# Supplementary material for: The helicase, DDX3X, interacts with poly(A)-binding protein 1 (PABP1) and caprin-1 at the leading edge of migrating fibroblasts and is required for efficient cell spreading
Source: Biochem J. 2017 Aug 31;474(18):3109–20. doi: 10.1042/BCJ20170354 (PMC5577505; doi:10.1042/BCJ20170354)
Supplement: Supplementary Datatset S1 [file BCJ-474-3109-s2.xlsx]

## Sheet: DDX3X 
Protein IDs	Majority protein IDs	Peptide counts (all)	Peptide counts (razor+unique)	Peptide counts (unique)	Protein names	Gene names	Fasta headers	Number of proteins	Peptides	Razor + unique peptides	Unique peptides	Peptides DDX3X_H	Peptides DDX3X_L	Razor + unique peptides DDX3X_H	Razor + unique peptides DDX3X_L	Unique peptides DDX3X_H	Unique peptides DDX3X_L	Sequence coverage [%]	Unique + razor sequence coverage [%]	Unique sequence coverage [%]	Mol. weight [kDa]	Sequence length	Sequence lengths	Q-value	Score	Ratio H/L	Ratio H/L normalized	Ratio H/L variability [%]	Ratio H/L count	Ratio H/L iso-count	Ratio H/L type	Ratio H/L DDX3X_H	Ratio H/L normalized DDX3X_H	Ratio H/L variability [%] DDX3X_H	Ratio H/L count DDX3X_H	Ratio H/L iso-count DDX3X_H	Ratio H/L type DDX3X_H	Ratio H/L DDX3X_L	Ratio H/L normalized DDX3X_L	Ratio H/L variability [%] DDX3X_L	Ratio H/L count DDX3X_L	Ratio H/L iso-count DDX3X_L	Ratio H/L type DDX3X_L	Sequence coverage DDX3X_H [%]	Sequence coverage DDX3X_L [%]	Intensity	Intensity L	Intensity H	Intensity DDX3X_H
P62308;A8MWD9	P62308;A8MWD9	1;1	1;1	1;1	Small nuclear ribonucleoprotein G;Putative small nuclear ribonucleoprotein G-like protein 15	SNRPG;SNRPGP15	>sp|P62308|RUXG_HUMAN Small nuclear ribonucleoprotein G OS=Homo sapiens GN=SNRPG PE=1 SV=1;>sp|A8MWD9|RUXGL_HUMAN Putative small nuclear ribonucleoprotein G-like protein 15 OS=Homo sapiens GN=SNRPGP15 PE=5 SV=2	2	1	1	1	0	1	0	1	0	1	17.1	17.1	17.1	8.496	76	76;76	0.0024038	6.2763	NaN	NaN	NaN	0	0	Median	NaN	NaN	NaN	0	0	Median	NaN	NaN	NaN	0	0	Median	0	17.1	2032800	2032800	0	0
C9JLW8	C9JLW8	2	2	2	Protein FAM195B	FAM195B	>sp|C9JLW8|F195B_HUMAN Protein FAM195B OS=Homo sapiens GN=FAM195B PE=1 SV=1	1	2	2	2	0	2	0	2	0	2	27.8	27.8	27.8	10.92	97	97	0	25.124	0.048503	0.047732	NaN	1	1	Median	NaN	NaN	NaN	0	0	Median	0.048503	0.047732	NaN	1	1	Median	0	27.8	11036000	10729000	307030	0
CON__P02533;P02533;CON__Q6IFX2;CON__Q61782	CON__P02533;P02533	9;9;4;3	8;8;4;3	7;7;3;2	Keratin, type I cytoskeletal 14	KRT14	>P02533 SWISS-PROT:P02533 Tax_Id=9606 Gene_Symbol=KRT14 Keratin, type I cytoskeletal 14;>sp|P02533|K1C14_HUMAN Keratin, type I cytoskeletal 14 OS=Homo sapiens GN=KRT14 PE=1 SV=4	4	9	8	7	0	9	0	8	0	7	26.3	22.5	20.1	51.621	472	472;472;452;93	0	88.9	3.3409	3.0703	108.95	5	0	Median	NaN	NaN	NaN	0	0	Median	3.3409	3.0703	108.95	5	0	Median	0	26.3	141030000	43646000	97383000	0
CON__P48668;CON__P02538;P48668;P02538;CON__P04259;P04259	CON__P48668;CON__P02538;P48668;P02538;CON__P04259;P04259	6;6;6;6;5;5	2;2;2;2;1;1	2;2;2;2;1;1	Keratin, type II cytoskeletal 6C;Keratin, type II cytoskeletal 6A;Keratin, type II cytoskeletal 6B	KRT6C;KRT6A;KRT6B	>P48668 SWISS-PROT:P48668 Tax_Id=9606 Gene_Symbol=KRT6C Keratin, type II cytoskeletal 6C;>P02538 SWISS-PROT:P02538 Tax_Id=9606 Gene_Symbol=KRT6A Keratin, type II cytoskeletal 6A;>sp|P48668|K2C6C_HUMAN Keratin, type II cytoskeletal 6C OS=Homo sapiens GN=KRT	6	6	2	2	1	6	0	2	0	2	15.2	6.7	6.7	60.024	564	564;564;564;564;564;564	0	15.139	1.8126	1.663	NaN	1	0	Median	NaN	NaN	NaN	0	0	Median	1.8126	1.663	NaN	1	0	Median	2.1	15.2	17371000	4609800	12762000	0
CON__P02662	CON__P02662	1	1	1			>P02662 SWISS-PROT:P02662 Alpha-S1-casein - Bos taurus (Bovine).	1	1	1	1	0	1	0	1	0	1	6	6	6	22.975	199	199	0.002451	6.5186	3.6429	3.5574	NaN	1	1	Median	NaN	NaN	NaN	0	0	Median	3.6429	3.5574	NaN	1	1	Median	0	6	5001500	1494400	3507100	0
CON__P08779;P08779;CON__A2A4G1	CON__P08779;P08779;CON__A2A4G1	3;3;2	1;1;0	1;1;0	Keratin, type I cytoskeletal 16	KRT16	>P08779 SWISS-PROT:P08779 Tax_Id=9606 Gene_Symbol=KRT16 Keratin, type I cytoskeletal 16;>sp|P08779|K1C16_HUMAN Keratin, type I cytoskeletal 16 OS=Homo sapiens GN=KRT16 PE=1 SV=4;>A2A4G1 TREMBL:A2A4G1 Tax_Id=10090 Gene_Symbol=Krt15 Keratin complex 1, acidic	3	3	1	1	0	3	0	1	0	1	10.1	4	4	51.267	473	473;473;456	0	14.653	2.0304	1.6962	NaN	1	0	Median	NaN	NaN	NaN	0	0	Median	2.0304	1.6962	NaN	1	0	Median	0	10.1	17403000	6653500	10749000	0
CON__P13647;P13647	CON__P13647;P13647	7;7	4;4	0;0	Keratin, type II cytoskeletal 5	KRT5	>P13647 SWISS-PROT:P13647 Tax_Id=9606 Gene_Symbol=KRT5 Keratin, type II cytoskeletal 5;>sp|P13647|K2C5_HUMAN Keratin, type II cytoskeletal 5 OS=Homo sapiens GN=KRT5 PE=1 SV=3	2	7	4	0	1	7	0	4	0	0	13.9	8.3	0	62.378	590	590;590	0	70.554	1.5438	1.4643	28.816	3	0	Median	NaN	NaN	NaN	0	0	Median	1.5438	1.4643	28.816	3	0	Median	2	13.9	48390000	17994000	30397000	0
CON__Q3ZBS7;P04004	CON__Q3ZBS7;P04004	1;1	1;1	1;1	Vitronectin;Vitronectin V65 subunit;Vitronectin V10 subunit;Somatomedin-B	VTN	>Q3ZBS7 TREMBL:Q3ZBS7 (Bos taurus) Vitronectin;>sp|P04004|VTNC_HUMAN Vitronectin OS=Homo sapiens GN=VTN PE=1 SV=1	2	1	1	1	0	1	0	1	0	1	3.1	3.1	3.1	54.099	484	484;478	0	7.7467	0.14324	0.13884	NaN	1	1	Median	NaN	NaN	NaN	0	0	Median	0.14324	0.13884	NaN	1	1	Median	0	3.1	3880300	3397900	482410	0
E9PRG8	E9PRG8	2	2	2	Uncharacterized protein C11orf98	C11orf98	>sp|E9PRG8|CK098_HUMAN Uncharacterized protein C11orf98 OS=Homo sapiens GN=C11orf98 PE=4 SV=1	1	2	2	2	0	2	0	2	0	2	12.3	12.3	12.3	13.798	122	122	0	13.509	0.21429	0.20655	NaN	1	1	Median	NaN	NaN	NaN	0	0	Median	0.21429	0.20655	NaN	1	1	Median	0	12.3	6316700	5766900	549820	0
O00425	O00425	5	4	4	Insulin-like growth factor 2 mRNA-binding protein 3	IGF2BP3	>sp|O00425|IF2B3_HUMAN Insulin-like growth factor 2 mRNA-binding protein 3 OS=Homo sapiens GN=IGF2BP3 PE=1 SV=2	1	5	4	4	0	5	0	4	0	4	13.8	11.6	11.6	63.704	579	579	0	33.02	0.068191	0.066306	45.592	2	2	Median	NaN	NaN	NaN	0	0	Median	0.068191	0.066306	45.592	2	2	Median	0	13.8	30975000	30387000	588040	0
O00507;Q93008	O00507;Q93008	1;1	1;1	1;1	Probable ubiquitin carboxyl-terminal hydrolase FAF-Y;Probable ubiquitin carboxyl-terminal hydrolase FAF-X	USP9Y;USP9X	>sp|O00507|USP9Y_HUMAN Probable ubiquitin carboxyl-terminal hydrolase FAF-Y OS=Homo sapiens GN=USP9Y PE=2 SV=2;>sp|Q93008|USP9X_HUMAN Probable ubiquitin carboxyl-terminal hydrolase FAF-X OS=Homo sapiens GN=USP9X PE=1 SV=3	2	1	1	1	0	1	0	1	0	1	0.9	0.9	0.9	291.07	2555	2555;2570	0	10.929	0.27498	0.25383	NaN	1	1	Median	NaN	NaN	NaN	0	0	Median	0.27498	0.25383	NaN	1	1	Median	0	0.9	13283000	10734000	2549200	0
O00567	O00567	1	1	1	Nucleolar protein 56	NOP56	>sp|O00567|NOP56_HUMAN Nucleolar protein 56 OS=Homo sapiens GN=NOP56 PE=1 SV=4	1	1	1	1	0	1	0	1	0	1	2	2	2	66.049	594	594	0	13.604	0.15023	0.14586	NaN	1	1	Median	NaN	NaN	NaN	0	0	Median	0.15023	0.14586	NaN	1	1	Median	0	2	4103200	3825700	277470	0
O14497	O14497	1	1	1	AT-rich interactive domain-containing protein 1A	ARID1A	>sp|O14497|ARI1A_HUMAN AT-rich interactive domain-containing protein 1A OS=Homo sapiens GN=ARID1A PE=1 SV=3	1	1	1	1	0	1	0	1	0	1	0.8	0.8	0.8	242.04	2285	2285	0	8.2286	0.1737	0.16868	NaN	1	1	Median	NaN	NaN	NaN	0	0	Median	0.1737	0.16868	NaN	1	1	Median	0	0.8	4135400	3838300	297080	0
O15042	O15042	1	1	1	U2 snRNP-associated SURP motif-containing protein	U2SURP	>sp|O15042|SR140_HUMAN U2 snRNP-associated SURP motif-containing protein OS=Homo sapiens GN=U2SURP PE=1 SV=2	1	1	1	1	0	1	0	1	0	1	2.4	2.4	2.4	118.29	1029	1029	0	7.2413	NaN	NaN	NaN	0	0	Median	NaN	NaN	NaN	0	0	Median	NaN	NaN	NaN	0	0	Median	0	2.4	7729000	7729000	0	0
O15234	O15234	1	1	1	Protein CASC3	CASC3	>sp|O15234|CASC3_HUMAN Protein CASC3 OS=Homo sapiens GN=CASC3 PE=1 SV=2	1	1	1	1	0	1	0	1	0	1	2	2	2	76.277	703	703	0	7.1962	0.089819	0.088157	NaN	1	1	Median	NaN	NaN	NaN	0	0	Median	0.089819	0.088157	NaN	1	1	Median	0	2	7485700	6953700	532060	0
O15260	O15260	1	1	1	Surfeit locus protein 4	SURF4	>sp|O15260|SURF4_HUMAN Surfeit locus protein 4 OS=Homo sapiens GN=SURF4 PE=1 SV=3	1	1	1	1	0	1	0	1	0	1	6.7	6.7	6.7	30.394	269	269	0	43.758	NaN	NaN	NaN	0	0	Median	NaN	NaN	NaN	0	0	Median	NaN	NaN	NaN	0	0	Median	0	6.7	20113000	20113000	0	0
O15523	O15523	15	1	1	ATP-dependent RNA helicase DDX3Y	DDX3Y	>sp|O15523|DDX3Y_HUMAN ATP-dependent RNA helicase DDX3Y OS=Homo sapiens GN=DDX3Y PE=1 SV=2	1	15	1	1	6	13	0	1	0	1	29.5	3.6	3.6	73.153	660	660	0	20.734	NaN	NaN	NaN	0	0	Median	NaN	NaN	NaN	0	0	Median	NaN	NaN	NaN	0	0	Median	9.5	26.5	9283600	9283600	0	0
O43143	O43143	1	1	1	Pre-mRNA-splicing factor ATP-dependent RNA helicase DHX15	DHX15	>sp|O43143|DHX15_HUMAN Putative pre-mRNA-splicing factor ATP-dependent RNA helicase DHX15 OS=Homo sapiens GN=DHX15 PE=1 SV=2	1	1	1	1	0	1	0	1	0	1	1.6	1.6	1.6	90.932	795	795	0	6.8887	NaN	NaN	NaN	0	0	Median	NaN	NaN	NaN	0	0	Median	NaN	NaN	NaN	0	0	Median	0	1.6	10762000	10762000	0	0
O43148	O43148	1	1	1	mRNA cap guanine-N7 methyltransferase	RNMT	>sp|O43148|MCES_HUMAN mRNA cap guanine-N7 methyltransferase OS=Homo sapiens GN=RNMT PE=1 SV=1	1	1	1	1	0	1	0	1	0	1	3.8	3.8	3.8	54.843	476	476	0	19.189	NaN	NaN	NaN	0	0	Median	NaN	NaN	NaN	0	0	Median	NaN	NaN	NaN	0	0	Median	0	3.8	7586300	7586300	0	0
O43290	O43290	4	4	4	U4/U6.U5 tri-snRNP-associated protein 1	SART1	>sp|O43290|SNUT1_HUMAN U4/U6.U5 tri-snRNP-associated protein 1 OS=Homo sapiens GN=SART1 PE=1 SV=1	1	4	4	4	0	4	0	4	0	4	9.6	9.6	9.6	90.254	800	800	0	34.779	0.07325	0.071467	62.135	2	2	Median	NaN	NaN	NaN	0	0	Median	0.07325	0.071467	62.135	2	2	Median	0	9.6	35355000	34347000	1008900	0
O43395	O43395	1	1	1	U4/U6 small nuclear ribonucleoprotein Prp3	PRPF3	>sp|O43395|PRPF3_HUMAN U4/U6 small nuclear ribonucleoprotein Prp3 OS=Homo sapiens GN=PRPF3 PE=1 SV=2	1	1	1	1	0	1	0	1	0	1	2.2	2.2	2.2	77.528	683	683	0.0023641	6.0994	NaN	NaN	NaN	0	0	Median	NaN	NaN	NaN	0	0	Median	NaN	NaN	NaN	0	0	Median	0	2.2	2813800	2813800	0	0
O43660	O43660	2	2	2	Pleiotropic regulator 1	PLRG1	>sp|O43660|PLRG1_HUMAN Pleiotropic regulator 1 OS=Homo sapiens GN=PLRG1 PE=1 SV=1	1	2	2	2	0	2	0	2	0	2	10.1	10.1	10.1	57.193	514	514	0	16.115	0.052378	0.049657	1.5301	2	2	Median	NaN	NaN	NaN	0	0	Median	0.052378	0.049657	1.5301	2	2	Median	0	10.1	20918000	20531000	387690	0
O60506	O60506	16	14	14	Heterogeneous nuclear ribonucleoprotein Q	SYNCRIP	>sp|O60506|HNRPQ_HUMAN Heterogeneous nuclear ribonucleoprotein Q OS=Homo sapiens GN=SYNCRIP PE=1 SV=2	1	16	14	14	2	15	0	14	0	14	35.3	33.9	33.9	69.602	623	623	0	298.44	0.058499	0.043862	155.86	12	12	Median	NaN	NaN	NaN	0	0	Median	0.058499	0.043862	155.86	12	12	Median	3.2	33.9	812250000	802240000	10007000	0
O75400	O75400	1	1	1	Pre-mRNA-processing factor 40 homolog A	PRPF40A	>sp|O75400|PR40A_HUMAN Pre-mRNA-processing factor 40 homolog A OS=Homo sapiens GN=PRPF40A PE=1 SV=2	1	1	1	1	0	1	0	1	0	1	1.9	1.9	1.9	108.8	957	957	0.0066225	5.5466	0.25775	0.25249	NaN	1	1	Median	NaN	NaN	NaN	0	0	Median	0.25775	0.25249	NaN	1	1	Median	0	1.9	5567200	4673000	894180	0
O75494	O75494	2	2	2	Serine/arginine-rich splicing factor 10	SRSF10	>sp|O75494|SRS10_HUMAN Serine/arginine-rich splicing factor 10 OS=Homo sapiens GN=SRSF10 PE=1 SV=1	1	2	2	2	0	2	0	2	0	2	14.9	14.9	14.9	31.3	262	262	0	28.537	0.16078	0.15427	89.625	2	2	Median	NaN	NaN	NaN	0	0	Median	0.16078	0.15427	89.625	2	2	Median	0	14.9	18136000	16652000	1483800	0
O75531	O75531	1	1	1	Barrier-to-autointegration factor;Barrier-to-autointegration factor, N-terminally processed	BANF1	>sp|O75531|BAF_HUMAN Barrier-to-autointegration factor OS=Homo sapiens GN=BANF1 PE=1 SV=1	1	1	1	1	0	1	0	1	0	1	27	27	27	10.058	89	89	0	15.521	NaN	NaN	NaN	0	0	Median	NaN	NaN	NaN	0	0	Median	NaN	NaN	NaN	0	0	Median	0	27	12794000	12794000	0	0
O75533	O75533	1	1	1	Splicing factor 3B subunit 1	SF3B1	>sp|O75533|SF3B1_HUMAN Splicing factor 3B subunit 1 OS=Homo sapiens GN=SF3B1 PE=1 SV=3	1	1	1	1	0	1	0	1	0	1	1.7	1.7	1.7	145.83	1304	1304	0	7.4858	0.10354	0.10178	NaN	1	1	Median	NaN	NaN	NaN	0	0	Median	0.10354	0.10178	NaN	1	1	Median	0	1.7	7235500	6318600	916940	0
O75607	O75607	1	1	1	Nucleoplasmin-3	NPM3	>sp|O75607|NPM3_HUMAN Nucleoplasmin-3 OS=Homo sapiens GN=NPM3 PE=1 SV=3	1	1	1	1	0	1	0	1	0	1	9	9	9	19.343	178	178	0	32.955	NaN	NaN	NaN	0	0	Median	NaN	NaN	NaN	0	0	Median	NaN	NaN	NaN	0	0	Median	0	9	0	0	0	0
O75643	O75643	2	2	2	U5 small nuclear ribonucleoprotein 200 kDa helicase	SNRNP200	>sp|O75643|U520_HUMAN U5 small nuclear ribonucleoprotein 200 kDa helicase OS=Homo sapiens GN=SNRNP200 PE=1 SV=2	1	2	2	2	0	2	0	2	0	2	1.4	1.4	1.4	244.5	2136	2136	0	15.996	0.055543	0.054586	NaN	1	1	Median	NaN	NaN	NaN	0	0	Median	0.055543	0.054586	NaN	1	1	Median	0	1.4	9272700	8853300	419360	0
O75934	O75934	2	2	2	Pre-mRNA-splicing factor SPF27	BCAS2	>sp|O75934|SPF27_HUMAN Pre-mRNA-splicing factor SPF27 OS=Homo sapiens GN=BCAS2 PE=1 SV=1	1	2	2	2	0	2	0	2	0	2	12	12	12	26.131	225	225	0	38.202	0.2099	0.20279	NaN	1	1	Median	NaN	NaN	NaN	0	0	Median	0.2099	0.20279	NaN	1	1	Median	0	12	35187000	34782000	405660	0
O75962	O75962	1	1	1	Triple functional domain protein	TRIO	>sp|O75962|TRIO_HUMAN Triple functional domain protein OS=Homo sapiens GN=TRIO PE=1 SV=2	1	1	1	1	0	1	0	1	0	1	0.4	0.4	0.4	346.9	3097	3097	0.0023256	5.9786	3.0735	1.2886	NaN	1	1	Median	NaN	NaN	NaN	0	0	Median	3.0735	1.2886	NaN	1	1	Median	0	0.4	331350000	19457000	311890000	0
O76021	O76021	2	2	2	Ribosomal L1 domain-containing protein 1	RSL1D1	>sp|O76021|RL1D1_HUMAN Ribosomal L1 domain-containing protein 1 OS=Homo sapiens GN=RSL1D1 PE=1 SV=3	1	2	2	2	0	2	0	2	0	2	6.7	6.7	6.7	54.972	490	490	0	12.868	0.081026	0.07947	NaN	1	1	Median	NaN	NaN	NaN	0	0	Median	0.081026	0.07947	NaN	1	1	Median	0	6.7	12465000	11896000	569370	0
O76094	O76094	1	1	1	Signal recognition particle subunit SRP72	SRP72	>sp|O76094|SRP72_HUMAN Signal recognition particle subunit SRP72 OS=Homo sapiens GN=SRP72 PE=1 SV=3	1	1	1	1	0	1	0	1	0	1	1.9	1.9	1.9	74.605	671	671	0.0066372	5.5593	NaN	NaN	NaN	0	0	Median	NaN	NaN	NaN	0	0	Median	NaN	NaN	NaN	0	0	Median	0	1.9	1413500	1413500	0	0
O94842	O94842	1	1	1	TOX high mobility group box family member 4	TOX4	>sp|O94842|TOX4_HUMAN TOX high mobility group box family member 4 OS=Homo sapiens GN=TOX4 PE=1 SV=1	1	1	1	1	0	1	0	1	0	1	3.7	3.7	3.7	66.194	621	621	0	14.813	0.028959	0.028082	NaN	1	1	Median	NaN	NaN	NaN	0	0	Median	0.028959	0.028082	NaN	1	1	Median	0	3.7	9696500	9636100	60413	0
O94973;O95782	O94973;O95782	1;1	1;1	1;1	AP-2 complex subunit alpha-2;AP-2 complex subunit alpha-1	AP2A2;AP2A1	>sp|O94973|AP2A2_HUMAN AP-2 complex subunit alpha-2 OS=Homo sapiens GN=AP2A2 PE=1 SV=2;>sp|O95782|AP2A1_HUMAN AP-2 complex subunit alpha-1 OS=Homo sapiens GN=AP2A1 PE=1 SV=3	2	1	1	1	0	1	0	1	0	1	1.1	1.1	1.1	103.96	939	939;977	0	6.7391	NaN	NaN	NaN	0	0	Median	NaN	NaN	NaN	0	0	Median	NaN	NaN	NaN	0	0	Median	0	1.1	4791900	4791900	0	0
O95185	O95185	1	1	1	Netrin receptor UNC5C	UNC5C	>sp|O95185|UNC5C_HUMAN Netrin receptor UNC5C OS=Homo sapiens GN=UNC5C PE=1 SV=2	1	1	1	1	0	1	0	1	0	1	1.3	1.3	1.3	103.14	931	931	0.0087527	5.5036	NaN	NaN	NaN	0	0	Median	NaN	NaN	NaN	0	0	Median	NaN	NaN	NaN	0	0	Median	0	1.3	6454800000	0	6454800000	0
O95199	O95199	1	1	1	RCC1 and BTB domain-containing protein 2	RCBTB2	>sp|O95199|RCBT2_HUMAN RCC1 and BTB domain-containing protein 2 OS=Homo sapiens GN=RCBTB2 PE=2 SV=1	1	1	1	1	0	1	0	1	0	1	3.3	3.3	3.3	60.315	551	551	0	7.6626	NaN	NaN	NaN	0	0	Median	NaN	NaN	NaN	0	0	Median	NaN	NaN	NaN	0	0	Median	0	3.3	4502100	4502100	0	0
O95429	O95429	2	2	2	BAG family molecular chaperone regulator 4	BAG4	>sp|O95429|BAG4_HUMAN BAG family molecular chaperone regulator 4 OS=Homo sapiens GN=BAG4 PE=1 SV=1	1	2	2	2	0	2	0	2	0	2	8.3	8.3	8.3	49.593	457	457	0	13.006	0.23454	0.22727	57.815	2	2	Median	NaN	NaN	NaN	0	0	Median	0.23454	0.22727	57.815	2	2	Median	0	8.3	10216000	8542400	1673900	0
O95715	O95715	1	1	1	C-X-C motif chemokine 14	CXCL14	>sp|O95715|CXL14_HUMAN C-X-C motif chemokine 14 OS=Homo sapiens GN=CXCL14 PE=1 SV=2	1	1	1	1	0	1	0	1	0	1	13.5	13.5	13.5	13.077	111	111	0.002457	6.5379	NaN	NaN	NaN	0	0	Median	NaN	NaN	NaN	0	0	Median	NaN	NaN	NaN	0	0	Median	0	13.5	284830000	284830000	0	0
O95793	O95793	6	6	6	Double-stranded RNA-binding protein Staufen homolog 1	STAU1	>sp|O95793|STAU1_HUMAN Double-stranded RNA-binding protein Staufen homolog 1 OS=Homo sapiens GN=STAU1 PE=1 SV=2	1	6	6	6	0	6	0	6	0	6	19.1	19.1	19.1	63.182	577	577	0	43.815	NaN	NaN	NaN	0	0	Median	NaN	NaN	NaN	0	0	Median	NaN	NaN	NaN	0	0	Median	0	19.1	52886000	52886000	0	0
O95810	O95810	2	2	2	Serum deprivation-response protein	SDPR	>sp|O95810|SDPR_HUMAN Serum deprivation-response protein OS=Homo sapiens GN=SDPR PE=1 SV=3	1	2	2	2	0	2	0	2	0	2	11.8	11.8	11.8	47.173	425	425	0	16.409	0.16093	0.14597	109.7	2	2	Median	NaN	NaN	NaN	0	0	Median	0.16093	0.14597	109.7	2	2	Median	0	11.8	29082000	25215000	3866500	0
O96019	O96019	3	3	3	Actin-like protein 6A	ACTL6A	>sp|O96019|ACL6A_HUMAN Actin-like protein 6A OS=Homo sapiens GN=ACTL6A PE=1 SV=1	1	3	3	3	0	3	0	3	0	3	15.6	15.6	15.6	47.46	429	429	0	50.113	0.20229	0.14231	NaN	1	1	Median	NaN	NaN	NaN	0	0	Median	0.20229	0.14231	NaN	1	1	Median	0	15.6	70256000	67371000	2884900	0
P01764	P01764	1	1	1	Ig heavy chain V-III region 23	IGHV3-23	>sp|P01764|HV303_HUMAN Ig heavy chain V-III region VH26 OS=Homo sapiens PE=1 SV=1	1	1	1	1	0	1	0	1	0	1	16.2	16.2	16.2	12.582	117	117	0	10.227	0.11765	0.042243	16.438	2	2	Median	NaN	NaN	NaN	0	0	Median	0.11765	0.042243	16.438	2	2	Median	0	16.2	270650000	246400000	24251000	0
P02545	P02545	2	2	2	Prelamin-A/C;Lamin-A/C	LMNA	>sp|P02545|LMNA_HUMAN Prelamin-A/C OS=Homo sapiens GN=LMNA PE=1 SV=1	1	2	2	2	0	2	0	2	0	2	6	6	6	74.139	664	664	0	14.022	0.1135	0.1109	27.914	2	2	Median	NaN	NaN	NaN	0	0	Median	0.1135	0.1109	27.914	2	2	Median	0	6	13317000	12266000	1050700	0
P02787	P02787	2	2	2	Serotransferrin	TF	>sp|P02787|TRFE_HUMAN Serotransferrin OS=Homo sapiens GN=TF PE=1 SV=3	1	2	2	2	0	2	0	2	0	2	4.4	4.4	4.4	77.063	698	698	0	13.614	0.15794	0.15383	14.735	2	2	Median	NaN	NaN	NaN	0	0	Median	0.15794	0.15383	14.735	2	2	Median	0	4.4	9641200	8129800	1511400	0
P04350;A6NNZ2	P04350	10;1	1;0	0;0	Tubulin beta-4A chain	TUBB4A	>sp|P04350|TBB4A_HUMAN Tubulin beta-4A chain OS=Homo sapiens GN=TUBB4A PE=1 SV=2	2	10	1	0	2	10	0	1	0	0	41.7	4.1	0	49.585	444	444;444	0	10.209	0.19633	0.19113	NaN	1	1	Median	NaN	NaN	NaN	0	0	Median	0.19633	0.19113	NaN	1	1	Median	7.7	41.7	8913100	8067400	845740	0
P04406	P04406	1	1	1	Glyceraldehyde-3-phosphate dehydrogenase	GAPDH	>sp|P04406|G3P_HUMAN Glyceraldehyde-3-phosphate dehydrogenase OS=Homo sapiens GN=GAPDH PE=1 SV=3	1	1	1	1	0	1	0	1	0	1	4.2	4.2	4.2	36.053	335	335	0.0023753	6.1753	1.7455	1.7186	NaN	1	1	Median	NaN	NaN	NaN	0	0	Median	1.7455	1.7186	NaN	1	1	Median	0	4.2	6630200	1996400	4633700	0
P04792	P04792	1	1	1	Heat shock protein beta-1	HSPB1	>sp|P04792|HSPB1_HUMAN Heat shock protein beta-1 OS=Homo sapiens GN=HSPB1 PE=1 SV=2	1	1	1	1	0	1	0	1	0	1	7.8	7.8	7.8	22.782	205	205	0	19.618	0.33241	0.21582	NaN	1	0	Median	NaN	NaN	NaN	0	0	Median	0.33241	0.21582	NaN	1	0	Median	0	7.8	24923000	14641000	10283000	0
P04843	P04843	1	1	1	Dolichyl-diphosphooligosaccharide--protein glycosyltransferase subunit 1	RPN1	>sp|P04843|RPN1_HUMAN Dolichyl-diphosphooligosaccharide--protein glycosyltransferase subunit 1 OS=Homo sapiens GN=RPN1 PE=1 SV=1	1	1	1	1	0	1	0	1	0	1	2.5	2.5	2.5	68.569	607	607	0	9.3868	NaN	NaN	NaN	0	0	Median	NaN	NaN	NaN	0	0	Median	NaN	NaN	NaN	0	0	Median	0	2.5	2013400	2013400	0	0
Q93077;Q7L7L0;P04908	Q93077;Q7L7L0;P04908	3;3;3	1;1;1	1;1;1	Histone H2A type 1-C;Histone H2A type 3;Histone H2A type 1-B/E	HIST1H2AC;HIST3H2A;HIST1H2AB	>sp|Q93077|H2A1C_HUMAN Histone H2A type 1-C OS=Homo sapiens GN=HIST1H2AC PE=1 SV=3;>sp|Q7L7L0|H2A3_HUMAN Histone H2A type 3 OS=Homo sapiens GN=HIST3H2A PE=1 SV=3;>sp|P04908|H2A1B_HUMAN Histone H2A type 1-B/E OS=Homo sapiens GN=HIST1H2AB PE=1 SV=2	3	3	1	1	1	3	0	1	0	1	20.8	8.5	8.5	14.105	130	130;130;130	0.0023202	5.948	NaN	NaN	NaN	0	0	Median	NaN	NaN	NaN	0	0	Median	NaN	NaN	NaN	0	0	Median	6.9	20.8	2653100	2653100	0	0
P05141	P05141	2	2	2	ADP/ATP translocase 2;ADP/ATP translocase 2, N-terminally processed	SLC25A5	>sp|P05141|ADT2_HUMAN ADP/ATP translocase 2 OS=Homo sapiens GN=SLC25A5 PE=1 SV=7	1	2	2	2	0	2	0	2	0	2	9.4	9.4	9.4	32.852	298	298	0	15.067	0.354	0.33695	NaN	1	1	Median	NaN	NaN	NaN	0	0	Median	0.354	0.33695	NaN	1	1	Median	0	9.4	5837700	5718700	118940	0
P05198	P05198	4	4	4	Eukaryotic translation initiation factor 2 subunit 1	EIF2S1	>sp|P05198|IF2A_HUMAN Eukaryotic translation initiation factor 2 subunit 1 OS=Homo sapiens GN=EIF2S1 PE=1 SV=3	1	4	4	4	0	4	0	4	0	4	27	27	27	36.112	315	315	0	33.788	0.37179	0.23965	86.812	3	2	Median	NaN	NaN	NaN	0	0	Median	0.37179	0.23965	86.812	3	2	Median	0	27	49951000	41336000	8614900	0
P05386	P05386	2	2	2	60S acidic ribosomal protein P1	RPLP1	>sp|P05386|RLA1_HUMAN 60S acidic ribosomal protein P1 OS=Homo sapiens GN=RPLP1 PE=1 SV=1	1	2	2	2	0	2	0	2	0	2	51.8	51.8	51.8	11.514	114	114	0	46.928	0.086642	0.03472	170.33	3	3	Median	NaN	NaN	NaN	0	0	Median	0.086642	0.03472	170.33	3	3	Median	0	51.8	476600000	457470000	19134000	0
P05388;Q8NHW5	P05388;Q8NHW5	4;2	4;2	4;2	60S acidic ribosomal protein P0;60S acidic ribosomal protein P0-like	RPLP0;RPLP0P6	>sp|P05388|RLA0_HUMAN 60S acidic ribosomal protein P0 OS=Homo sapiens GN=RPLP0 PE=1 SV=1;>sp|Q8NHW5|RLA0L_HUMAN 60S acidic ribosomal protein P0-like OS=Homo sapiens GN=RPLP0P6 PE=5 SV=1	2	4	4	4	0	4	0	4	0	4	18.3	18.3	18.3	34.273	317	317;317	0	78.084	1.8861	0.9167	NaN	1	1	Median	NaN	NaN	NaN	0	0	Median	1.8861	0.9167	NaN	1	1	Median	0	18.3	97428000	78335000	19092000	0
P06493	P06493	2	2	2	Cyclin-dependent kinase 1	CDK1	>sp|P06493|CDK1_HUMAN Cyclin-dependent kinase 1 OS=Homo sapiens GN=CDK1 PE=1 SV=3	1	2	2	2	0	2	0	2	0	2	9.4	9.4	9.4	34.095	297	297	0	25.761	0.34009	0.24051	197.29	2	2	Median	NaN	NaN	NaN	0	0	Median	0.34009	0.24051	197.29	2	2	Median	0	9.4	41639000	12919000	28720000	0
P06576	P06576	3	3	3	ATP synthase subunit beta, mitochondrial	ATP5B	>sp|P06576|ATPB_HUMAN ATP synthase subunit beta, mitochondrial OS=Homo sapiens GN=ATP5B PE=1 SV=3	1	3	3	3	0	3	0	3	0	3	10	10	10	56.559	529	529	0	28.153	0.13999	0.13628	78.263	2	2	Median	NaN	NaN	NaN	0	0	Median	0.13999	0.13628	78.263	2	2	Median	0	10	26340000	24369000	1971100	0
P06733	P06733	1	1	1	Alpha-enolase	ENO1	>sp|P06733|ENOA_HUMAN Alpha-enolase OS=Homo sapiens GN=ENO1 PE=1 SV=2	1	1	1	1	0	1	0	1	0	1	4.6	4.6	4.6	47.168	434	434	0	11.848	NaN	NaN	NaN	0	0	Median	NaN	NaN	NaN	0	0	Median	NaN	NaN	NaN	0	0	Median	0	4.6	7525200	7525200	0	0
P06748	P06748	5	5	5	Nucleophosmin	NPM1	>sp|P06748|NPM_HUMAN Nucleophosmin OS=Homo sapiens GN=NPM1 PE=1 SV=2	1	5	5	5	0	5	0	5	0	5	37.1	37.1	37.1	32.575	294	294	0	169.43	0.075644	0.042417	106.61	7	7	Median	NaN	NaN	NaN	0	0	Median	0.075644	0.042417	106.61	7	7	Median	0	37.1	584890000	550820000	34065000	0
P07203	P07203	1	1	1	Glutathione peroxidase 1	GPX1	>sp|P07203|GPX1_HUMAN Glutathione peroxidase 1 OS=Homo sapiens GN=GPX1 PE=1 SV=4	1	1	1	1	0	1	0	1	0	1	6.9	6.9	6.9	22.088	203	203	0.0066815	5.6025	NaN	NaN	NaN	0	0	Median	NaN	NaN	NaN	0	0	Median	NaN	NaN	NaN	0	0	Median	0	6.9	36234000	36234000	0	0
P07814	P07814	2	2	2	Bifunctional glutamate/proline--tRNA ligase;Glutamate--tRNA ligase;Proline--tRNA ligase	EPRS	>sp|P07814|SYEP_HUMAN Bifunctional glutamate/proline--tRNA ligase OS=Homo sapiens GN=EPRS PE=1 SV=5	1	2	2	2	0	2	0	2	0	2	2.8	2.8	2.8	170.59	1512	1512	0	19.352	0.088521	0.086424	NaN	1	1	Median	NaN	NaN	NaN	0	0	Median	0.088521	0.086424	NaN	1	1	Median	0	2.8	11354000	10620000	734140	0
P08238;P07900;Q14568;Q58FF7;Q58FF8;Q58FG1;Q58FF6	P08238;P07900	8;5;2;2;1;1;1	8;5;2;2;1;1;1	7;5;2;2;1;1;1	Heat shock protein HSP 90-beta;Heat shock protein HSP 90-alpha	HSP90AB1;HSP90AA1	>sp|P08238|HS90B_HUMAN Heat shock protein HSP 90-beta OS=Homo sapiens GN=HSP90AB1 PE=1 SV=4;>sp|P07900|HS90A_HUMAN Heat shock protein HSP 90-alpha OS=Homo sapiens GN=HSP90AA1 PE=1 SV=5	7	8	8	7	0	8	0	8	0	7	13.3	13.3	11.3	83.263	724	724;732;343;597;381;418;505	0	97.674	0.10485	0.087684	94.036	5	5	Median	NaN	NaN	NaN	0	0	Median	0.10485	0.087684	94.036	5	5	Median	0	13.3	99259000	94949000	4310100	0
P08253	P08253	1	1	1	72 kDa type IV collagenase;PEX	MMP2	>sp|P08253|MMP2_HUMAN 72 kDa type IV collagenase OS=Homo sapiens GN=MMP2 PE=1 SV=2	1	1	1	1	0	1	0	1	0	1	2.9	2.9	2.9	73.881	660	660	0	6.9817	0.15359	0.14973	NaN	1	1	Median	NaN	NaN	NaN	0	0	Median	0.15359	0.14973	NaN	1	1	Median	0	2.9	4716700	4093100	623590	0
P08621	P08621	6	6	6	U1 small nuclear ribonucleoprotein 70 kDa	SNRNP70	>sp|P08621|RU17_HUMAN U1 small nuclear ribonucleoprotein 70 kDa OS=Homo sapiens GN=SNRNP70 PE=1 SV=2	1	6	6	6	0	6	0	6	0	6	16.9	16.9	16.9	51.556	437	437	0	44.174	0.091258	0.086072	141.79	5	5	Median	NaN	NaN	NaN	0	0	Median	0.091258	0.086072	141.79	5	5	Median	0	16.9	130680000	127870000	2814200	0
P08670;P41219	P08670	13;2	13;2	13;2	Vimentin	VIM	>sp|P08670|VIME_HUMAN Vimentin OS=Homo sapiens GN=VIM PE=1 SV=4	2	13	13	13	0	13	0	13	0	13	28.1	28.1	28.1	53.651	466	466;470	0	153.48	0.11396	0.10671	90.436	11	9	Median	NaN	NaN	NaN	0	0	Median	0.11396	0.10671	90.436	11	9	Median	0	28.1	243300000	224830000	18473000	0
P09012	P09012	5	5	5	U1 small nuclear ribonucleoprotein A	SNRPA	>sp|P09012|SNRPA_HUMAN U1 small nuclear ribonucleoprotein A OS=Homo sapiens GN=SNRPA PE=1 SV=3	1	5	5	5	0	5	0	5	0	5	23.4	23.4	23.4	31.279	282	282	0	63.101	0.1778	0.16865	75.746	6	6	Median	NaN	NaN	NaN	0	0	Median	0.1778	0.16865	75.746	6	6	Median	0	23.4	234160000	214540000	19624000	0
P09234	P09234	2	2	2	U1 small nuclear ribonucleoprotein C	SNRPC	>sp|P09234|RU1C_HUMAN U1 small nuclear ribonucleoprotein C OS=Homo sapiens GN=SNRPC PE=1 SV=1	1	2	2	2	0	2	0	2	0	2	24.5	24.5	24.5	17.394	159	159	0	26.822	0.18219	0.12383	NaN	1	1	Median	NaN	NaN	NaN	0	0	Median	0.18219	0.12383	NaN	1	1	Median	0	24.5	46481000	44253000	2227700	0
P09496	P09496	3	3	3	Clathrin light chain A	CLTA	>sp|P09496|CLCA_HUMAN Clathrin light chain A OS=Homo sapiens GN=CLTA PE=1 SV=1	1	3	3	3	0	3	0	3	0	3	14.1	14.1	14.1	27.076	248	248	0	31.304	0.12543	0.079347	36.269	3	3	Median	NaN	NaN	NaN	0	0	Median	0.12543	0.079347	36.269	3	3	Median	0	14.1	54542000	48324000	6217600	0
P09874	P09874	12	12	12	Poly [ADP-ribose] polymerase 1	PARP1	>sp|P09874|PARP1_HUMAN Poly [ADP-ribose] polymerase 1 OS=Homo sapiens GN=PARP1 PE=1 SV=4	1	12	12	12	0	12	0	12	0	12	17.9	17.9	17.9	113.08	1014	1014	0	135.78	0.12066	0.10986	163.69	9	8	Median	NaN	NaN	NaN	0	0	Median	0.12066	0.10986	163.69	9	8	Median	0	17.9	163050000	128870000	34179000	0
Q71UI9;P0C0S5	Q71UI9;P0C0S5	2;2	1;1	1;1	Histone H2A.V;Histone H2A.Z	H2AFV;H2AFZ	>sp|Q71UI9|H2AV_HUMAN Histone H2A.V OS=Homo sapiens GN=H2AFV PE=1 SV=3;>sp|P0C0S5|H2AZ_HUMAN Histone H2A.Z OS=Homo sapiens GN=H2AFZ PE=1 SV=2	2	2	1	1	1	2	0	1	0	1	20.3	13.3	13.3	13.509	128	128;128	0	8.8269	NaN	NaN	NaN	0	0	Median	NaN	NaN	NaN	0	0	Median	NaN	NaN	NaN	0	0	Median	7	20.3	17116000	17116000	0	0
P11021	P11021	7	6	6	78 kDa glucose-regulated protein	HSPA5	>sp|P11021|GRP78_HUMAN 78 kDa glucose-regulated protein OS=Homo sapiens GN=HSPA5 PE=1 SV=2	1	7	6	6	0	7	0	6	0	6	14.7	14.7	14.7	72.332	654	654	0	96.013	0.33616	0.32178	186.5	5	5	Median	NaN	NaN	NaN	0	0	Median	0.33616	0.32178	186.5	5	5	Median	0	14.7	177280000	162150000	15128000	0
P12236	P12236	2	2	2	ADP/ATP translocase 3;ADP/ATP translocase 3, N-terminally processed	SLC25A6	>sp|P12236|ADT3_HUMAN ADP/ATP translocase 3 OS=Homo sapiens GN=SLC25A6 PE=1 SV=4	1	2	2	2	0	2	0	2	0	2	9.7	9.7	9.7	32.866	298	298	0	31.355	NaN	NaN	NaN	0	0	Median	NaN	NaN	NaN	0	0	Median	NaN	NaN	NaN	0	0	Median	0	9.7	14750000	14750000	0	0
P12273	P12273	1	1	1	Prolactin-inducible protein	PIP	>sp|P12273|PIP_HUMAN Prolactin-inducible protein OS=Homo sapiens GN=PIP PE=1 SV=1	1	1	1	1	0	1	0	1	0	1	6.8	6.8	6.8	16.572	146	146	0	10.237	0.51671	0.50769	NaN	1	0	Median	NaN	NaN	NaN	0	0	Median	0.51671	0.50769	NaN	1	0	Median	0	6.8	6172900	4091200	2081700	0
P14618	P14618	7	7	7	Pyruvate kinase PKM	PKM	>sp|P14618|KPYM_HUMAN Pyruvate kinase PKM OS=Homo sapiens GN=PKM PE=1 SV=4	1	7	7	7	0	7	0	7	0	7	29.4	29.4	29.4	57.936	531	531	0	106.95	0.19614	0.10154	95.031	5	5	Median	NaN	NaN	NaN	0	0	Median	0.19614	0.10154	95.031	5	5	Median	0	29.4	302730000	274050000	28675000	0
P14625	P14625	4	3	3	Endoplasmin	HSP90B1	>sp|P14625|ENPL_HUMAN Endoplasmin OS=Homo sapiens GN=HSP90B1 PE=1 SV=1	1	4	3	3	0	4	0	3	0	3	9.3	7.6	7.6	92.468	803	803	0	23.716	0.057022	0.046817	36.515	2	2	Median	NaN	NaN	NaN	0	0	Median	0.057022	0.046817	36.515	2	2	Median	0	9.3	49184000	47578000	1605900	0
P63162;P14678	P63162;P14678	2;2	2;2	2;2	Small nuclear ribonucleoprotein-associated protein N;Small nuclear ribonucleoprotein-associated proteins B and B	SNRPN;SNRPB	>sp|P63162|RSMN_HUMAN Small nuclear ribonucleoprotein-associated protein N OS=Homo sapiens GN=SNRPN PE=1 SV=1;>sp|P14678|RSMB_HUMAN Small nuclear ribonucleoprotein-associated proteins B and B OS=Homo sapiens GN=SNRPB PE=1 SV=2	2	2	2	2	0	2	0	2	0	2	11.2	11.2	11.2	24.614	240	240;240	0	16.799	0.031022	0.025354	188.2	2	2	Median	NaN	NaN	NaN	0	0	Median	0.031022	0.025354	188.2	2	2	Median	0	11.2	38964000	38733000	230820	0
P14866	P14866	7	7	7	Heterogeneous nuclear ribonucleoprotein L	HNRNPL	>sp|P14866|HNRPL_HUMAN Heterogeneous nuclear ribonucleoprotein L OS=Homo sapiens GN=HNRNPL PE=1 SV=2	1	7	7	7	0	7	0	7	0	7	26	26	26	64.132	589	589	0	115.77	0.093377	0.07727	171.61	4	4	Median	NaN	NaN	NaN	0	0	Median	0.093377	0.07727	171.61	4	4	Median	0	26	183300000	179520000	3784200	0
P14923	P14923	2	2	2	Junction plakoglobin	JUP	>sp|P14923|PLAK_HUMAN Junction plakoglobin OS=Homo sapiens GN=JUP PE=1 SV=3	1	2	2	2	0	2	0	2	0	2	3.9	3.9	3.9	81.744	745	745	0	28.5	2.7489	2.5571	33.76	2	0	Median	NaN	NaN	NaN	0	0	Median	2.7489	2.5571	33.76	2	0	Median	0	3.9	25739000	6533100	19206000	0
P15924	P15924	1	1	1	Desmoplakin	DSP	>sp|P15924|DESP_HUMAN Desmoplakin OS=Homo sapiens GN=DSP PE=1 SV=3	1	1	1	1	0	1	0	1	0	1	0.4	0.4	0.4	331.77	2871	2871	0.0023923	6.2329	6.2032	5.9748	NaN	1	1	Median	NaN	NaN	NaN	0	0	Median	6.2032	5.9748	NaN	1	1	Median	0	0.4	3119700	685240	2434400	0
P16615	P16615	1	1	1	Sarcoplasmic/endoplasmic reticulum calcium ATPase 2	ATP2A2	>sp|P16615|AT2A2_HUMAN Sarcoplasmic/endoplasmic reticulum calcium ATPase 2 OS=Homo sapiens GN=ATP2A2 PE=1 SV=1	1	1	1	1	0	1	0	1	0	1	2	2	2	114.76	1042	1042	0.0023364	6.0241	0.23452	0.23048	NaN	1	1	Median	NaN	NaN	NaN	0	0	Median	0.23452	0.23048	NaN	1	1	Median	0	2	6219300	5591500	627840	0
P16989	P16989	6	6	3	Y-box-binding protein 3	YBX3	>sp|P16989|YBOX3_HUMAN Y-box-binding protein 3 OS=Homo sapiens GN=YBX3 PE=1 SV=4	1	6	6	3	0	6	0	6	0	3	36.6	36.6	30.4	40.089	372	372	0	129.99	0.067517	0.042722	74.66	4	4	Median	NaN	NaN	NaN	0	0	Median	0.067517	0.042722	74.66	4	4	Median	0	36.6	168870000	164070000	4799700	0
P18077	P18077	3	3	3	60S ribosomal protein L35a	RPL35A	>sp|P18077|RL35A_HUMAN 60S ribosomal protein L35a OS=Homo sapiens GN=RPL35A PE=1 SV=2	1	3	3	3	0	3	0	3	0	3	28.2	28.2	28.2	12.538	110	110	0	22.119	0.088198	0.063847	203.45	2	2	Median	NaN	NaN	NaN	0	0	Median	0.088198	0.063847	203.45	2	2	Median	0	28.2	43246000	41933000	1312600	0
P19474	P19474	5	5	5	E3 ubiquitin-protein ligase TRIM21	TRIM21	>sp|P19474|RO52_HUMAN E3 ubiquitin-protein ligase TRIM21 OS=Homo sapiens GN=TRIM21 PE=1 SV=1	1	5	5	5	0	5	0	5	0	5	23.2	23.2	23.2	54.169	475	475	0	67.023	0.11785	0.062267	121.36	4	4	Median	NaN	NaN	NaN	0	0	Median	0.11785	0.062267	121.36	4	4	Median	0	23.2	142450000	127420000	15037000	0
P19525	P19525	3	3	3	Interferon-induced, double-stranded RNA-activated protein kinase	EIF2AK2	>sp|P19525|E2AK2_HUMAN Interferon-induced, double-stranded RNA-activated protein kinase OS=Homo sapiens GN=EIF2AK2 PE=1 SV=2	1	3	3	3	0	3	0	3	0	3	7.6	7.6	7.6	62.094	551	551	0	18.406	NaN	NaN	NaN	0	0	Median	NaN	NaN	NaN	0	0	Median	NaN	NaN	NaN	0	0	Median	0	7.6	8500200	8500200	0	0
P20042	P20042	1	1	1	Eukaryotic translation initiation factor 2 subunit 2	EIF2S2	>sp|P20042|IF2B_HUMAN Eukaryotic translation initiation factor 2 subunit 2 OS=Homo sapiens GN=EIF2S2 PE=1 SV=2	1	1	1	1	0	1	0	1	0	1	4.5	4.5	4.5	38.388	333	333	0	6.9292	0.04778	0.044142	NaN	1	1	Median	NaN	NaN	NaN	0	0	Median	0.04778	0.044142	NaN	1	1	Median	0	4.5	13225000	12747000	478310	0
P20700	P20700	1	1	1	Lamin-B1	LMNB1	>sp|P20700|LMNB1_HUMAN Lamin-B1 OS=Homo sapiens GN=LMNB1 PE=1 SV=2	1	1	1	1	0	1	0	1	0	1	3.4	3.4	3.4	66.408	586	586	0.0045249	5.768	NaN	NaN	NaN	0	0	Median	NaN	NaN	NaN	0	0	Median	NaN	NaN	NaN	0	0	Median	0	3.4	2974300	2974300	0	0
P21333	P21333	2	1	1	Filamin-A	FLNA	>sp|P21333|FLNA_HUMAN Filamin-A OS=Homo sapiens GN=FLNA PE=1 SV=4	1	2	1	1	0	2	0	1	0	1	1.6	0.8	0.8	280.74	2647	2647	0	8.0201	0.13659	0.13445	NaN	1	1	Median	NaN	NaN	NaN	0	0	Median	0.13659	0.13445	NaN	1	1	Median	0	1.6	6561000	5999200	561800	0
P22061	P22061	3	3	3	Protein-L-isoaspartate(D-aspartate) O-methyltransferase	PCMT1	>sp|P22061|PIMT_HUMAN Protein-L-isoaspartate(D-aspartate) O-methyltransferase OS=Homo sapiens GN=PCMT1 PE=1 SV=4	1	3	3	3	0	3	0	3	0	3	28.2	28.2	28.2	24.636	227	227	0	73.884	0.10169	0.057828	29.196	3	3	Median	NaN	NaN	NaN	0	0	Median	0.10169	0.057828	29.196	3	3	Median	0	28.2	64418000	62318000	2100200	0
P22087	P22087	3	3	3	rRNA 2-O-methyltransferase fibrillarin	FBL	>sp|P22087|FBRL_HUMAN rRNA 2-O-methyltransferase fibrillarin OS=Homo sapiens GN=FBL PE=1 SV=2	1	3	3	3	0	3	0	3	0	3	21.5	21.5	21.5	33.784	321	321	0	29.408	0.15104	0.1427	99.3	3	3	Median	NaN	NaN	NaN	0	0	Median	0.15104	0.1427	99.3	3	3	Median	0	21.5	21506000	17508000	3998600	0
P23396	P23396	4	4	4	40S ribosomal protein S3	RPS3	>sp|P23396|RS3_HUMAN 40S ribosomal protein S3 OS=Homo sapiens GN=RPS3 PE=1 SV=2	1	4	4	4	0	4	0	4	0	4	27.6	27.6	27.6	26.688	243	243	0	55.847	0.051259	0.043297	62.212	4	4	Median	NaN	NaN	NaN	0	0	Median	0.051259	0.043297	62.212	4	4	Median	0	27.6	112200000	104840000	7361300	0
P23528	P23528	2	2	2	Cofilin-1	CFL1	>sp|P23528|COF1_HUMAN Cofilin-1 OS=Homo sapiens GN=CFL1 PE=1 SV=3	1	2	2	2	0	2	0	2	0	2	25.3	25.3	25.3	18.502	166	166	0	19.577	0.041107	0.040184	129.58	2	2	Median	NaN	NaN	NaN	0	0	Median	0.041107	0.040184	129.58	2	2	Median	0	25.3	34836000	34462000	373820	0
P26196	P26196	1	1	1	Probable ATP-dependent RNA helicase DDX6	DDX6	>sp|P26196|DDX6_HUMAN Probable ATP-dependent RNA helicase DDX6 OS=Homo sapiens GN=DDX6 PE=1 SV=2	1	1	1	1	0	1	0	1	0	1	3.9	3.9	3.9	54.416	483	483	0	10.477	0.13486	0.12227	NaN	1	1	Median	NaN	NaN	NaN	0	0	Median	0.13486	0.12227	NaN	1	1	Median	0	3.9	14569000	13050000	1519200	0
P26368	P26368	4	4	4	Splicing factor U2AF 65 kDa subunit	U2AF2	>sp|P26368|U2AF2_HUMAN Splicing factor U2AF 65 kDa subunit OS=Homo sapiens GN=U2AF2 PE=1 SV=4	1	4	4	4	0	4	0	4	0	4	23.4	23.4	23.4	53.5	475	475	0	53.26	0.042891	0.040303	110.84	3	3	Median	NaN	NaN	NaN	0	0	Median	0.042891	0.040303	110.84	3	3	Median	0	23.4	59002000	55842000	3160100	0
P26599;O95758	P26599	5;1	5;1	5;1	Polypyrimidine tract-binding protein 1	PTBP1	>sp|P26599|PTBP1_HUMAN Polypyrimidine tract-binding protein 1 OS=Homo sapiens GN=PTBP1 PE=1 SV=1	2	5	5	5	0	5	0	5	0	5	13	13	13	57.221	531	531;552	0	51.678	0.13933	0.12993	32.909	3	3	Median	NaN	NaN	NaN	0	0	Median	0.13933	0.12993	32.909	3	3	Median	0	13	58960000	54229000	4731600	0
P26641	P26641	1	1	1	Elongation factor 1-gamma	EEF1G	>sp|P26641|EF1G_HUMAN Elongation factor 1-gamma OS=Homo sapiens GN=EEF1G PE=1 SV=3	1	1	1	1	0	1	0	1	0	1	5.3	5.3	5.3	50.118	437	437	0	7.3633	0.12994	0.12441	NaN	1	1	Median	NaN	NaN	NaN	0	0	Median	0.12994	0.12441	NaN	1	1	Median	0	5.3	2540200	2390200	149960	0
P27708	P27708	8	8	8	CAD protein;Glutamine-dependent carbamoyl-phosphate synthase;Aspartate carbamoyltransferase;Dihydroorotase	CAD	>sp|P27708|PYR1_HUMAN CAD protein OS=Homo sapiens GN=CAD PE=1 SV=3	1	8	8	8	0	8	0	8	0	8	6.4	6.4	6.4	242.98	2225	2225	0	70.001	0.1314	0.11074	76.33	7	7	Median	NaN	NaN	NaN	0	0	Median	0.1314	0.11074	76.33	7	7	Median	0	6.4	82660000	74943000	7717200	0
P27816	P27816	5	5	5	Microtubule-associated protein 4	MAP4	>sp|P27816|MAP4_HUMAN Microtubule-associated protein 4 OS=Homo sapiens GN=MAP4 PE=1 SV=3	1	5	5	5	0	5	0	5	0	5	7.6	7.6	7.6	121	1152	1152	0	49.353	0.58506	0.57491	NaN	1	1	Median	NaN	NaN	NaN	0	0	Median	0.58506	0.57491	NaN	1	1	Median	0	7.6	96126000	94409000	1717400	0
P30050	P30050	5	5	5	60S ribosomal protein L12	RPL12	>sp|P30050|RL12_HUMAN 60S ribosomal protein L12 OS=Homo sapiens GN=RPL12 PE=1 SV=1	1	5	5	5	0	5	0	5	0	5	44.2	44.2	44.2	17.818	165	165	0	85.711	0.25378	0.1471	57.598	5	5	Median	NaN	NaN	NaN	0	0	Median	0.25378	0.1471	57.598	5	5	Median	0	44.2	203320000	172380000	30941000	0
P31483	P31483	3	3	3	Nucleolysin TIA-1 isoform p40	TIA1	>sp|P31483|TIA1_HUMAN Nucleolysin TIA-1 isoform p40 OS=Homo sapiens GN=TIA1 PE=1 SV=3	1	3	3	3	0	3	0	3	0	3	17.4	17.4	17.4	42.963	386	386	0	47.299	0.18679	0.16985	29.446	2	2	Median	NaN	NaN	NaN	0	0	Median	0.18679	0.16985	29.446	2	2	Median	0	17.4	29581000	26618000	2963500	0
P31942	P31942	5	5	5	Heterogeneous nuclear ribonucleoprotein H3	HNRNPH3	>sp|P31942|HNRH3_HUMAN Heterogeneous nuclear ribonucleoprotein H3 OS=Homo sapiens GN=HNRNPH3 PE=1 SV=2	1	5	5	5	0	5	0	5	0	5	29.5	29.5	29.5	36.926	346	346	0	264.64	0.16392	0.073971	156.52	7	7	Median	NaN	NaN	NaN	0	0	Median	0.16392	0.073971	156.52	7	7	Median	0	29.5	363430000	343370000	20061000	0
P31944	P31944	1	1	1	Caspase-14;Caspase-14 subunit p17, mature form;Caspase-14 subunit p10, mature form;Caspase-14 subunit p20, intermediate form;Caspase-14 subunit p8, intermediate form	CASP14	>sp|P31944|CASPE_HUMAN Caspase-14 OS=Homo sapiens GN=CASP14 PE=1 SV=2	1	1	1	1	0	1	0	1	0	1	7	7	7	27.679	242	242	0	11.297	3.429	3.3471	NaN	1	1	Median	NaN	NaN	NaN	0	0	Median	3.429	3.3471	NaN	1	1	Median	0	7	4931900	1527200	3404700	0
P35232	P35232	1	1	1	Prohibitin	PHB	>sp|P35232|PHB_HUMAN Prohibitin OS=Homo sapiens GN=PHB PE=1 SV=1	1	1	1	1	0	1	0	1	0	1	7.4	7.4	7.4	29.804	272	272	0	20.345	0.12365	0.11208	NaN	1	1	Median	NaN	NaN	NaN	0	0	Median	0.12365	0.11208	NaN	1	1	Median	0	7.4	14587000	12967000	1620600	0
P35268	P35268	1	1	1	60S ribosomal protein L22	RPL22	>sp|P35268|RL22_HUMAN 60S ribosomal protein L22 OS=Homo sapiens GN=RPL22 PE=1 SV=2	1	1	1	1	0	1	0	1	0	1	20.3	20.3	20.3	14.787	128	128	0	15.877	0.22098	0.21192	37.092	2	2	Median	NaN	NaN	NaN	0	0	Median	0.22098	0.21192	37.092	2	2	Median	0	20.3	16817000	15550000	1266200	0
P35573	P35573	2	2	2	Glycogen debranching enzyme;4-alpha-glucanotransferase;Amylo-alpha-1,6-glucosidase	AGL	>sp|P35573|GDE_HUMAN Glycogen debranching enzyme OS=Homo sapiens GN=AGL PE=1 SV=3	1	2	2	2	0	2	0	2	0	2	2.2	2.2	2.2	174.76	1532	1532	0	16.771	0.14738	0.14288	47.509	2	2	Median	NaN	NaN	NaN	0	0	Median	0.14738	0.14288	47.509	2	2	Median	0	2.2	19495000	18313000	1181800	0
P35606	P35606	2	2	2	Coatomer subunit beta	COPB2	>sp|P35606|COPB2_HUMAN Coatomer subunit beta OS=Homo sapiens GN=COPB2 PE=1 SV=2	1	2	2	2	0	2	0	2	0	2	4	4	4	102.49	906	906	0	11.188	0.11809	0.11541	NaN	1	1	Median	NaN	NaN	NaN	0	0	Median	0.11809	0.11541	NaN	1	1	Median	0	4	7965000	7621600	343350	0
P36542	P36542	2	2	2	ATP synthase subunit gamma, mitochondrial	ATP5C1	>sp|P36542|ATPG_HUMAN ATP synthase subunit gamma, mitochondrial OS=Homo sapiens GN=ATP5C1 PE=1 SV=1	1	2	2	2	0	2	0	2	0	2	8.4	8.4	8.4	32.996	298	298	0	11.506	0.27353	0.26782	NaN	1	1	Median	NaN	NaN	NaN	0	0	Median	0.27353	0.26782	NaN	1	1	Median	0	8.4	8644600	7595300	1049300	0
P37108	P37108	3	3	3	Signal recognition particle 14 kDa protein	SRP14	>sp|P37108|SRP14_HUMAN Signal recognition particle 14 kDa protein OS=Homo sapiens GN=SRP14 PE=1 SV=2	1	3	3	3	0	3	0	3	0	3	25	25	25	14.57	136	136	0	44.483	0.072392	0.054254	150.68	4	4	Median	NaN	NaN	NaN	0	0	Median	0.072392	0.054254	150.68	4	4	Median	0	25	82289000	78367000	3922100	0
Q96E39;P38159;O75526;Q8N7X1	Q96E39;P38159;O75526;Q8N7X1	2;2;1;1	2;2;1;1	2;2;1;1	RNA binding motif protein, X-linked-like-1;RNA-binding motif protein, X chromosome;RNA-binding motif protein, X chromosome, N-terminally processed;RNA-binding motif protein, X-linked-like-2;RNA-binding motif protein, X-linked-like-3	RBMXL1;RBMX;RBMXL2;RBMXL3	>sp|Q96E39|RMXL1_HUMAN RNA binding motif protein, X-linked-like-1 OS=Homo sapiens GN=RBMXL1 PE=1 SV=1;>sp|P38159|RBMX_HUMAN RNA-binding motif protein, X chromosome OS=Homo sapiens GN=RBMX PE=1 SV=3;>sp|O75526|RMXL2_HUMAN RNA-binding motif protein, X-linked	4	2	2	2	0	2	0	2	0	2	4.6	4.6	4.6	42.141	390	390;391;392;1067	0	32.456	0.14657	0.11738	16.717	2	2	Median	NaN	NaN	NaN	0	0	Median	0.14657	0.11738	16.717	2	2	Median	0	4.6	33695000	29930000	3764200	0
P38646	P38646	1	1	1	Stress-70 protein, mitochondrial	HSPA9	>sp|P38646|GRP75_HUMAN Stress-70 protein, mitochondrial OS=Homo sapiens GN=HSPA9 PE=1 SV=2	1	1	1	1	1	0	1	0	1	0	1.8	1.8	1.8	73.68	679	679	0.0066519	5.5917	NaN	NaN	NaN	0	0	Median	NaN	NaN	NaN	0	0	Median	NaN	NaN	NaN	0	0	Median	1.8	0	1406800	0	1406800	1406800
P39023	P39023	8	8	8	60S ribosomal protein L3	RPL3	>sp|P39023|RL3_HUMAN 60S ribosomal protein L3 OS=Homo sapiens GN=RPL3 PE=1 SV=2	1	8	8	8	0	8	0	8	0	8	25.3	25.3	25.3	46.108	403	403	0	131.71	0.02986	0.016187	182.47	8	8	Median	NaN	NaN	NaN	0	0	Median	0.02986	0.016187	182.47	8	8	Median	0	25.3	745180000	736540000	8635600	0
Q2VIR3;P41091	Q2VIR3;P41091	3;3	3;3	3;3	Putative eukaryotic translation initiation factor 2 subunit 3-like protein;Eukaryotic translation initiation factor 2 subunit 3	EIF2S3L;EIF2S3	>sp|Q2VIR3|IF2GL_HUMAN Putative eukaryotic translation initiation factor 2 subunit 3-like protein OS=Homo sapiens GN=EIF2S3L PE=5 SV=2;>sp|P41091|IF2G_HUMAN Eukaryotic translation initiation factor 2 subunit 3 OS=Homo sapiens GN=EIF2S3 PE=1 SV=3	2	3	3	3	0	3	0	3	0	3	7.4	7.4	7.4	51.228	472	472;472	0	27.277	NaN	NaN	NaN	0	0	Median	NaN	NaN	NaN	0	0	Median	NaN	NaN	NaN	0	0	Median	0	7.4	18320000	18320000	0	0
P42696	P42696	1	1	1	RNA-binding protein 34	RBM34	>sp|P42696|RBM34_HUMAN RNA-binding protein 34 OS=Homo sapiens GN=RBM34 PE=1 SV=2	1	1	1	1	0	1	0	1	0	1	4.7	4.7	4.7	48.564	430	430	0	6.842	0.035449	0.03449	NaN	1	1	Median	NaN	NaN	NaN	0	0	Median	0.035449	0.03449	NaN	1	1	Median	0	4.7	4404600	4373300	31384	0
P46087	P46087	1	1	1	Probable 28S rRNA (cytosine(4447)-C(5))-methyltransferase	NOP2	>sp|P46087|NOP2_HUMAN Probable 28S rRNA (cytosine(4447)-C(5))-methyltransferase OS=Homo sapiens GN=NOP2 PE=1 SV=2	1	1	1	1	0	1	0	1	0	1	1.8	1.8	1.8	89.301	812	812	0.0024691	6.6175	0.48235	0.46788	NaN	1	1	Median	NaN	NaN	NaN	0	0	Median	0.48235	0.46788	NaN	1	1	Median	0	1.8	3973100	3388700	584460	0
P46779	P46779	2	2	2	60S ribosomal protein L28	RPL28	>sp|P46779|RL28_HUMAN 60S ribosomal protein L28 OS=Homo sapiens GN=RPL28 PE=1 SV=3	1	2	2	2	0	2	0	2	0	2	20.4	20.4	20.4	15.747	137	137	0	35.623	NaN	NaN	NaN	0	0	Median	NaN	NaN	NaN	0	0	Median	NaN	NaN	NaN	0	0	Median	0	20.4	79068000	79068000	0	0
P46781	P46781	3	3	3	40S ribosomal protein S9	RPS9	>sp|P46781|RS9_HUMAN 40S ribosomal protein S9 OS=Homo sapiens GN=RPS9 PE=1 SV=3	1	3	3	3	0	3	0	3	0	3	11.3	11.3	11.3	22.591	194	194	0	18.755	0.029677	0.022779	NaN	1	1	Median	NaN	NaN	NaN	0	0	Median	0.029677	0.022779	NaN	1	1	Median	0	11.3	44175000	43912000	263580	0
P46782	P46782	5	5	5	40S ribosomal protein S5;40S ribosomal protein S5, N-terminally processed	RPS5	>sp|P46782|RS5_HUMAN 40S ribosomal protein S5 OS=Homo sapiens GN=RPS5 PE=1 SV=4	1	5	5	5	0	5	0	5	0	5	28.4	28.4	28.4	22.876	204	204	0	70.707	0.18209	0.11227	72.446	2	2	Median	NaN	NaN	NaN	0	0	Median	0.18209	0.11227	72.446	2	2	Median	0	28.4	120460000	99297000	21164000	0
P46940	P46940	2	2	2	Ras GTPase-activating-like protein IQGAP1	IQGAP1	>sp|P46940|IQGA1_HUMAN Ras GTPase-activating-like protein IQGAP1 OS=Homo sapiens GN=IQGAP1 PE=1 SV=1	1	2	2	2	0	2	0	2	0	2	2	2	2	189.25	1657	1657	0	17.831	0.1572	0.1526	8.4475	2	2	Median	NaN	NaN	NaN	0	0	Median	0.1572	0.1526	8.4475	2	2	Median	0	2	8359800	7768200	591510	0
P48651	P48651	1	1	1	Phosphatidylserine synthase 1	PTDSS1	>sp|P48651|PTSS1_HUMAN Phosphatidylserine synthase 1 OS=Homo sapiens GN=PTDSS1 PE=1 SV=1	1	1	1	1	0	1	0	1	0	1	3	3	3	55.527	473	473	0	9.3152	NaN	NaN	NaN	0	0	Median	NaN	NaN	NaN	0	0	Median	NaN	NaN	NaN	0	0	Median	0	3	4989500	4989500	0	0
Q8N752;P48729	Q8N752;P48729	1;1	1;1	1;1	Casein kinase I isoform alpha-like;Casein kinase I isoform alpha	CSNK1A1L;CSNK1A1	>sp|Q8N752|KC1AL_HUMAN Casein kinase I isoform alpha-like OS=Homo sapiens GN=CSNK1A1L PE=2 SV=2;>sp|P48729|KC1A_HUMAN Casein kinase I isoform alpha OS=Homo sapiens GN=CSNK1A1 PE=1 SV=2	2	1	1	1	0	1	0	1	0	1	4.2	4.2	4.2	39.085	337	337;337	0.0023981	6.2633	NaN	NaN	NaN	0	0	Median	NaN	NaN	NaN	0	0	Median	NaN	NaN	NaN	0	0	Median	0	4.2	2244800	2244800	0	0
P49368	P49368	1	1	1	T-complex protein 1 subunit gamma	CCT3	>sp|P49368|TCPG_HUMAN T-complex protein 1 subunit gamma OS=Homo sapiens GN=CCT3 PE=1 SV=4	1	1	1	1	0	1	0	1	0	1	2.2	2.2	2.2	60.533	545	545	0	8.7634	0.053728	0.051163	NaN	1	1	Median	NaN	NaN	NaN	0	0	Median	0.053728	0.051163	NaN	1	1	Median	0	2.2	2110300	2042000	68326	0
P49458	P49458	1	1	1	Signal recognition particle 9 kDa protein	SRP9	>sp|P49458|SRP09_HUMAN Signal recognition particle 9 kDa protein OS=Homo sapiens GN=SRP9 PE=1 SV=2	1	1	1	1	0	1	0	1	0	1	22.1	22.1	22.1	10.112	86	86	0	8.267	0.11641	0.083124	NaN	1	1	Median	NaN	NaN	NaN	0	0	Median	0.11641	0.083124	NaN	1	1	Median	0	22.1	21763000	19637000	2125800	0
P50454	P50454	1	1	1	Serpin H1	SERPINH1	>sp|P50454|SERPH_HUMAN Serpin H1 OS=Homo sapiens GN=SERPINH1 PE=1 SV=2	1	1	1	1	0	1	0	1	0	1	3.6	3.6	3.6	46.44	418	418	0	7.7695	0.20313	0.19131	NaN	1	1	Median	NaN	NaN	NaN	0	0	Median	0.20313	0.19131	NaN	1	1	Median	0	3.6	11978000	10828000	1149900	0
P50914	P50914	2	2	2	60S ribosomal protein L14	RPL14	>sp|P50914|RL14_HUMAN 60S ribosomal protein L14 OS=Homo sapiens GN=RPL14 PE=1 SV=4	1	2	2	2	0	2	0	2	0	2	10.2	10.2	10.2	23.432	215	215	0	55.855	0.02077	0.0090225	26.538	2	2	Median	NaN	NaN	NaN	0	0	Median	0.02077	0.0090225	26.538	2	2	Median	0	10.2	217230000	214540000	2687600	0
P50991	P50991	1	1	1	T-complex protein 1 subunit delta	CCT4	>sp|P50991|TCPD_HUMAN T-complex protein 1 subunit delta OS=Homo sapiens GN=CCT4 PE=1 SV=4	1	1	1	1	0	1	0	1	0	1	3	3	3	57.924	539	539	0	10.24	0.13956	0.13607	NaN	1	1	Median	NaN	NaN	NaN	0	0	Median	0.13956	0.13607	NaN	1	1	Median	0	3	10936000	10515000	420880	0
P51114	P51114	1	1	1	Fragile X mental retardation syndrome-related protein 1	FXR1	>sp|P51114|FXR1_HUMAN Fragile X mental retardation syndrome-related protein 1 OS=Homo sapiens GN=FXR1 PE=1 SV=3	1	1	1	1	0	1	0	1	0	1	2.9	2.9	2.9	69.72	621	621	0	14.798	0.14417	0.13746	NaN	1	1	Median	NaN	NaN	NaN	0	0	Median	0.14417	0.13746	NaN	1	1	Median	0	2.9	11243000	10846000	397180	0
P51398	P51398	2	2	2	28S ribosomal protein S29, mitochondrial	DAP3	>sp|P51398|RT29_HUMAN 28S ribosomal protein S29, mitochondrial OS=Homo sapiens GN=DAP3 PE=1 SV=1	1	2	2	2	0	2	0	2	0	2	6.8	6.8	6.8	45.566	398	398	0	19.488	0.34097	0.33394	NaN	1	1	Median	NaN	NaN	NaN	0	0	Median	0.34097	0.33394	NaN	1	1	Median	0	6.8	10783000	9668000	1115000	0
P51531	P51531	3	2	2	Probable global transcription activator SNF2L2	SMARCA2	>sp|P51531|SMCA2_HUMAN Probable global transcription activator SNF2L2 OS=Homo sapiens GN=SMARCA2 PE=1 SV=2	1	3	2	2	0	3	0	2	0	2	3.5	2.3	2.3	181.28	1590	1590	0	15.868	NaN	NaN	NaN	0	0	Median	NaN	NaN	NaN	0	0	Median	NaN	NaN	NaN	0	0	Median	0	3.5	8993000	8993000	0	0
P51532	P51532	4	4	3	Transcription activator BRG1	SMARCA4	>sp|P51532|SMCA4_HUMAN Transcription activator BRG1 OS=Homo sapiens GN=SMARCA4 PE=1 SV=2	1	4	4	3	0	4	0	4	0	3	3.9	3.9	2.7	184.64	1647	1647	0	38.671	0.11205	0.10956	27.861	2	2	Median	NaN	NaN	NaN	0	0	Median	0.11205	0.10956	27.861	2	2	Median	0	3.9	23840000	22703000	1137000	0
P53618	P53618	2	2	2	Coatomer subunit beta	COPB1	>sp|P53618|COPB_HUMAN Coatomer subunit beta OS=Homo sapiens GN=COPB1 PE=1 SV=3	1	2	2	2	0	2	0	2	0	2	3	3	3	107.14	953	953	0	12.567	0.072592	0.070126	NaN	1	1	Median	NaN	NaN	NaN	0	0	Median	0.072592	0.070126	NaN	1	1	Median	0	3	5621100	5518400	102700	0
P53621	P53621	4	4	4	Coatomer subunit alpha;Xenin;Proxenin	COPA	>sp|P53621|COPA_HUMAN Coatomer subunit alpha OS=Homo sapiens GN=COPA PE=1 SV=2	1	4	4	4	0	4	0	4	0	4	5.9	5.9	5.9	138.34	1224	1224	0	43.984	0.24594	0.24083	NaN	1	1	Median	NaN	NaN	NaN	0	0	Median	0.24594	0.24083	NaN	1	1	Median	0	5.9	48745000	48013000	731820	0
P55209	P55209	1	1	1	Nucleosome assembly protein 1-like 1	NAP1L1	>sp|P55209|NP1L1_HUMAN Nucleosome assembly protein 1-like 1 OS=Homo sapiens GN=NAP1L1 PE=1 SV=1	1	1	1	1	0	1	0	1	0	1	4.6	4.6	4.6	45.374	391	391	0	18.974	0.080976	0.078691	NaN	1	1	Median	NaN	NaN	NaN	0	0	Median	0.080976	0.078691	NaN	1	1	Median	0	4.6	9264400	8658700	605760	0
P55735	P55735	2	2	2	Protein SEC13 homolog	SEC13	>sp|P55735|SEC13_HUMAN Protein SEC13 homolog OS=Homo sapiens GN=SEC13 PE=1 SV=3	1	2	2	2	0	2	0	2	0	2	15.2	15.2	15.2	35.54	322	322	0	56.924	0.20605	0.14345	NaN	1	1	Median	NaN	NaN	NaN	0	0	Median	0.20605	0.14345	NaN	1	1	Median	0	15.2	22564000	19352000	3212900	0
P55795	P55795	5	3	3	Heterogeneous nuclear ribonucleoprotein H2	HNRNPH2	>sp|P55795|HNRH2_HUMAN Heterogeneous nuclear ribonucleoprotein H2 OS=Homo sapiens GN=HNRNPH2 PE=1 SV=1	1	5	3	3	1	5	0	3	0	3	21.6	14.9	14.9	49.263	449	449	0	37.173	0.097474	0.088527	54.543	4	4	Median	NaN	NaN	NaN	0	0	Median	0.097474	0.088527	54.543	4	4	Median	3.8	21.6	48395000	45035000	3360000	0
P56192	P56192	1	1	1	Methionine--tRNA ligase, cytoplasmic	MARS	>sp|P56192|SYMC_HUMAN Methionine--tRNA ligase, cytoplasmic OS=Homo sapiens GN=MARS PE=1 SV=2	1	1	1	1	0	1	0	1	0	1	2.4	2.4	2.4	101.11	900	900	0	8.4487	NaN	NaN	NaN	0	0	Median	NaN	NaN	NaN	0	0	Median	NaN	NaN	NaN	0	0	Median	0	2.4	4288300	4288300	0	0
P56537	P56537	1	1	1	Eukaryotic translation initiation factor 6	EIF6	>sp|P56537|IF6_HUMAN Eukaryotic translation initiation factor 6 OS=Homo sapiens GN=EIF6 PE=1 SV=1	1	1	1	1	0	1	0	1	0	1	9.8	9.8	9.8	26.599	245	245	0	7.0318	0.24624	0.23528	NaN	1	1	Median	NaN	NaN	NaN	0	0	Median	0.24624	0.23528	NaN	1	1	Median	0	9.8	11120000	9367500	1752600	0
P60660	P60660	1	1	1	Myosin light polypeptide 6	MYL6	>sp|P60660|MYL6_HUMAN Myosin light polypeptide 6 OS=Homo sapiens GN=MYL6 PE=1 SV=2	1	1	1	1	0	1	0	1	0	1	10.6	10.6	10.6	16.93	151	151	0	10.306	0.037534	0.036237	NaN	1	1	Median	NaN	NaN	NaN	0	0	Median	0.037534	0.036237	NaN	1	1	Median	0	10.6	10540000	10332000	208150	0
P63261;P60709;Q6S8J3	P63261;P60709	6;6;1	6;6;1	6;6;1	Actin, cytoplasmic 2;Actin, cytoplasmic 2, N-terminally processed;Actin, cytoplasmic 1;Actin, cytoplasmic 1, N-terminally processed	ACTG1;ACTB	>sp|P63261|ACTG_HUMAN Actin, cytoplasmic 2 OS=Homo sapiens GN=ACTG1 PE=1 SV=1;>sp|P60709|ACTB_HUMAN Actin, cytoplasmic 1 OS=Homo sapiens GN=ACTB PE=1 SV=1	3	6	6	6	0	6	0	6	0	6	28.5	28.5	28.5	41.792	375	375;375;1075	0	104.24	0.16746	0.095751	32.827	5	4	Linear	NaN	NaN	NaN	0	0	Median	0.16746	0.095751	32.827	5	4	Linear	0	28.5	199950000	179780000	20173000	0
P60842;Q14240;P38919	P60842;Q14240	3;2;1	3;2;1	3;2;1	Eukaryotic initiation factor 4A-I;Eukaryotic initiation factor 4A-II;Eukaryotic initiation factor 4A-II, N-terminally processed	EIF4A1;EIF4A2	>sp|P60842|IF4A1_HUMAN Eukaryotic initiation factor 4A-I OS=Homo sapiens GN=EIF4A1 PE=1 SV=1;>sp|Q14240|IF4A2_HUMAN Eukaryotic initiation factor 4A-II OS=Homo sapiens GN=EIF4A2 PE=1 SV=2	3	3	3	3	0	3	0	3	0	3	10.1	10.1	10.1	46.153	406	406;407;411	0	21.946	0.10275	0.099662	134.98	2	2	Median	NaN	NaN	NaN	0	0	Median	0.10275	0.099662	134.98	2	2	Median	0	10.1	14309000	13080000	1229800	0
P61313	P61313	1	1	1	60S ribosomal protein L15	RPL15	>sp|P61313|RL15_HUMAN 60S ribosomal protein L15 OS=Homo sapiens GN=RPL15 PE=1 SV=2	1	1	1	1	0	1	0	1	0	1	5.9	5.9	5.9	24.146	204	204	0	7.3421	0.0070833	0.0028901	NaN	1	1	Median	NaN	NaN	NaN	0	0	Median	0.0070833	0.0028901	NaN	1	1	Median	0	5.9	78332000	78084000	248620	0
P62081	P62081	9	9	9	40S ribosomal protein S7	RPS7	>sp|P62081|RS7_HUMAN 40S ribosomal protein S7 OS=Homo sapiens GN=RPS7 PE=1 SV=1	1	9	9	9	0	9	0	9	0	9	38.1	38.1	38.1	22.127	194	194	0	171.85	0.073731	0.057398	142.12	7	7	Median	NaN	NaN	NaN	0	0	Median	0.073731	0.057398	142.12	7	7	Median	0	38.1	314780000	311430000	3354400	0
P62244	P62244	1	1	1	40S ribosomal protein S15a	RPS15A	>sp|P62244|RS15A_HUMAN 40S ribosomal protein S15a OS=Homo sapiens GN=RPS15A PE=1 SV=2	1	1	1	1	0	1	0	1	0	1	15.4	15.4	15.4	14.839	130	130	0	14.054	0.32797	0.22641	NaN	1	1	Median	NaN	NaN	NaN	0	0	Median	0.32797	0.22641	NaN	1	1	Median	0	15.4	22838000	19204000	3634300	0
P62258	P62258	1	1	1	14-3-3 protein epsilon	YWHAE	>sp|P62258|1433E_HUMAN 14-3-3 protein epsilon OS=Homo sapiens GN=YWHAE PE=1 SV=1	1	1	1	1	0	1	0	1	0	1	5.5	5.5	5.5	29.174	255	255	0.0024213	6.4041	NaN	NaN	NaN	0	0	Median	NaN	NaN	NaN	0	0	Median	NaN	NaN	NaN	0	0	Median	0	5.5	1223300	1223300	0	0
P62269	P62269	5	5	5	40S ribosomal protein S18	RPS18	>sp|P62269|RS18_HUMAN 40S ribosomal protein S18 OS=Homo sapiens GN=RPS18 PE=1 SV=3	1	5	5	5	0	5	0	5	0	5	41.4	41.4	41.4	17.718	152	152	0	43.978	0.096562	0.066028	31.073	4	4	Median	NaN	NaN	NaN	0	0	Median	0.096562	0.066028	31.073	4	4	Median	0	41.4	148820000	137070000	11750000	0
P62273	P62273	1	1	1	40S ribosomal protein S29	RPS29	>sp|P62273|RS29_HUMAN 40S ribosomal protein S29 OS=Homo sapiens GN=RPS29 PE=1 SV=2	1	1	1	1	0	1	0	1	0	1	14.3	14.3	14.3	6.6767	56	56	0.0045662	5.8159	0.088781	0.08325	NaN	1	1	Median	NaN	NaN	NaN	0	0	Median	0.088781	0.08325	NaN	1	1	Median	0	14.3	12250000	11762000	487640	0
P62277	P62277	4	4	4	40S ribosomal protein S13	RPS13	>sp|P62277|RS13_HUMAN 40S ribosomal protein S13 OS=Homo sapiens GN=RPS13 PE=1 SV=2	1	4	4	4	0	4	0	4	0	4	20.5	20.5	20.5	17.222	151	151	0	42.526	0.083271	0.069491	100.07	2	2	Median	NaN	NaN	NaN	0	0	Median	0.083271	0.069491	100.07	2	2	Median	0	20.5	47345000	45938000	1406800	0
P62304	P62304	2	2	2	Small nuclear ribonucleoprotein E	SNRPE	>sp|P62304|RUXE_HUMAN Small nuclear ribonucleoprotein E OS=Homo sapiens GN=SNRPE PE=1 SV=1	1	2	2	2	0	2	0	2	0	2	29.3	29.3	29.3	10.803	92	92	0	20.217	0.044261	0.027231	211.9	2	2	Median	NaN	NaN	NaN	0	0	Median	0.044261	0.027231	211.9	2	2	Median	0	29.3	194860000	193490000	1370300	0
P62316	P62316	4	4	4	Small nuclear ribonucleoprotein Sm D2	SNRPD2	>sp|P62316|SMD2_HUMAN Small nuclear ribonucleoprotein Sm D2 OS=Homo sapiens GN=SNRPD2 PE=1 SV=1	1	4	4	4	0	4	0	4	0	4	50.8	50.8	50.8	13.527	118	118	0	107.18	0.041578	0.020342	NaN	1	1	Median	NaN	NaN	NaN	0	0	Median	0.041578	0.020342	NaN	1	1	Median	0	50.8	280380000	278270000	2107400	0
P62318	P62318	3	3	3	Small nuclear ribonucleoprotein Sm D3	SNRPD3	>sp|P62318|SMD3_HUMAN Small nuclear ribonucleoprotein Sm D3 OS=Homo sapiens GN=SNRPD3 PE=1 SV=1	1	3	3	3	0	3	0	3	0	3	34.1	34.1	34.1	13.916	126	126	0	120.3	0.2307	0.16448	42.734	3	3	Median	NaN	NaN	NaN	0	0	Median	0.2307	0.16448	42.734	3	3	Median	0	34.1	147700000	129040000	18659000	0
P63267;P68133;P68032;P62736	P63267;P68133;P68032;P62736	1;1;1;1	1;1;1;1	1;1;1;1	Actin, gamma-enteric smooth muscle;Actin, alpha skeletal muscle;Actin, alpha cardiac muscle 1;Actin, aortic smooth muscle	ACTG2;ACTA1;ACTC1;ACTA2	>sp|P63267|ACTH_HUMAN Actin, gamma-enteric smooth muscle OS=Homo sapiens GN=ACTG2 PE=1 SV=1;>sp|P68133|ACTS_HUMAN Actin, alpha skeletal muscle OS=Homo sapiens GN=ACTA1 PE=1 SV=1;>sp|P68032|ACTC_HUMAN Actin, alpha cardiac muscle 1 OS=Homo sapiens GN=ACTC1 P	4	1	1	1	0	1	0	1	0	1	4.3	4.3	4.3	41.876	376	376;377;377;377	0.0023419	6.0382	0.18906	0.18234	NaN	1	1	Median	NaN	NaN	NaN	0	0	Median	0.18906	0.18234	NaN	1	1	Median	0	4.3	10597000	8216200	2381200	0
P62805	P62805	3	3	3	Histone H4	HIST1H4A	>sp|P62805|H4_HUMAN Histone H4 OS=Homo sapiens GN=HIST1H4A PE=1 SV=2	1	3	3	3	0	3	0	3	0	3	44.7	44.7	44.7	11.367	103	103	0	35.167	0.071765	0.067711	72.399	2	2	Median	NaN	NaN	NaN	0	0	Median	0.071765	0.067711	72.399	2	2	Median	0	44.7	20694000	20000000	694260	0
P62826	P62826	2	2	2	GTP-binding nuclear protein Ran	RAN	>sp|P62826|RAN_HUMAN GTP-binding nuclear protein Ran OS=Homo sapiens GN=RAN PE=1 SV=3	1	2	2	2	0	2	0	2	0	2	14.8	14.8	14.8	24.423	216	216	0	17.491	0.076341	0.055847	78.38	2	2	Median	NaN	NaN	NaN	0	0	Median	0.076341	0.055847	78.38	2	2	Median	0	14.8	42055000	39762000	2293100	0
P62829	P62829	2	2	2	60S ribosomal protein L23	RPL23	>sp|P62829|RL23_HUMAN 60S ribosomal protein L23 OS=Homo sapiens GN=RPL23 PE=1 SV=1	1	2	2	2	0	2	0	2	0	2	27.1	27.1	27.1	14.865	140	140	0	17.626	0.42656	0.21881	NaN	1	1	Median	NaN	NaN	NaN	0	0	Median	0.42656	0.21881	NaN	1	1	Median	0	27.1	46547000	32536000	14011000	0
P62851	P62851	2	2	2	40S ribosomal protein S25	RPS25	>sp|P62851|RS25_HUMAN 40S ribosomal protein S25 OS=Homo sapiens GN=RPS25 PE=1 SV=1	1	2	2	2	0	2	0	2	0	2	10.4	10.4	10.4	13.742	125	125	0	12.137	0.039855	0.036389	NaN	1	1	Median	NaN	NaN	NaN	0	0	Median	0.039855	0.036389	NaN	1	1	Median	0	10.4	25880000	25765000	115100	0
P62854	P62854	2	2	2	40S ribosomal protein S26	RPS26	>sp|P62854|RS26_HUMAN 40S ribosomal protein S26 OS=Homo sapiens GN=RPS26 PE=1 SV=3	1	2	2	2	0	2	0	2	0	2	20.9	20.9	20.9	13.015	115	115	0	42.831	0.015435	0.0074199	NaN	1	1	Median	NaN	NaN	NaN	0	0	Median	0.015435	0.0074199	NaN	1	1	Median	0	20.9	132610000	132110000	504600	0
P62899	P62899	2	2	2	60S ribosomal protein L31	RPL31	>sp|P62899|RL31_HUMAN 60S ribosomal protein L31 OS=Homo sapiens GN=RPL31 PE=1 SV=1	1	2	2	2	0	2	0	2	0	2	18.4	18.4	18.4	14.463	125	125	0	53.975	0.24201	0.1875	60.281	2	2	Median	NaN	NaN	NaN	0	0	Median	0.24201	0.1875	60.281	2	2	Median	0	18.4	68223000	60472000	7750500	0
P62910	P62910	3	3	3	60S ribosomal protein L32	RPL32	>sp|P62910|RL32_HUMAN 60S ribosomal protein L32 OS=Homo sapiens GN=RPL32 PE=1 SV=2	1	3	3	3	0	3	0	3	0	3	20	20	20	15.86	135	135	0	31.607	0.24961	0.24178	132.27	3	3	Median	NaN	NaN	NaN	0	0	Median	0.24961	0.24178	132.27	3	3	Median	0	20	41167000	38651000	2515800	0
P62913	P62913	3	3	3	60S ribosomal protein L11	RPL11	>sp|P62913|RL11_HUMAN 60S ribosomal protein L11 OS=Homo sapiens GN=RPL11 PE=1 SV=2	1	3	3	3	0	3	0	3	0	3	17.4	17.4	17.4	20.252	178	178	0	45.318	0.16886	0.16318	47.938	2	2	Median	NaN	NaN	NaN	0	0	Median	0.16886	0.16318	47.938	2	2	Median	0	17.4	19368000	18473000	894940	0
P62937	P62937	1	1	1	Peptidyl-prolyl cis-trans isomerase A;Peptidyl-prolyl cis-trans isomerase A, N-terminally processed	PPIA	>sp|P62937|PPIA_HUMAN Peptidyl-prolyl cis-trans isomerase A OS=Homo sapiens GN=PPIA PE=1 SV=2	1	1	1	1	0	1	0	1	0	1	7.3	7.3	7.3	18.012	165	165	0.0045351	5.7741	NaN	NaN	NaN	0	0	Median	NaN	NaN	NaN	0	0	Median	NaN	NaN	NaN	0	0	Median	0	7.3	2727200	2727200	0	0
P62995	P62995	4	4	4	Transformer-2 protein homolog beta	TRA2B	>sp|P62995|TRA2B_HUMAN Transformer-2 protein homolog beta OS=Homo sapiens GN=TRA2B PE=1 SV=1	1	4	4	4	0	4	0	4	0	4	21.9	21.9	21.9	33.665	288	288	0	48.977	0.15025	0.14033	61.202	3	3	Median	NaN	NaN	NaN	0	0	Median	0.15025	0.14033	61.202	3	3	Median	0	21.9	82077000	77884000	4193200	0
P63173	P63173	3	3	3	60S ribosomal protein L38	RPL38	>sp|P63173|RL38_HUMAN 60S ribosomal protein L38 OS=Homo sapiens GN=RPL38 PE=1 SV=2	1	3	3	3	0	3	0	3	0	3	40	40	40	8.2178	70	70	0	42.003	0.061567	0.039482	NaN	1	1	Median	NaN	NaN	NaN	0	0	Median	0.061567	0.039482	NaN	1	1	Median	0	40	133720000	132210000	1509600	0
P63244	P63244	1	1	1	Guanine nucleotide-binding protein subunit beta-2-like 1;Guanine nucleotide-binding protein subunit beta-2-like 1, N-terminally processed	GNB2L1	>sp|P63244|GBLP_HUMAN Guanine nucleotide-binding protein subunit beta-2-like 1 OS=Homo sapiens GN=GNB2L1 PE=1 SV=3	1	1	1	1	0	1	0	1	0	1	5	5	5	35.076	317	317	0	6.9335	0.050877	0.049301	NaN	1	1	Median	NaN	NaN	NaN	0	0	Median	0.050877	0.049301	NaN	1	1	Median	0	5	9842200	9427700	414490	0
P68104;Q5VTE0;Q05639	P68104;Q5VTE0;Q05639	8;7;5	8;7;5	8;7;5	Elongation factor 1-alpha 1;Putative elongation factor 1-alpha-like 3;Elongation factor 1-alpha 2	EEF1A1;EEF1A1P5;EEF1A2	>sp|P68104|EF1A1_HUMAN Elongation factor 1-alpha 1 OS=Homo sapiens GN=EEF1A1 PE=1 SV=1;>sp|Q5VTE0|EF1A3_HUMAN Putative elongation factor 1-alpha-like 3 OS=Homo sapiens GN=EEF1A1P5 PE=5 SV=1;>sp|Q05639|EF1A2_HUMAN Elongation factor 1-alpha 2 OS=Homo sapiens	3	8	8	8	0	8	0	8	0	8	27.7	27.7	27.7	50.14	462	462;462;463	0	113.27	0.093003	0.04609	105.75	5	4	Median	NaN	NaN	NaN	0	0	Median	0.093003	0.04609	105.75	5	4	Median	0	27.7	238130000	231400000	6727400	0
P68363;P68366	P68363;P68366	20;13	1;1	1;1	Tubulin alpha-1B chain;Tubulin alpha-4A chain	TUBA1B;TUBA4A	>sp|P68363|TBA1B_HUMAN Tubulin alpha-1B chain OS=Homo sapiens GN=TUBA1B PE=1 SV=1;>sp|P68366|TBA4A_HUMAN Tubulin alpha-4A chain OS=Homo sapiens GN=TUBA4A PE=1 SV=1	2	20	1	1	1	20	0	1	0	1	62.1	2.9	2.9	50.151	451	451;448	0	17.262	0.051878	0.021795	NaN	1	1	Median	NaN	NaN	NaN	0	0	Median	0.051878	0.021795	NaN	1	1	Median	3.3	62.1	66773000	62447000	4326400	0
P78371	P78371	2	2	2	T-complex protein 1 subunit beta	CCT2	>sp|P78371|TCPB_HUMAN T-complex protein 1 subunit beta OS=Homo sapiens GN=CCT2 PE=1 SV=4	1	2	2	2	0	2	0	2	0	2	6.9	6.9	6.9	57.488	535	535	0	11.519	NaN	NaN	NaN	0	0	Median	NaN	NaN	NaN	0	0	Median	NaN	NaN	NaN	0	0	Median	0	6.9	3183700	3183700	0	0
P78527	P78527	23	23	23	DNA-dependent protein kinase catalytic subunit	PRKDC	>sp|P78527|PRKDC_HUMAN DNA-dependent protein kinase catalytic subunit OS=Homo sapiens GN=PRKDC PE=1 SV=3	1	23	23	23	0	23	0	23	0	23	9.2	9.2	9.2	469.08	4128	4128	0	312.78	0.22206	0.18655	108.34	10	10	Median	NaN	NaN	NaN	0	0	Median	0.22206	0.18655	108.34	10	10	Median	0	9.2	229830000	213310000	16517000	0
P81605	P81605	2	2	2	Dermcidin;Survival-promoting peptide;DCD-1	DCD	>sp|P81605|DCD_HUMAN Dermcidin OS=Homo sapiens GN=DCD PE=1 SV=2	1	2	2	2	0	2	0	2	0	2	25.5	25.5	25.5	11.284	110	110	0	13.35	1.1929	0.98102	91.05	2	0	Median	NaN	NaN	NaN	0	0	Median	1.1929	0.98102	91.05	2	0	Median	0	25.5	30209000	15836000	14373000	0
P82650	P82650	3	3	3	28S ribosomal protein S22, mitochondrial	MRPS22	>sp|P82650|RT22_HUMAN 28S ribosomal protein S22, mitochondrial OS=Homo sapiens GN=MRPS22 PE=1 SV=1	1	3	3	3	0	3	0	3	0	3	8.1	8.1	8.1	41.28	360	360	0	25.813	0.1109	0.10799	NaN	1	1	Median	NaN	NaN	NaN	0	0	Median	0.1109	0.10799	NaN	1	1	Median	0	8.1	27289000	26463000	825900	0
P82673	P82673	1	1	1	28S ribosomal protein S35, mitochondrial	MRPS35	>sp|P82673|RT35_HUMAN 28S ribosomal protein S35, mitochondrial OS=Homo sapiens GN=MRPS35 PE=1 SV=1	1	1	1	1	0	1	0	1	0	1	3.1	3.1	3.1	36.844	323	323	0	9.4385	0.037907	0.036984	NaN	1	1	Median	NaN	NaN	NaN	0	0	Median	0.037907	0.036984	NaN	1	1	Median	0	3.1	8503600	8031400	472230	0
P82675	P82675	1	1	1	28S ribosomal protein S5, mitochondrial	MRPS5	>sp|P82675|RT05_HUMAN 28S ribosomal protein S5, mitochondrial OS=Homo sapiens GN=MRPS5 PE=1 SV=2	1	1	1	1	0	1	0	1	0	1	3.3	3.3	3.3	48.006	430	430	0	10.181	NaN	NaN	NaN	0	0	Median	NaN	NaN	NaN	0	0	Median	NaN	NaN	NaN	0	0	Median	0	3.3	12549000	12549000	0	0
P82933	P82933	3	3	3	28S ribosomal protein S9, mitochondrial	MRPS9	>sp|P82933|RT09_HUMAN 28S ribosomal protein S9, mitochondrial OS=Homo sapiens GN=MRPS9 PE=1 SV=2	1	3	3	3	0	3	0	3	0	3	7.1	7.1	7.1	45.834	396	396	0	23.683	0.30658	0.29837	NaN	1	1	Median	NaN	NaN	NaN	0	0	Median	0.30658	0.29837	NaN	1	1	Median	0	7.1	13505000	13035000	469670	0
P84090	P84090	1	1	1	Enhancer of rudimentary homolog	ERH	>sp|P84090|ERH_HUMAN Enhancer of rudimentary homolog OS=Homo sapiens GN=ERH PE=1 SV=1	1	1	1	1	0	1	0	1	0	1	15.4	15.4	15.4	12.259	104	104	0	6.8783	0.37923	0.36821	NaN	1	1	Median	NaN	NaN	NaN	0	0	Median	0.37923	0.36821	NaN	1	1	Median	0	15.4	4108200	3010300	1098000	0
P84103	P84103	2	1	1	Serine/arginine-rich splicing factor 3	SRSF3	>sp|P84103|SRSF3_HUMAN Serine/arginine-rich splicing factor 3 OS=Homo sapiens GN=SRSF3 PE=1 SV=1	1	2	1	1	0	2	0	1	0	1	12.8	12.8	12.8	19.329	164	164	0	16.1	0.055265	0.016851	NaN	1	0	Median	NaN	NaN	NaN	0	0	Median	0.055265	0.016851	NaN	1	0	Median	0	12.8	261400000	240150000	21259000	0
P98175	P98175	2	2	2	RNA-binding protein 10	RBM10	>sp|P98175|RBM10_HUMAN RNA-binding protein 10 OS=Homo sapiens GN=RBM10 PE=1 SV=3	1	2	2	2	0	2	0	2	0	2	4.1	4.1	4.1	103.53	930	930	0	17.079	0.16559	0.09105	NaN	1	1	Median	NaN	NaN	NaN	0	0	Median	0.16559	0.09105	NaN	1	1	Median	0	4.1	38725000	34847000	3878100	0
Q00341	Q00341	1	1	1	Vigilin	HDLBP	>sp|Q00341|VIGLN_HUMAN Vigilin OS=Homo sapiens GN=HDLBP PE=1 SV=2	1	1	1	1	0	1	0	1	0	1	1.4	1.4	1.4	141.45	1268	1268	0	8.63	0.16065	0.15525	NaN	1	1	Median	NaN	NaN	NaN	0	0	Median	0.16065	0.15525	NaN	1	1	Median	0	1.4	3489800	3180400	309380	0
Q00577	Q00577	1	1	1	Transcriptional activator protein Pur-alpha	PURA	>sp|Q00577|PURA_HUMAN Transcriptional activator protein Pur-alpha OS=Homo sapiens GN=PURA PE=1 SV=2	1	1	1	1	0	1	0	1	0	1	8.1	8.1	8.1	34.91	322	322	0	15.442	NaN	NaN	NaN	0	0	Median	NaN	NaN	NaN	0	0	Median	NaN	NaN	NaN	0	0	Median	0	8.1	9501500	9501500	0	0
Q00610;P53675	Q00610	18;3	18;3	18;3	Clathrin heavy chain 1	CLTC	>sp|Q00610|CLH1_HUMAN Clathrin heavy chain 1 OS=Homo sapiens GN=CLTC PE=1 SV=5	2	18	18	18	0	18	0	18	0	18	17.2	17.2	17.2	191.61	1675	1675;1640	0	257.97	0.15254	0.1269	96.669	14	14	Median	NaN	NaN	NaN	0	0	Median	0.15254	0.1269	96.669	14	14	Median	0	17.2	372690000	344420000	28269000	0
Q01081;Q8WU68	Q01081	5;2	5;2	5;2	Splicing factor U2AF 35 kDa subunit	U2AF1	>sp|Q01081|U2AF1_HUMAN Splicing factor U2AF 35 kDa subunit OS=Homo sapiens GN=U2AF1 PE=1 SV=3	2	5	5	5	0	5	0	5	0	5	29.2	29.2	29.2	27.872	240	240;220	0	41.607	0.40912	0.24081	NaN	1	1	Median	NaN	NaN	NaN	0	0	Median	0.40912	0.24081	NaN	1	1	Median	0	29.2	63642000	58887000	4755200	0
Q01085	Q01085	7	7	7	Nucleolysin TIAR	TIAL1	>sp|Q01085|TIAR_HUMAN Nucleolysin TIAR OS=Homo sapiens GN=TIAL1 PE=1 SV=1	1	7	7	7	0	7	0	7	0	7	32	32	32	41.59	375	375	0	82.523	0.088771	0.051203	59.741	6	6	Median	NaN	NaN	NaN	0	0	Median	0.088771	0.051203	59.741	6	6	Median	0	32	337470000	319310000	18160000	0
Q02413	Q02413	3	3	3	Desmoglein-1	DSG1	>sp|Q02413|DSG1_HUMAN Desmoglein-1 OS=Homo sapiens GN=DSG1 PE=1 SV=2	1	3	3	3	0	3	0	3	0	3	4.8	4.8	4.8	113.75	1049	1049	0	23.266	4.6123	4.5456	44.507	3	1	Median	NaN	NaN	NaN	0	0	Median	4.6123	4.5456	44.507	3	1	Median	0	4.8	21402000	5253900	16148000	0
Q04637	Q04637	2	2	2	Eukaryotic translation initiation factor 4 gamma 1	EIF4G1	>sp|Q04637|IF4G1_HUMAN Eukaryotic translation initiation factor 4 gamma 1 OS=Homo sapiens GN=EIF4G1 PE=1 SV=4	1	2	2	2	0	2	0	2	0	2	1.9	1.9	1.9	175.49	1599	1599	0	13.434	0.1054	0.10314	95.231	2	2	Median	NaN	NaN	NaN	0	0	Median	0.1054	0.10314	95.231	2	2	Median	0	1.9	10936000	10179000	757560	0
Q04837	Q04837	2	2	2	Single-stranded DNA-binding protein, mitochondrial	SSBP1	>sp|Q04837|SSBP_HUMAN Single-stranded DNA-binding protein, mitochondrial OS=Homo sapiens GN=SSBP1 PE=1 SV=1	1	2	2	2	0	2	0	2	0	2	14.2	14.2	14.2	17.259	148	148	0	20.858	0.33503	0.32623	NaN	1	1	Median	NaN	NaN	NaN	0	0	Median	0.33503	0.32623	NaN	1	1	Median	0	14.2	16473000	14293000	2180800	0
Q06787	Q06787	2	2	2	Fragile X mental retardation protein 1	FMR1	>sp|Q06787|FMR1_HUMAN Fragile X mental retardation protein 1 OS=Homo sapiens GN=FMR1 PE=1 SV=1	1	2	2	2	0	2	0	2	0	2	5.1	5.1	5.1	71.174	632	632	0	10.859	0.32769	0.32137	NaN	1	1	Median	NaN	NaN	NaN	0	0	Median	0.32769	0.32137	NaN	1	1	Median	0	5.1	5789300	4953000	836330	0
Q07666	Q07666	2	2	2	KH domain-containing, RNA-binding, signal transduction-associated protein 1	KHDRBS1	>sp|Q07666|KHDR1_HUMAN KH domain-containing, RNA-binding, signal transduction-associated protein 1 OS=Homo sapiens GN=KHDRBS1 PE=1 SV=1	1	2	2	2	0	2	0	2	0	2	8.6	8.6	8.6	48.227	443	443	0	98.33	NaN	NaN	NaN	0	0	Median	NaN	NaN	NaN	0	0	Median	NaN	NaN	NaN	0	0	Median	0	8.6	90431000	90431000	0	0
Q12797	Q12797	3	3	3	Aspartyl/asparaginyl beta-hydroxylase	ASPH	>sp|Q12797|ASPH_HUMAN Aspartyl/asparaginyl beta-hydroxylase OS=Homo sapiens GN=ASPH PE=1 SV=3	1	3	3	3	0	3	0	3	0	3	7.1	7.1	7.1	85.862	758	758	0	26.447	0.21537	0.21077	18.871	2	2	Median	NaN	NaN	NaN	0	0	Median	0.21537	0.21077	18.871	2	2	Median	0	7.1	15546000	14591000	955150	0
Q12849	Q12849	3	3	3	G-rich sequence factor 1	GRSF1	>sp|Q12849|GRSF1_HUMAN G-rich sequence factor 1 OS=Homo sapiens GN=GRSF1 PE=1 SV=3	1	3	3	3	0	3	0	3	0	3	12.1	12.1	12.1	53.126	480	480	0	49.286	0.112	0.1021	149.3	2	1	Median	NaN	NaN	NaN	0	0	Median	0.112	0.1021	149.3	2	1	Median	0	12.1	35430000	30354000	5076100	0
Q12904	Q12904	2	2	2	Aminoacyl tRNA synthase complex-interacting multifunctional protein 1;Endothelial monocyte-activating polypeptide 2	AIMP1	>sp|Q12904|AIMP1_HUMAN Aminoacyl tRNA synthase complex-interacting multifunctional protein 1 OS=Homo sapiens GN=AIMP1 PE=1 SV=2	1	2	2	2	0	2	0	2	0	2	9.3	9.3	9.3	34.352	312	312	0	22.713	0.0076893	0.0075322	NaN	1	1	Median	NaN	NaN	NaN	0	0	Median	0.0076893	0.0075322	NaN	1	1	Median	0	9.3	13109000	13089000	20214	0
Q12905	Q12905	6	6	6	Interleukin enhancer-binding factor 2	ILF2	>sp|Q12905|ILF2_HUMAN Interleukin enhancer-binding factor 2 OS=Homo sapiens GN=ILF2 PE=1 SV=2	1	6	6	6	0	6	0	6	0	6	33.1	33.1	33.1	43.062	390	390	0	70.945	0.26578	0.26031	209.1	4	4	Median	NaN	NaN	NaN	0	0	Median	0.26578	0.26031	209.1	4	4	Median	0	33.1	85712000	79121000	6590900	0
Q12906;Q96SI9	Q12906	6;1	6;1	6;1	Interleukin enhancer-binding factor 3	ILF3	>sp|Q12906|ILF3_HUMAN Interleukin enhancer-binding factor 3 OS=Homo sapiens GN=ILF3 PE=1 SV=3	2	6	6	6	0	6	0	6	0	6	13	13	13	95.337	894	894;672	0	64.405	0.028859	0.018919	171.29	3	3	Median	NaN	NaN	NaN	0	0	Median	0.028859	0.018919	171.29	3	3	Median	0	13	159580000	115970000	43610000	0
Q13151	Q13151	6	6	6	Heterogeneous nuclear ribonucleoprotein A0	HNRNPA0	>sp|Q13151|ROA0_HUMAN Heterogeneous nuclear ribonucleoprotein A0 OS=Homo sapiens GN=HNRNPA0 PE=1 SV=1	1	6	6	6	0	6	0	6	0	6	31.5	31.5	31.5	30.84	305	305	0	156.56	0.024876	0.0131	151.22	5	5	Median	NaN	NaN	NaN	0	0	Median	0.024876	0.0131	151.22	5	5	Median	0	31.5	297870000	293390000	4472800	0
Q13155	Q13155	1	1	1	Aminoacyl tRNA synthase complex-interacting multifunctional protein 2	AIMP2	>sp|Q13155|AIMP2_HUMAN Aminoacyl tRNA synthase complex-interacting multifunctional protein 2 OS=Homo sapiens GN=AIMP2 PE=1 SV=2	1	1	1	1	0	1	0	1	0	1	7.8	7.8	7.8	35.348	320	320	0	7.081	0.2156	0.2104	NaN	1	1	Median	NaN	NaN	NaN	0	0	Median	0.2156	0.2104	NaN	1	1	Median	0	7.8	4885800	4613900	271910	0
Q13162;Q06830	Q13162;Q06830	2;1	2;1	2;1	Peroxiredoxin-4;Peroxiredoxin-1	PRDX4;PRDX1	>sp|Q13162|PRDX4_HUMAN Peroxiredoxin-4 OS=Homo sapiens GN=PRDX4 PE=1 SV=1;>sp|Q06830|PRDX1_HUMAN Peroxiredoxin-1 OS=Homo sapiens GN=PRDX1 PE=1 SV=1	2	2	2	2	1	2	1	2	1	2	9.6	9.6	9.6	30.54	271	271;199	0	21.627	0.14526	0.09612	NaN	1	1	Median	NaN	NaN	NaN	0	0	Median	0.14526	0.09612	NaN	1	1	Median	4.4	9.6	28649000	22746000	5902700	1290700
Q13242	Q13242	2	2	2	Serine/arginine-rich splicing factor 9	SRSF9	>sp|Q13242|SRSF9_HUMAN Serine/arginine-rich splicing factor 9 OS=Homo sapiens GN=SRSF9 PE=1 SV=1	1	2	2	2	0	2	0	2	0	2	19	19	19	25.542	221	221	0	29.815	0.063594	0.06045	NaN	1	1	Median	NaN	NaN	NaN	0	0	Median	0.063594	0.06045	NaN	1	1	Median	0	19	26049000	25537000	511840	0
Q13243	Q13243	1	1	1	Serine/arginine-rich splicing factor 5	SRSF5	>sp|Q13243|SRSF5_HUMAN Serine/arginine-rich splicing factor 5 OS=Homo sapiens GN=SRSF5 PE=1 SV=1	1	1	1	1	0	1	0	1	0	1	4	4	4	31.263	272	272	0.0045455	5.7768	0.23242	0.22813	NaN	1	1	Median	NaN	NaN	NaN	0	0	Median	0.23242	0.22813	NaN	1	1	Median	0	4	5954400	5516500	437960	0
Q13283	Q13283	5	5	5	Ras GTPase-activating protein-binding protein 1	G3BP1	>sp|Q13283|G3BP1_HUMAN Ras GTPase-activating protein-binding protein 1 OS=Homo sapiens GN=G3BP1 PE=1 SV=1	1	5	5	5	0	5	0	5	0	5	14.2	14.2	14.2	52.164	466	466	0	52.778	0.062516	0.049417	81.894	5	5	Median	NaN	NaN	NaN	0	0	Median	0.062516	0.049417	81.894	5	5	Median	0	14.2	158700000	152110000	6587300	0
Q13310	Q13310	10	4	4	Polyadenylate-binding protein 4	PABPC4	>sp|Q13310|PABP4_HUMAN Polyadenylate-binding protein 4 OS=Homo sapiens GN=PABPC4 PE=1 SV=1	1	10	4	4	3	10	0	4	0	4	20.3	10.7	10.7	70.782	644	644	0	49.295	0.04837	0.035102	100.05	4	4	Median	NaN	NaN	NaN	0	0	Median	0.04837	0.035102	100.05	4	4	Median	6.7	20.3	65152000	63450000	1701600	0
Q13435	Q13435	4	4	4	Splicing factor 3B subunit 2	SF3B2	>sp|Q13435|SF3B2_HUMAN Splicing factor 3B subunit 2 OS=Homo sapiens GN=SF3B2 PE=1 SV=2	1	4	4	4	0	4	0	4	0	4	8.6	8.6	8.6	100.23	895	895	0	72.004	0.23744	0.22956	NaN	1	1	Median	NaN	NaN	NaN	0	0	Median	0.23744	0.22956	NaN	1	1	Median	0	8.6	59514000	57918000	1596000	0
Q13610	Q13610	2	2	2	Periodic tryptophan protein 1 homolog	PWP1	>sp|Q13610|PWP1_HUMAN Periodic tryptophan protein 1 homolog OS=Homo sapiens GN=PWP1 PE=1 SV=1	1	2	2	2	0	2	0	2	0	2	8	8	8	55.827	501	501	0	17.005	0.10563	0.10377	NaN	1	1	Median	NaN	NaN	NaN	0	0	Median	0.10563	0.10377	NaN	1	1	Median	0	8	16943000	16571000	372750	0
Q13643	Q13643	4	4	4	Four and a half LIM domains protein 3	FHL3	>sp|Q13643|FHL3_HUMAN Four and a half LIM domains protein 3 OS=Homo sapiens GN=FHL3 PE=1 SV=4	1	4	4	4	0	4	0	4	0	4	34.6	34.6	34.6	31.192	280	280	0	47.657	0.17543	0.16934	121.92	3	3	Median	NaN	NaN	NaN	0	0	Median	0.17543	0.16934	121.92	3	3	Median	0	34.6	103310000	91674000	11641000	0
Q14011	Q14011	4	4	4	Cold-inducible RNA-binding protein	CIRBP	>sp|Q14011|CIRBP_HUMAN Cold-inducible RNA-binding protein OS=Homo sapiens GN=CIRBP PE=1 SV=1	1	4	4	4	0	4	0	4	0	4	25.6	25.6	25.6	18.648	172	172	0	128.24	0.025423	0.013436	71.598	4	4	Median	NaN	NaN	NaN	0	0	Median	0.025423	0.013436	71.598	4	4	Median	0	25.6	117970000	116350000	1620800	0
Q14103	Q14103	11	11	10	Heterogeneous nuclear ribonucleoprotein D0	HNRNPD	>sp|Q14103|HNRPD_HUMAN Heterogeneous nuclear ribonucleoprotein D0 OS=Homo sapiens GN=HNRNPD PE=1 SV=1	1	11	11	10	0	11	0	11	0	10	26.5	26.5	24.2	38.434	355	355	0	170.12	0.14827	0.14206	169.07	9	9	Median	NaN	NaN	NaN	0	0	Median	0.14827	0.14206	169.07	9	9	Median	0	26.5	591550000	561350000	30196000	0
Q15424;Q14151	Q15424;Q14151	1;1	1;1	1;1	Scaffold attachment factor B1;Scaffold attachment factor B2	SAFB;SAFB2	>sp|Q15424|SAFB1_HUMAN Scaffold attachment factor B1 OS=Homo sapiens GN=SAFB PE=1 SV=4;>sp|Q14151|SAFB2_HUMAN Scaffold attachment factor B2 OS=Homo sapiens GN=SAFB2 PE=1 SV=1	2	1	1	1	0	1	0	1	0	1	3.6	3.6	3.6	102.64	915	915;953	0.0022883	5.8639	NaN	NaN	NaN	0	0	Median	NaN	NaN	NaN	0	0	Median	NaN	NaN	NaN	0	0	Median	0	3.6	9336400	9336400	0	0
Q14192	Q14192	4	4	4	Four and a half LIM domains protein 2	FHL2	>sp|Q14192|FHL2_HUMAN Four and a half LIM domains protein 2 OS=Homo sapiens GN=FHL2 PE=1 SV=3	1	4	4	4	0	4	0	4	0	4	26.9	26.9	26.9	32.193	279	279	0	61.185	0.058081	0.033771	165.14	4	2	Median	NaN	NaN	NaN	0	0	Median	0.058081	0.033771	165.14	4	2	Median	0	26.9	267400000	254000000	13396000	0
Q14257	Q14257	7	7	7	Reticulocalbin-2	RCN2	>sp|Q14257|RCN2_HUMAN Reticulocalbin-2 OS=Homo sapiens GN=RCN2 PE=1 SV=1	1	7	7	7	0	7	0	7	0	7	30	30	30	36.876	317	317	0	88.433	0.089437	0.057675	101.02	4	4	Median	NaN	NaN	NaN	0	0	Median	0.089437	0.057675	101.02	4	4	Median	0	30	206110000	197710000	8403000	0
Q14258	Q14258	3	3	3	E3 ubiquitin/ISG15 ligase TRIM25	TRIM25	>sp|Q14258|TRI25_HUMAN E3 ubiquitin/ISG15 ligase TRIM25 OS=Homo sapiens GN=TRIM25 PE=1 SV=2	1	3	3	3	0	3	0	3	0	3	6.3	6.3	6.3	70.973	630	630	0	28.967	0.5811	0.55357	NaN	1	1	Median	NaN	NaN	NaN	0	0	Median	0.5811	0.55357	NaN	1	1	Median	0	6.3	17010000	16178000	831470	0
Q14315;O75369	Q14315	21;1	21;1	20;1	Filamin-C	FLNC	>sp|Q14315|FLNC_HUMAN Filamin-C OS=Homo sapiens GN=FLNC PE=1 SV=3	2	21	21	20	0	21	0	21	0	20	14.3	14.3	13.5	291.02	2725	2725;2602	0	214.75	0.17668	0.16886	91.239	14	14	Median	NaN	NaN	NaN	0	0	Median	0.17668	0.16886	91.239	14	14	Median	0	14.3	227680000	214250000	13432000	0
Q14498;Q86U06	Q14498	5;1	5;1	5;1	RNA-binding protein 39	RBM39	>sp|Q14498|RBM39_HUMAN RNA-binding protein 39 OS=Homo sapiens GN=RBM39 PE=1 SV=2	2	5	5	5	0	5	0	5	0	5	16.4	16.4	16.4	59.379	530	530;439	0	58.014	0.10793	0.055275	96.99	5	5	Median	NaN	NaN	NaN	0	0	Median	0.10793	0.055275	96.99	5	5	Median	0	16.4	83636000	76853000	6782900	0
Q14694	Q14694	1	1	1	Ubiquitin carboxyl-terminal hydrolase 10	USP10	>sp|Q14694|UBP10_HUMAN Ubiquitin carboxyl-terminal hydrolase 10 OS=Homo sapiens GN=USP10 PE=1 SV=2	1	1	1	1	0	1	0	1	0	1	2.3	2.3	2.3	87.133	798	798	0	9.7899	0.063557	0.061887	NaN	1	1	Median	NaN	NaN	NaN	0	0	Median	0.063557	0.061887	NaN	1	1	Median	0	2.3	4529700	4192700	336960	0
Q14764	Q14764	13	13	13	Major vault protein	MVP	>sp|Q14764|MVP_HUMAN Major vault protein OS=Homo sapiens GN=MVP PE=1 SV=4	1	13	13	13	0	13	0	13	0	13	27.5	27.5	27.5	99.326	893	893	0	190.45	0.11462	0.10256	84.034	8	8	Median	NaN	NaN	NaN	0	0	Median	0.11462	0.10256	84.034	8	8	Median	0	27.5	186440000	177420000	9024100	0
Q14974	Q14974	2	2	2	Importin subunit beta-1	KPNB1	>sp|Q14974|IMB1_HUMAN Importin subunit beta-1 OS=Homo sapiens GN=KPNB1 PE=1 SV=2	1	2	2	2	0	2	0	2	0	2	3.4	3.4	3.4	97.169	876	876	0	16.909	NaN	NaN	NaN	0	0	Median	NaN	NaN	NaN	0	0	Median	NaN	NaN	NaN	0	0	Median	0	3.4	12607000	12607000	0	0
Q15003	Q15003	1	1	1	Condensin complex subunit 2	NCAPH	>sp|Q15003|CND2_HUMAN Condensin complex subunit 2 OS=Homo sapiens GN=NCAPH PE=1 SV=3	1	1	1	1	0	1	0	1	0	1	2.2	2.2	2.2	82.562	741	741	0	7.7817	0.19867	0.19146	NaN	1	1	Median	NaN	NaN	NaN	0	0	Median	0.19867	0.19146	NaN	1	1	Median	0	2.2	3178000	2805600	372380	0
Q15024	Q15024	2	2	2	Exosome complex component RRP42	EXOSC7	>sp|Q15024|EXOS7_HUMAN Exosome complex component RRP42 OS=Homo sapiens GN=EXOSC7 PE=1 SV=3	1	2	2	2	0	2	0	2	0	2	11.3	11.3	11.3	31.821	291	291	0	14.808	0.097061	0.093846	NaN	1	1	Median	NaN	NaN	NaN	0	0	Median	0.097061	0.093846	NaN	1	1	Median	0	11.3	8461300	8219600	241730	0
Q15149;P58107	Q15149	4;1	4;1	4;1	Plectin	PLEC	>sp|Q15149|PLEC_HUMAN Plectin OS=Homo sapiens GN=PLEC PE=1 SV=3	2	4	4	4	0	4	0	4	0	4	1.5	1.5	1.5	531.78	4684	4684;5090	0	31.956	0.22027	0.21391	NaN	1	1	Median	NaN	NaN	NaN	0	0	Median	0.22027	0.21391	NaN	1	1	Median	0	1.5	13701000	12882000	819150	0
Q15233	Q15233	8	8	8	Non-POU domain-containing octamer-binding protein	NONO	>sp|Q15233|NONO_HUMAN Non-POU domain-containing octamer-binding protein OS=Homo sapiens GN=NONO PE=1 SV=4	1	8	8	8	0	8	0	8	0	8	34	34	34	54.231	471	471	0	153.71	0.1075	0.053372	97.313	8	8	Median	NaN	NaN	NaN	0	0	Median	0.1075	0.053372	97.313	8	8	Median	0	34	489750000	460480000	29268000	0
Q15366	Q15366	1	1	1	Poly(rC)-binding protein 2	PCBP2	>sp|Q15366|PCBP2_HUMAN Poly(rC)-binding protein 2 OS=Homo sapiens GN=PCBP2 PE=1 SV=1	1	1	1	1	0	1	0	1	0	1	3.6	3.6	3.6	38.58	365	365	0	9.293	NaN	NaN	NaN	0	0	Median	NaN	NaN	NaN	0	0	Median	NaN	NaN	NaN	0	0	Median	0	3.6	4364000	4364000	0	0
Q15393	Q15393	1	1	1	Splicing factor 3B subunit 3	SF3B3	>sp|Q15393|SF3B3_HUMAN Splicing factor 3B subunit 3 OS=Homo sapiens GN=SF3B3 PE=1 SV=4	1	1	1	1	0	1	0	1	0	1	1.2	1.2	1.2	135.58	1217	1217	0	7.8908	NaN	NaN	NaN	0	0	Median	NaN	NaN	NaN	0	0	Median	NaN	NaN	NaN	0	0	Median	0	1.2	4961000	4961000	0	0
Q15434	Q15434	1	1	1	RNA-binding motif, single-stranded-interacting protein 2	RBMS2	>sp|Q15434|RBMS2_HUMAN RNA-binding motif, single-stranded-interacting protein 2 OS=Homo sapiens GN=RBMS2 PE=1 SV=1	1	1	1	1	0	1	0	1	0	1	4.4	4.4	4.4	43.958	407	407	0	7.1691	NaN	NaN	NaN	0	0	Median	NaN	NaN	NaN	0	0	Median	NaN	NaN	NaN	0	0	Median	0	4.4	0	0	0	0
Q15436	Q15436	2	2	2	Protein transport protein Sec23A	SEC23A	>sp|Q15436|SC23A_HUMAN Protein transport protein Sec23A OS=Homo sapiens GN=SEC23A PE=1 SV=2	1	2	2	2	0	2	0	2	0	2	3.9	3.9	3.9	86.16	765	765	0	20.341	0.23601	0.2254	28.486	2	2	Median	NaN	NaN	NaN	0	0	Median	0.23601	0.2254	28.486	2	2	Median	0	3.9	11954000	10637000	1317200	0
Q15532	Q15532	1	1	1	Protein SSXT	SS18	>sp|Q15532|SSXT_HUMAN Protein SSXT OS=Homo sapiens GN=SS18 PE=1 SV=3	1	1	1	1	0	1	0	1	0	1	4.3	4.3	4.3	45.929	418	418	0	33.79	0.56599	0.33892	NaN	1	1	Median	NaN	NaN	NaN	0	0	Median	0.56599	0.33892	NaN	1	1	Median	0	4.3	28185000	25664000	2521100	0
Q15717	Q15717	5	5	5	ELAV-like protein 1	ELAVL1	>sp|Q15717|ELAV1_HUMAN ELAV-like protein 1 OS=Homo sapiens GN=ELAVL1 PE=1 SV=2	1	5	5	5	0	5	0	5	0	5	19.6	19.6	19.6	36.091	326	326	0	50.871	0.048287	0.047242	74.802	2	2	Median	NaN	NaN	NaN	0	0	Median	0.048287	0.047242	74.802	2	2	Median	0	19.6	62512000	62074000	438240	0
Q16555	Q16555	2	2	2	Dihydropyrimidinase-related protein 2	DPYSL2	>sp|Q16555|DPYL2_HUMAN Dihydropyrimidinase-related protein 2 OS=Homo sapiens GN=DPYSL2 PE=1 SV=1	1	2	2	2	0	2	0	2	0	2	7.5	7.5	7.5	62.293	572	572	0	34.605	0.08866	0.041388	NaN	1	1	Median	NaN	NaN	NaN	0	0	Median	0.08866	0.041388	NaN	1	1	Median	0	7.5	54502000	51846000	2656000	0
Q16576	Q16576	1	1	1	Histone-binding protein RBBP7	RBBP7	>sp|Q16576|RBBP7_HUMAN Histone-binding protein RBBP7 OS=Homo sapiens GN=RBBP7 PE=1 SV=1	1	1	1	1	0	1	0	1	0	1	6.4	6.4	6.4	47.82	425	425	0	10.732	NaN	NaN	NaN	0	0	Median	NaN	NaN	NaN	0	0	Median	NaN	NaN	NaN	0	0	Median	0	6.4	9097200	9097200	0	0
Q16630	Q16630	1	1	1	Cleavage and polyadenylation specificity factor subunit 6	CPSF6	>sp|Q16630|CPSF6_HUMAN Cleavage and polyadenylation specificity factor subunit 6 OS=Homo sapiens GN=CPSF6 PE=1 SV=2	1	1	1	1	0	1	0	1	0	1	2.5	2.5	2.5	59.209	551	551	0	12.938	NaN	NaN	NaN	0	0	Median	NaN	NaN	NaN	0	0	Median	NaN	NaN	NaN	0	0	Median	0	2.5	3926100	3926100	0	0
Q16666	Q16666	1	1	1	Gamma-interferon-inducible protein 16	IFI16	>sp|Q16666|IF16_HUMAN Gamma-interferon-inducible protein 16 OS=Homo sapiens GN=IFI16 PE=1 SV=3	1	1	1	1	0	1	0	1	0	1	1.5	1.5	1.5	88.255	785	785	0.0023585	6.0674	0.2438	0.23569	NaN	1	1	Median	NaN	NaN	NaN	0	0	Median	0.2438	0.23569	NaN	1	1	Median	0	1.5	3541100	3291800	249300	0
Q1KMD3	Q1KMD3	2	2	2	Heterogeneous nuclear ribonucleoprotein U-like protein 2	HNRNPUL2	>sp|Q1KMD3|HNRL2_HUMAN Heterogeneous nuclear ribonucleoprotein U-like protein 2 OS=Homo sapiens GN=HNRNPUL2 PE=1 SV=1	1	2	2	2	0	2	0	2	0	2	4.3	4.3	4.3	85.104	747	747	0	19.405	0.16306	0.15461	128.34	2	2	Median	NaN	NaN	NaN	0	0	Median	0.16306	0.15461	128.34	2	2	Median	0	4.3	25295000	21977000	3317900	0
Q29RF7	Q29RF7	1	1	1	Sister chromatid cohesion protein PDS5 homolog A	PDS5A	>sp|Q29RF7|PDS5A_HUMAN Sister chromatid cohesion protein PDS5 homolog A OS=Homo sapiens GN=PDS5A PE=1 SV=1	1	1	1	1	0	1	0	1	0	1	1	1	1	150.83	1337	1337	0.002445	6.5099	NaN	NaN	NaN	0	0	Median	NaN	NaN	NaN	0	0	Median	NaN	NaN	NaN	0	0	Median	0	1	710540	710540	0	0
Q2NL82	Q2NL82	1	1	1	Pre-rRNA-processing protein TSR1 homolog	TSR1	>sp|Q2NL82|TSR1_HUMAN Pre-rRNA-processing protein TSR1 homolog OS=Homo sapiens GN=TSR1 PE=1 SV=1	1	1	1	1	0	1	0	1	0	1	1.9	1.9	1.9	91.809	804	804	0	9.9544	NaN	NaN	NaN	0	0	Median	NaN	NaN	NaN	0	0	Median	NaN	NaN	NaN	0	0	Median	0	1.9	8653800	8653800	0	0
Q3KQU3	Q3KQU3	1	1	1	MAP7 domain-containing protein 1	MAP7D1	>sp|Q3KQU3|MA7D1_HUMAN MAP7 domain-containing protein 1 OS=Homo sapiens GN=MAP7D1 PE=1 SV=1	1	1	1	1	0	1	0	1	0	1	2	2	2	92.819	841	841	0.0022936	5.8777	NaN	NaN	NaN	0	0	Median	NaN	NaN	NaN	0	0	Median	NaN	NaN	NaN	0	0	Median	0	2	4823400	4823400	0	0
Q3ZCM7	Q3ZCM7	4	2	2	Tubulin beta-8 chain	TUBB8	>sp|Q3ZCM7|TBB8_HUMAN Tubulin beta-8 chain OS=Homo sapiens GN=TUBB8 PE=1 SV=2	1	4	2	2	1	4	0	2	0	2	14	7.4	7.4	49.775	444	444	0	61.707	NaN	NaN	NaN	0	0	Median	NaN	NaN	NaN	0	0	Median	NaN	NaN	NaN	0	0	Median	3.4	14	261720000	261720000	0	0
Q5BKZ1	Q5BKZ1	3	3	3	DBIRD complex subunit ZNF326	ZNF326	>sp|Q5BKZ1|ZN326_HUMAN DBIRD complex subunit ZNF326 OS=Homo sapiens GN=ZNF326 PE=1 SV=2	1	3	3	3	0	3	0	3	0	3	9.6	9.6	9.6	65.653	582	582	0	22.978	0.40595	0.39847	63.909	3	3	Median	NaN	NaN	NaN	0	0	Median	0.40595	0.39847	63.909	3	3	Median	0	9.6	22835000	19018000	3817200	0
Q5SSJ5	Q5SSJ5	4	4	4	Heterochromatin protein 1-binding protein 3	HP1BP3	>sp|Q5SSJ5|HP1B3_HUMAN Heterochromatin protein 1-binding protein 3 OS=Homo sapiens GN=HP1BP3 PE=1 SV=1	1	4	4	4	0	4	0	4	0	4	10.1	10.1	10.1	61.206	553	553	0	46.958	0.20791	0.20344	NaN	1	1	Median	NaN	NaN	NaN	0	0	Median	0.20791	0.20344	NaN	1	1	Median	0	10.1	33357000	32360000	996810	0
Q5T9A4	Q5T9A4	1	1	1	ATPase family AAA domain-containing protein 3B	ATAD3B	>sp|Q5T9A4|ATD3B_HUMAN ATPase family AAA domain-containing protein 3B OS=Homo sapiens GN=ATAD3B PE=1 SV=1	1	1	1	1	0	1	0	1	0	1	2.6	2.6	2.6	72.572	648	648	0	8.1258	0.27353	0.26828	NaN	1	1	Median	NaN	NaN	NaN	0	0	Median	0.27353	0.26828	NaN	1	1	Median	0	2.6	5806800	4988700	818100	0
Q6NZY4	Q6NZY4	1	1	1	Zinc finger CCHC domain-containing protein 8	ZCCHC8	>sp|Q6NZY4|ZCHC8_HUMAN Zinc finger CCHC domain-containing protein 8 OS=Homo sapiens GN=ZCCHC8 PE=1 SV=2	1	1	1	1	0	1	0	1	0	1	3.1	3.1	3.1	78.576	707	707	0	7.2685	0.42371	0.4137	NaN	1	1	Median	NaN	NaN	NaN	0	0	Median	0.42371	0.4137	NaN	1	1	Median	0	3.1	4974000	4252700	721300	0
Q6PKG0	Q6PKG0	9	9	9	La-related protein 1	LARP1	>sp|Q6PKG0|LARP1_HUMAN La-related protein 1 OS=Homo sapiens GN=LARP1 PE=1 SV=2	1	9	9	9	0	9	0	9	0	9	16.9	16.9	16.9	123.51	1096	1096	0	75.146	0.20729	0.2011	55.338	7	7	Median	NaN	NaN	NaN	0	0	Median	0.20729	0.2011	55.338	7	7	Median	0	16.9	63886000	57832000	6054000	0
Q6STE5;Q96GM5;Q92925	Q6STE5;Q96GM5;Q92925	1;1;1	1;1;1	1;1;1	SWI/SNF-related matrix-associated actin-dependent regulator of chromatin subfamily D member 3;SWI/SNF-related matrix-associated actin-dependent regulator of chromatin subfamily D member 1;SWI/SNF-related matrix-associated actin-dependent regulator of chromatin subfamily D member 2	SMARCD3;SMARCD1;SMARCD2	>sp|Q6STE5|SMRD3_HUMAN SWI/SNF-related matrix-associated actin-dependent regulator of chromatin subfamily D member 3 OS=Homo sapiens GN=SMARCD3 PE=1 SV=1;>sp|Q96GM5|SMRD1_HUMAN SWI/SNF-related matrix-associated actin-dependent regulator of chromatin subfam	3	1	1	1	0	1	0	1	0	1	3.5	3.5	3.5	55.015	483	483;515;531	0.0044743	5.6492	NaN	NaN	NaN	0	0	Median	NaN	NaN	NaN	0	0	Median	NaN	NaN	NaN	0	0	Median	0	3.5	1314000	1314000	0	0
Q7KZF4	Q7KZF4	1	1	1	Staphylococcal nuclease domain-containing protein 1	SND1	>sp|Q7KZF4|SND1_HUMAN Staphylococcal nuclease domain-containing protein 1 OS=Homo sapiens GN=SND1 PE=1 SV=1	1	1	1	1	0	1	0	1	0	1	3.5	3.5	3.5	102	910	910	0.0087336	5.496	NaN	NaN	NaN	0	0	Median	NaN	NaN	NaN	0	0	Median	NaN	NaN	NaN	0	0	Median	0	3.5	2540400	2540400	0	0
Q7L2E3	Q7L2E3	2	2	2	Putative ATP-dependent RNA helicase DHX30	DHX30	>sp|Q7L2E3|DHX30_HUMAN Putative ATP-dependent RNA helicase DHX30 OS=Homo sapiens GN=DHX30 PE=1 SV=1	1	2	2	2	0	2	0	2	0	2	2.7	2.7	2.7	133.94	1194	1194	0	36.198	0.085783	0.084013	NaN	1	1	Median	NaN	NaN	NaN	0	0	Median	0.085783	0.084013	NaN	1	1	Median	0	2.7	23686000	23267000	419330	0
Q7Z2W4	Q7Z2W4	2	2	2	Zinc finger CCCH-type antiviral protein 1	ZC3HAV1	>sp|Q7Z2W4|ZCCHV_HUMAN Zinc finger CCCH-type antiviral protein 1 OS=Homo sapiens GN=ZC3HAV1 PE=1 SV=3	1	2	2	2	0	2	0	2	0	2	5.8	5.8	5.8	101.43	902	902	0	14.61	0.44756	0.43607	NaN	1	1	Median	NaN	NaN	NaN	0	0	Median	0.44756	0.43607	NaN	1	1	Median	0	5.8	15881000	14223000	1657700	0
Q7Z478	Q7Z478	2	2	2	ATP-dependent RNA helicase DHX29	DHX29	>sp|Q7Z478|DHX29_HUMAN ATP-dependent RNA helicase DHX29 OS=Homo sapiens GN=DHX29 PE=1 SV=2	1	2	2	2	0	2	0	2	0	2	3.1	3.1	3.1	155.23	1369	1369	0	28.309	0.18089	0.17632	NaN	1	1	Median	NaN	NaN	NaN	0	0	Median	0.18089	0.17632	NaN	1	1	Median	0	3.1	17733000	16571000	1162000	0
Q7Z739	Q7Z739	2	2	2	YTH domain-containing family protein 3	YTHDF3	>sp|Q7Z739|YTHD3_HUMAN YTH domain-containing family protein 3 OS=Homo sapiens GN=YTHDF3 PE=1 SV=1	1	2	2	2	0	2	0	2	0	2	5.6	5.6	5.6	63.86	585	585	0	25.53	0.1893	0.18511	NaN	1	1	Median	NaN	NaN	NaN	0	0	Median	0.1893	0.18511	NaN	1	1	Median	0	5.6	15166000	13736000	1429900	0
Q86UA1	Q86UA1	4	4	4	Pre-mRNA-processing factor 39	PRPF39	>sp|Q86UA1|PRP39_HUMAN Pre-mRNA-processing factor 39 OS=Homo sapiens GN=PRPF39 PE=1 SV=3	1	4	4	4	0	4	0	4	0	4	9.6	9.6	9.6	78.429	669	669	0	44.424	0.22218	0.21768	150.32	3	3	Median	NaN	NaN	NaN	0	0	Median	0.22218	0.21768	150.32	3	3	Median	0	9.6	125170000	43778000	81393000	0
Q86UE4	Q86UE4	2	2	2	Protein LYRIC	MTDH	>sp|Q86UE4|LYRIC_HUMAN Protein LYRIC OS=Homo sapiens GN=MTDH PE=1 SV=2	1	2	2	2	0	2	0	2	0	2	5.3	5.3	5.3	63.836	582	582	0	17.342	0.42993	0.40915	204.83	2	2	Median	NaN	NaN	NaN	0	0	Median	0.42993	0.40915	204.83	2	2	Median	0	5.3	17236000	16300000	935790	0
Q86UP2	Q86UP2	1	1	1	Kinectin	KTN1	>sp|Q86UP2|KTN1_HUMAN Kinectin OS=Homo sapiens GN=KTN1 PE=1 SV=1	1	1	1	1	0	1	0	1	0	1	1.2	1.2	1.2	156.27	1357	1357	0.0024814	6.6458	0.1459	0.14091	NaN	1	1	Median	NaN	NaN	NaN	0	0	Median	0.1459	0.14091	NaN	1	1	Median	0	1.2	3419000	3174000	245060	0
Q86X95	Q86X95	1	1	1	Corepressor interacting with RBPJ 1	CIR1	>sp|Q86X95|CIR1_HUMAN Corepressor interacting with RBPJ 1 OS=Homo sapiens GN=CIR1 PE=1 SV=1	1	1	1	1	0	1	0	1	0	1	4	4	4	52.313	450	450	0.002381	6.1795	0.23543	0.22891	NaN	1	1	Median	NaN	NaN	NaN	0	0	Median	0.23543	0.22891	NaN	1	1	Median	0	4	4306900	3635900	670960	0
Q8IV45	Q8IV45	1	1	1	UNC5C-like protein	UNC5CL	>sp|Q8IV45|UN5CL_HUMAN UNC5C-like protein OS=Homo sapiens GN=UNC5CL PE=1 SV=2	1	1	1	1	0	1	0	1	0	1	2.7	2.7	2.7	57.818	518	518	0.0087912	5.5315	0.046362	0.024407	NaN	1	1	Median	NaN	NaN	NaN	0	0	Median	0.046362	0.024407	NaN	1	1	Median	0	2.7	37360000	35879000	1481500	0
Q8IWX8	Q8IWX8	1	1	1	Calcium homeostasis endoplasmic reticulum protein	CHERP	>sp|Q8IWX8|CHERP_HUMAN Calcium homeostasis endoplasmic reticulum protein OS=Homo sapiens GN=CHERP PE=1 SV=3	1	1	1	1	0	1	0	1	0	1	2	2	2	103.7	916	916	0	10.406	0.086821	0.080633	NaN	1	1	Median	NaN	NaN	NaN	0	0	Median	0.086821	0.080633	NaN	1	1	Median	0	2	12872000	11693000	1178600	0
Q8IX12	Q8IX12	1	1	1	Cell division cycle and apoptosis regulator protein 1	CCAR1	>sp|Q8IX12|CCAR1_HUMAN Cell division cycle and apoptosis regulator protein 1 OS=Homo sapiens GN=CCAR1 PE=1 SV=2	1	1	1	1	0	1	0	1	0	1	1.6	1.6	1.6	132.82	1150	1150	0	7.1805	NaN	NaN	NaN	0	0	Median	NaN	NaN	NaN	0	0	Median	NaN	NaN	NaN	0	0	Median	0	1.6	3128500	3128500	0	0
Q8IXB1	Q8IXB1	3	3	3	DnaJ homolog subfamily C member 10	DNAJC10	>sp|Q8IXB1|DJC10_HUMAN DnaJ homolog subfamily C member 10 OS=Homo sapiens GN=DNAJC10 PE=1 SV=2	1	3	3	3	0	3	0	3	0	3	5.8	5.8	5.8	91.079	793	793	0	24.498	0.14679	0.13047	19.265	2	2	Median	NaN	NaN	NaN	0	0	Median	0.14679	0.13047	19.265	2	2	Median	0	5.8	41462000	40367000	1094700	0
Q8IY81	Q8IY81	2	2	2	pre-rRNA processing protein FTSJ3	FTSJ3	>sp|Q8IY81|SPB1_HUMAN pre-rRNA processing protein FTSJ3 OS=Homo sapiens GN=FTSJ3 PE=1 SV=2	1	2	2	2	0	2	0	2	0	2	4.4	4.4	4.4	96.557	847	847	0	12.746	0.12336	0.1192	24.875	2	2	Median	NaN	NaN	NaN	0	0	Median	0.12336	0.1192	24.875	2	2	Median	0	4.4	7000000	6363800	636190	0
Q8N1N4;CON__Q8N1N4-2;CON__Q7RTT2	Q8N1N4;CON__Q8N1N4-2;CON__Q7RTT2	3;2;2	3;2;2	3;2;2	Keratin, type II cytoskeletal 78	KRT78	>sp|Q8N1N4|K2C78_HUMAN Keratin, type II cytoskeletal 78 OS=Homo sapiens GN=KRT78 PE=2 SV=2;>Q8N1N4-2 SWISS-PROT:Q8N1N4-2 Tax_Id=9606 Gene_Symbol=KRT78 Isoform 2 of Keratin, type II cytoskeletal 78;>Q7RTT2 TREMBL:Q7RTT2 Tax_Id=9606 Gene_Symbol=KRT78 Keratin	3	3	3	3	0	3	0	3	0	3	7.5	7.5	7.5	56.865	520	520;521;521	0	17.191	2.0469	2.011	NaN	1	1	Median	NaN	NaN	NaN	0	0	Median	2.0469	2.011	NaN	1	1	Median	0	7.5	7941200	1932700	6008500	0
Q8N1Y9	Q8N1Y9	1	1	1	Putative uncharacterized protein FLJ37218		>sp|Q8N1Y9|YI025_HUMAN Putative uncharacterized protein FLJ37218 OS=Homo sapiens PE=5 SV=2	1	1	1	1	0	1	0	1	0	1	3	3	3	24.914	231	231	0.0023529	6.0542	0.0055686	0.0052908	NaN	1	1	Median	NaN	NaN	NaN	0	0	Median	0.0055686	0.0052908	NaN	1	1	Median	0	3	1953600	1948400	5271.5	0
Q8N5F7	Q8N5F7	1	1	1	NF-kappa-B-activating protein	NKAP	>sp|Q8N5F7|NKAP_HUMAN NF-kappa-B-activating protein OS=Homo sapiens GN=NKAP PE=1 SV=1	1	1	1	1	0	1	0	1	0	1	7	7	7	47.138	415	415	0	47.394	0.026757	0.012355	NaN	1	1	Median	NaN	NaN	NaN	0	0	Median	0.026757	0.012355	NaN	1	1	Median	0	7	49772000	49272000	500420	0
Q8N684	Q8N684	1	1	1	Cleavage and polyadenylation specificity factor subunit 7	CPSF7	>sp|Q8N684|CPSF7_HUMAN Cleavage and polyadenylation specificity factor subunit 7 OS=Homo sapiens GN=CPSF7 PE=1 SV=1	1	1	1	1	0	1	0	1	0	1	3.4	3.4	3.4	52.049	471	471	0	10.043	NaN	NaN	NaN	0	0	Median	NaN	NaN	NaN	0	0	Median	NaN	NaN	NaN	0	0	Median	0	3.4	12181000	12181000	0	0
Q8NC51	Q8NC51	1	1	1	Plasminogen activator inhibitor 1 RNA-binding protein	SERBP1	>sp|Q8NC51|PAIRB_HUMAN Plasminogen activator inhibitor 1 RNA-binding protein OS=Homo sapiens GN=SERBP1 PE=1 SV=2	1	1	1	1	0	1	0	1	0	1	4.4	4.4	4.4	44.965	408	408	0.0024096	6.3341	0.065545	0.062811	NaN	1	1	Median	NaN	NaN	NaN	0	0	Median	0.065545	0.062811	NaN	1	1	Median	0	4.4	2620400	2553200	67205	0
Q8NDV7	Q8NDV7	6	6	6	Trinucleotide repeat-containing gene 6A protein	TNRC6A	>sp|Q8NDV7|TNR6A_HUMAN Trinucleotide repeat-containing gene 6A protein OS=Homo sapiens GN=TNRC6A PE=1 SV=2	1	6	6	6	0	6	0	6	0	6	6.8	6.8	6.8	210.29	1962	1962	0	63.004	0.18726	0.17292	1.3791	2	2	Median	NaN	NaN	NaN	0	0	Median	0.18726	0.17292	1.3791	2	2	Median	0	6.8	73597000	70719000	2878000	0
Q8NE71	Q8NE71	2	2	2	ATP-binding cassette sub-family F member 1	ABCF1	>sp|Q8NE71|ABCF1_HUMAN ATP-binding cassette sub-family F member 1 OS=Homo sapiens GN=ABCF1 PE=1 SV=2	1	2	2	2	0	2	0	2	0	2	4.1	4.1	4.1	95.925	845	845	0	14.063	0.10135	0.075179	NaN	1	1	Median	NaN	NaN	NaN	0	0	Median	0.10135	0.075179	NaN	1	1	Median	0	4.1	24088000	22196000	1892100	0
Q8NF91	Q8NF91	1	1	1	Nesprin-1	SYNE1	>sp|Q8NF91|SYNE1_HUMAN Nesprin-1 OS=Homo sapiens GN=SYNE1 PE=1 SV=4	1	1	1	1	0	1	0	1	0	1	0.1	0.1	0.1	1011.1	8797	8797	0.0044944	5.7325	0.098289	0.096674	NaN	1	1	Median	NaN	NaN	NaN	0	0	Median	0.098289	0.096674	NaN	1	1	Median	0	0.1	6395100	6024100	371020	0
Q8TAE8	Q8TAE8	1	1	1	Growth arrest and DNA damage-inducible proteins-interacting protein 1	GADD45GIP1	>sp|Q8TAE8|G45IP_HUMAN Growth arrest and DNA damage-inducible proteins-interacting protein 1 OS=Homo sapiens GN=GADD45GIP1 PE=1 SV=1	1	1	1	1	0	1	0	1	0	1	7.2	7.2	7.2	25.384	222	222	0.0045045	5.7591	0.23138	0.22414	NaN	1	1	Median	NaN	NaN	NaN	0	0	Median	0.23138	0.22414	NaN	1	1	Median	0	7.2	3793700	3056500	737160	0
Q8TAQ2	Q8TAQ2	5	3	3	SWI/SNF complex subunit SMARCC2	SMARCC2	>sp|Q8TAQ2|SMRC2_HUMAN SWI/SNF complex subunit SMARCC2 OS=Homo sapiens GN=SMARCC2 PE=1 SV=1	1	5	3	3	1	4	0	3	0	3	5.6	3.8	3.8	132.88	1214	1214	0	32.26	0.065307	0.06293	75.169	2	2	Median	NaN	NaN	NaN	0	0	Median	0.065307	0.06293	75.169	2	2	Median	0.9	4.7	16154000	15676000	477050	0
Q8TEQ6	Q8TEQ6	1	1	1	Gem-associated protein 5	GEMIN5	>sp|Q8TEQ6|GEMI5_HUMAN Gem-associated protein 5 OS=Homo sapiens GN=GEMIN5 PE=1 SV=3	1	1	1	1	0	1	0	1	0	1	0.8	0.8	0.8	168.59	1508	1508	0.0024155	6.3475	0.1437	0.13712	NaN	1	1	Median	NaN	NaN	NaN	0	0	Median	0.1437	0.13712	NaN	1	1	Median	0	0.8	2264100	1995200	268970	0
Q8WU90	Q8WU90	1	1	1	Zinc finger CCCH domain-containing protein 15	ZC3H15	>sp|Q8WU90|ZC3HF_HUMAN Zinc finger CCCH domain-containing protein 15 OS=Homo sapiens GN=ZC3H15 PE=1 SV=1	1	1	1	1	0	1	0	1	0	1	4	4	4	48.602	426	426	0	8.1256	NaN	NaN	NaN	0	0	Median	NaN	NaN	NaN	0	0	Median	NaN	NaN	NaN	0	0	Median	0	4	6060800	6060800	0	0
Q8WUY3	Q8WUY3	5	5	5	Protein prune homolog 2	PRUNE2	>sp|Q8WUY3|PRUN2_HUMAN Protein prune homolog 2 OS=Homo sapiens GN=PRUNE2 PE=1 SV=3	1	5	5	5	0	5	0	5	0	5	3.3	3.3	3.3	340.63	3088	3088	0	73.976	0.22615	0.22219	175.7	3	3	Median	NaN	NaN	NaN	0	0	Median	0.22615	0.22219	175.7	3	3	Median	0	3.3	31156000	29278000	1877900	0
Q8WWK9	Q8WWK9	1	1	1	Cytoskeleton-associated protein 2	CKAP2	>sp|Q8WWK9|CKAP2_HUMAN Cytoskeleton-associated protein 2 OS=Homo sapiens GN=CKAP2 PE=1 SV=1	1	1	1	1	0	1	0	1	0	1	4.2	4.2	4.2	76.986	683	683	0	7.6263	0.083592	0.082051	NaN	1	1	Median	NaN	NaN	NaN	0	0	Median	0.083592	0.082051	NaN	1	1	Median	0	4.2	7475900	7070200	405650	0
Q8WXF1	Q8WXF1	1	1	1	Paraspeckle component 1	PSPC1	>sp|Q8WXF1|PSPC1_HUMAN Paraspeckle component 1 OS=Homo sapiens GN=PSPC1 PE=1 SV=1	1	1	1	1	0	1	0	1	0	1	2.7	2.7	2.7	58.743	523	523	0	7.5078	0.29952	0.28656	15.184	2	2	Median	NaN	NaN	NaN	0	0	Median	0.29952	0.28656	15.184	2	2	Median	0	2.7	15988000	13321000	2667100	0
Q92499	Q92499	4	4	4	ATP-dependent RNA helicase DDX1	DDX1	>sp|Q92499|DDX1_HUMAN ATP-dependent RNA helicase DDX1 OS=Homo sapiens GN=DDX1 PE=1 SV=2	1	4	4	4	0	4	0	4	0	4	10.5	10.5	10.5	82.431	740	740	0	46.763	0.13428	0.12985	NaN	1	1	Median	NaN	NaN	NaN	0	0	Median	0.13428	0.12985	NaN	1	1	Median	0	10.5	31861000	31546000	315090	0
Q92526	Q92526	1	1	1	T-complex protein 1 subunit zeta-2	CCT6B	>sp|Q92526|TCPW_HUMAN T-complex protein 1 subunit zeta-2 OS=Homo sapiens GN=CCT6B PE=1 SV=5	1	1	1	1	0	1	0	1	0	1	2.3	2.3	2.3	57.821	530	530	0.0023866	6.2262	NaN	NaN	NaN	0	0	Median	NaN	NaN	NaN	0	0	Median	NaN	NaN	NaN	0	0	Median	0	2.3	0	0	0	0
Q92552	Q92552	1	1	1	28S ribosomal protein S27, mitochondrial	MRPS27	>sp|Q92552|RT27_HUMAN 28S ribosomal protein S27, mitochondrial OS=Homo sapiens GN=MRPS27 PE=1 SV=3	1	1	1	1	0	1	0	1	0	1	4.8	4.8	4.8	47.611	414	414	0	11.193	0.10551	0.10241	NaN	1	1	Median	NaN	NaN	NaN	0	0	Median	0.10551	0.10241	NaN	1	1	Median	0	4.8	9520100	8914500	605560	0
Q92665	Q92665	2	2	2	28S ribosomal protein S31, mitochondrial	MRPS31	>sp|Q92665|RT31_HUMAN 28S ribosomal protein S31, mitochondrial OS=Homo sapiens GN=MRPS31 PE=1 SV=3	1	2	2	2	0	2	0	2	0	2	7.3	7.3	7.3	45.318	395	395	0	13.908	0.18035	0.17682	NaN	1	1	Median	NaN	NaN	NaN	0	0	Median	0.18035	0.17682	NaN	1	1	Median	0	7.3	15829000	15485000	343870	0
Q92785	Q92785	2	2	2	Zinc finger protein ubi-d4	DPF2	>sp|Q92785|REQU_HUMAN Zinc finger protein ubi-d4 OS=Homo sapiens GN=DPF2 PE=1 SV=2	1	2	2	2	0	2	0	2	0	2	11.5	11.5	11.5	44.155	391	391	0	15.948	0.13261	0.13061	NaN	1	1	Median	NaN	NaN	NaN	0	0	Median	0.13261	0.13061	NaN	1	1	Median	0	11.5	11353000	10851000	502080	0
Q92804	Q92804	2	1	1	TATA-binding protein-associated factor 2N	TAF15	>sp|Q92804|RBP56_HUMAN TATA-binding protein-associated factor 2N OS=Homo sapiens GN=TAF15 PE=1 SV=1	1	2	1	1	0	2	0	1	0	1	7.3	5.7	5.7	61.829	592	592	0	14.921	0.017888	0.0086441	NaN	1	1	Median	NaN	NaN	NaN	0	0	Median	0.017888	0.0086441	NaN	1	1	Median	0	7.3	97892000	97422000	469530	0
Q92900	Q92900	14	14	14	Regulator of nonsense transcripts 1	UPF1	>sp|Q92900|RENT1_HUMAN Regulator of nonsense transcripts 1 OS=Homo sapiens GN=UPF1 PE=1 SV=2	1	14	14	14	0	14	0	14	0	14	19.2	19.2	19.2	124.34	1129	1129	0	203.71	0.10452	0.092157	75.334	10	10	Median	NaN	NaN	NaN	0	0	Median	0.10452	0.092157	75.334	10	10	Median	0	19.2	168780000	156140000	12641000	0
Q96AG4	Q96AG4	2	2	2	Leucine-rich repeat-containing protein 59	LRRC59	>sp|Q96AG4|LRC59_HUMAN Leucine-rich repeat-containing protein 59 OS=Homo sapiens GN=LRRC59 PE=1 SV=1	1	2	2	2	0	2	0	2	0	2	9.1	9.1	9.1	34.93	307	307	0	21.993	0.079201	0.059719	NaN	1	1	Median	NaN	NaN	NaN	0	0	Median	0.079201	0.059719	NaN	1	1	Median	0	9.1	33089000	32390000	698760	0
Q96CT7	Q96CT7	1	1	1	Coiled-coil domain-containing protein 124	CCDC124	>sp|Q96CT7|CC124_HUMAN Coiled-coil domain-containing protein 124 OS=Homo sapiens GN=CCDC124 PE=1 SV=1	1	1	1	1	0	1	0	1	0	1	10.3	10.3	10.3	25.835	223	223	0	28.718	0.16149	0.10872	NaN	1	1	Median	NaN	NaN	NaN	0	0	Median	0.16149	0.10872	NaN	1	1	Median	0	10.3	23669000	20187000	3481800	0
Q96DH6	Q96DH6	1	1	1	RNA-binding protein Musashi homolog 2	MSI2	>sp|Q96DH6|MSI2H_HUMAN RNA-binding protein Musashi homolog 2 OS=Homo sapiens GN=MSI2 PE=1 SV=1	1	1	1	1	0	1	0	1	0	1	4.6	4.6	4.6	35.196	328	328	0	14.252	0.62564	0.60761	NaN	1	0	Median	NaN	NaN	NaN	0	0	Median	0.62564	0.60761	NaN	1	0	Median	0	4.6	9387400	5934700	3452700	0
Q96EP5	Q96EP5	10	10	10	DAZ-associated protein 1	DAZAP1	>sp|Q96EP5|DAZP1_HUMAN DAZ-associated protein 1 OS=Homo sapiens GN=DAZAP1 PE=1 SV=1	1	10	10	10	0	10	0	10	0	10	25.1	25.1	25.1	43.383	407	407	0	198.35	0.081342	0.039064	122.64	10	10	Median	NaN	NaN	NaN	0	0	Median	0.081342	0.039064	122.64	10	10	Median	0	25.1	539860000	511010000	28856000	0
Q96EY7	Q96EY7	2	2	2	Pentatricopeptide repeat domain-containing protein 3, mitochondrial	PTCD3	>sp|Q96EY7|PTCD3_HUMAN Pentatricopeptide repeat domain-containing protein 3, mitochondrial OS=Homo sapiens GN=PTCD3 PE=1 SV=3	1	2	2	2	0	2	0	2	0	2	4.1	4.1	4.1	78.549	689	689	0	25.253	0.09711	0.094838	2.7331	2	2	Median	NaN	NaN	NaN	0	0	Median	0.09711	0.094838	2.7331	2	2	Median	0	4.1	10034000	9440200	593670	0
Q96FX7	Q96FX7	1	1	1	tRNA (adenine(58)-N(1))-methyltransferase catalytic subunit TRMT61A	TRMT61A	>sp|Q96FX7|TRM61_HUMAN tRNA (adenine(58)-N(1))-methyltransferase catalytic subunit TRMT61A OS=Homo sapiens GN=TRMT61A PE=1 SV=1	1	1	1	1	0	1	0	1	0	1	6.2	6.2	6.2	31.381	289	289	0	6.8473	NaN	NaN	NaN	0	0	Median	NaN	NaN	NaN	0	0	Median	NaN	NaN	NaN	0	0	Median	0	6.2	3735200	3735200	0	0
Q96GA3	Q96GA3	1	1	1	Protein LTV1 homolog	LTV1	>sp|Q96GA3|LTV1_HUMAN Protein LTV1 homolog OS=Homo sapiens GN=LTV1 PE=1 SV=1	1	1	1	1	0	1	0	1	0	1	4	4	4	54.854	475	475	0	14.095	NaN	NaN	NaN	0	0	Median	NaN	NaN	NaN	0	0	Median	NaN	NaN	NaN	0	0	Median	0	4	7318800	7318800	0	0
Q96HQ2	Q96HQ2	1	1	1	CDKN2AIP N-terminal-like protein	CDKN2AIPNL	>sp|Q96HQ2|C2AIL_HUMAN CDKN2AIP N-terminal-like protein OS=Homo sapiens GN=CDKN2AIPNL PE=1 SV=1	1	1	1	1	0	1	0	1	0	1	15.5	15.5	15.5	13.196	116	116	0	19.793	NaN	NaN	NaN	0	0	Median	NaN	NaN	NaN	0	0	Median	NaN	NaN	NaN	0	0	Median	0	15.5	0	0	0	0
Q96I24;Q96AE4	Q96I24	7;1	7;1	7;1	Far upstream element-binding protein 3	FUBP3	>sp|Q96I24|FUBP3_HUMAN Far upstream element-binding protein 3 OS=Homo sapiens GN=FUBP3 PE=1 SV=2	2	7	7	7	0	7	0	7	0	7	23.3	23.3	23.3	61.64	572	572;644	0	80.17	0.28175	0.27494	NaN	1	1	Median	NaN	NaN	NaN	0	0	Median	0.28175	0.27494	NaN	1	1	Median	0	23.3	123710000	122480000	1228000	0
Q96PK6	Q96PK6	4	4	4	RNA-binding protein 14	RBM14	>sp|Q96PK6|RBM14_HUMAN RNA-binding protein 14 OS=Homo sapiens GN=RBM14 PE=1 SV=2	1	4	4	4	0	4	0	4	0	4	9.3	9.3	9.3	69.491	669	669	0	41.182	0.098958	0.083274	125.35	4	4	Median	NaN	NaN	NaN	0	0	Median	0.098958	0.083274	125.35	4	4	Median	0	9.3	83133000	78277000	4855900	0
Q96QC0	Q96QC0	1	1	1	Serine/threonine-protein phosphatase 1 regulatory subunit 10	PPP1R10	>sp|Q96QC0|PP1RA_HUMAN Serine/threonine-protein phosphatase 1 regulatory subunit 10 OS=Homo sapiens GN=PPP1R10 PE=1 SV=1	1	1	1	1	0	1	0	1	0	1	2.7	2.7	2.7	99.057	940	940	0	9.6862	NaN	NaN	NaN	0	0	Median	NaN	NaN	NaN	0	0	Median	NaN	NaN	NaN	0	0	Median	0	2.7	12495000	12495000	0	0
Q96QR8	Q96QR8	1	1	1	Transcriptional activator protein Pur-beta	PURB	>sp|Q96QR8|PURB_HUMAN Transcriptional activator protein Pur-beta OS=Homo sapiens GN=PURB PE=1 SV=3	1	1	1	1	0	1	0	1	0	1	9.9	9.9	9.9	33.24	312	312	0	11.168	0.26315	0.25757	NaN	1	1	Median	NaN	NaN	NaN	0	0	Median	0.26315	0.25757	NaN	1	1	Median	0	9.9	7947200	6803400	1143800	0
Q99459	Q99459	5	5	5	Cell division cycle 5-like protein	CDC5L	>sp|Q99459|CDC5L_HUMAN Cell division cycle 5-like protein OS=Homo sapiens GN=CDC5L PE=1 SV=2	1	5	5	5	0	5	0	5	0	5	14	14	14	92.25	802	802	0	46.862	0.15183	0.11716	62.211	3	3	Median	NaN	NaN	NaN	0	0	Median	0.15183	0.11716	62.211	3	3	Median	0	14	52528000	50369000	2159300	0
Q99623	Q99623	2	2	2	Prohibitin-2	PHB2	>sp|Q99623|PHB2_HUMAN Prohibitin-2 OS=Homo sapiens GN=PHB2 PE=1 SV=2	1	2	2	2	0	2	0	2	0	2	12	12	12	33.296	299	299	0	44.41	0.14188	0.1357	17.276	2	2	Median	NaN	NaN	NaN	0	0	Median	0.14188	0.1357	17.276	2	2	Median	0	12	19762000	17835000	1927800	0
Q99729	Q99729	7	7	7	Heterogeneous nuclear ribonucleoprotein A/B	HNRNPAB	>sp|Q99729|ROAA_HUMAN Heterogeneous nuclear ribonucleoprotein A/B OS=Homo sapiens GN=HNRNPAB PE=1 SV=2	1	7	7	7	1	7	1	7	1	7	18.1	18.1	18.1	36.224	332	332	0	63.353	0.08425	0.060734	172.02	7	7	Median	NaN	NaN	NaN	0	0	Median	0.08425	0.060734	172.02	7	7	Median	2.4	18.1	250540000	245150000	5388600	792640
Q99848	Q99848	1	1	1	Probable rRNA-processing protein EBP2	EBNA1BP2	>sp|Q99848|EBP2_HUMAN Probable rRNA-processing protein EBP2 OS=Homo sapiens GN=EBNA1BP2 PE=1 SV=2	1	1	1	1	0	1	0	1	0	1	5.2	5.2	5.2	34.852	306	306	0.0045147	5.7646	0.74922	0.73353	NaN	1	1	Median	NaN	NaN	NaN	0	0	Median	0.74922	0.73353	NaN	1	1	Median	0	5.2	7896200	4614200	3282100	0
Q9BQ67	Q9BQ67	6	6	6	Glutamate-rich WD repeat-containing protein 1	GRWD1	>sp|Q9BQ67|GRWD1_HUMAN Glutamate-rich WD repeat-containing protein 1 OS=Homo sapiens GN=GRWD1 PE=1 SV=1	1	6	6	6	0	6	0	6	0	6	28.9	28.9	28.9	49.419	446	446	0	68.578	0.1891	0.17418	57.983	7	7	Median	NaN	NaN	NaN	0	0	Median	0.1891	0.17418	57.983	7	7	Median	0	28.9	103910000	88169000	15742000	0
Q9BQE3	Q9BQE3	19	2	2	Tubulin alpha-1C chain	TUBA1C	>sp|Q9BQE3|TBA1C_HUMAN Tubulin alpha-1C chain OS=Homo sapiens GN=TUBA1C PE=1 SV=1	1	19	2	2	1	19	0	2	0	2	55.9	9.1	9.1	49.895	449	449	0	40.054	NaN	NaN	NaN	0	0	Median	NaN	NaN	NaN	0	0	Median	NaN	NaN	NaN	0	0	Median	3.3	55.9	22838000	22838000	0	0
Q9BRJ6	Q9BRJ6	1	1	1	Uncharacterized protein C7orf50	C7orf50	>sp|Q9BRJ6|CG050_HUMAN Uncharacterized protein C7orf50 OS=Homo sapiens GN=C7orf50 PE=1 SV=1	1	1	1	1	0	1	0	1	0	1	6.2	6.2	6.2	22.083	194	194	0	7.4072	NaN	NaN	NaN	0	0	Median	NaN	NaN	NaN	0	0	Median	NaN	NaN	NaN	0	0	Median	0	6.2	0	0	0	0
Q9BRP8	Q9BRP8	3	3	3	Partner of Y14 and mago	WIBG	>sp|Q9BRP8|WIBG_HUMAN Partner of Y14 and mago OS=Homo sapiens GN=WIBG PE=1 SV=1	1	3	3	3	0	3	0	3	0	3	31.9	31.9	31.9	22.655	204	204	0	28.234	0.12471	0.12274	NaN	1	1	Median	NaN	NaN	NaN	0	0	Median	0.12471	0.12274	NaN	1	1	Median	0	31.9	27479000	27030000	448880	0
Q9BSH3	Q9BSH3	1	1	1	Nicolin-1	NICN1	>sp|Q9BSH3|NICN1_HUMAN Nicolin-1 OS=Homo sapiens GN=NICN1 PE=2 SV=1	1	1	1	1	0	1	0	1	0	1	7.5	7.5	7.5	24.202	213	213	0.0087146	5.4875	0.31512	0.13723	149.93	3	3	Median	NaN	NaN	NaN	0	0	Median	0.31512	0.13723	149.93	3	3	Median	0	7.5	116460000	92280000	24182000	0
Q9BTD8	Q9BTD8	1	1	1	RNA-binding protein 42	RBM42	>sp|Q9BTD8|RBM42_HUMAN RNA-binding protein 42 OS=Homo sapiens GN=RBM42 PE=1 SV=1	1	1	1	1	0	1	0	1	0	1	2.3	2.3	2.3	50.413	480	480	0	9.6057	NaN	NaN	NaN	0	0	Median	NaN	NaN	NaN	0	0	Median	NaN	NaN	NaN	0	0	Median	0	2.3	4460800	4460800	0	0
Q9BU76	Q9BU76	1	1	1	Multiple myeloma tumor-associated protein 2	MMTAG2	>sp|Q9BU76|MMTA2_HUMAN Multiple myeloma tumor-associated protein 2 OS=Homo sapiens GN=MMTAG2 PE=1 SV=1	1	1	1	1	0	1	0	1	0	1	5.3	5.3	5.3	29.411	263	263	0	9.3733	0.42783	0.31468	NaN	1	1	Median	NaN	NaN	NaN	0	0	Median	0.42783	0.31468	NaN	1	1	Median	0	5.3	20865000	17042000	3822900	0
Q9BUF5	Q9BUF5	5	2	2	Tubulin beta-6 chain	TUBB6	>sp|Q9BUF5|TBB6_HUMAN Tubulin beta-6 chain OS=Homo sapiens GN=TUBB6 PE=1 SV=1	1	5	2	2	0	5	0	2	0	2	17.9	7.6	7.6	49.857	446	446	0	22.076	0.28344	0.23229	NaN	1	1	Median	NaN	NaN	NaN	0	0	Median	0.28344	0.23229	NaN	1	1	Median	0	17.9	20931000	17722000	3209300	0
Q9BWF3;Q9BQ04	Q9BWF3;Q9BQ04	2;1	2;1	2;1	RNA-binding protein 4;RNA-binding protein 4B	RBM4;RBM4B	>sp|Q9BWF3|RBM4_HUMAN RNA-binding protein 4 OS=Homo sapiens GN=RBM4 PE=1 SV=1;>sp|Q9BQ04|RBM4B_HUMAN RNA-binding protein 4B OS=Homo sapiens GN=RBM4B PE=1 SV=1	2	2	2	2	0	2	0	2	0	2	12.6	12.6	12.6	40.313	364	364;359	0	16.006	0.099679	0.091637	NaN	1	1	Median	NaN	NaN	NaN	0	0	Median	0.099679	0.091637	NaN	1	1	Median	0	12.6	22769000	22126000	643650	0
Q9BWJ5	Q9BWJ5	1	1	1	Splicing factor 3B subunit 5	SF3B5	>sp|Q9BWJ5|SF3B5_HUMAN Splicing factor 3B subunit 5 OS=Homo sapiens GN=SF3B5 PE=1 SV=1	1	1	1	1	0	1	0	1	0	1	18.6	18.6	18.6	10.135	86	86	0	7.1352	0.088349	0.086479	NaN	1	1	Median	NaN	NaN	NaN	0	0	Median	0.088349	0.086479	NaN	1	1	Median	0	18.6	5422600	5129100	293550	0
Q9BY44	Q9BY44	2	2	2	Eukaryotic translation initiation factor 2A;Eukaryotic translation initiation factor 2A, N-terminally processed	EIF2A	>sp|Q9BY44|EIF2A_HUMAN Eukaryotic translation initiation factor 2A OS=Homo sapiens GN=EIF2A PE=1 SV=3	1	2	2	2	0	2	0	2	0	2	7	7	7	64.989	585	585	0	16.644	0.24614	0.24018	NaN	1	1	Median	NaN	NaN	NaN	0	0	Median	0.24614	0.24018	NaN	1	1	Median	0	7	19717000	18194000	1523100	0
Q9BYD3	Q9BYD3	1	1	1	39S ribosomal protein L4, mitochondrial	MRPL4	>sp|Q9BYD3|RM04_HUMAN 39S ribosomal protein L4, mitochondrial OS=Homo sapiens GN=MRPL4 PE=1 SV=1	1	1	1	1	0	1	0	1	0	1	3.9	3.9	3.9	34.919	311	311	0.0045558	5.7808	0.26616	0.25463	NaN	1	1	Median	NaN	NaN	NaN	0	0	Median	0.26616	0.25463	NaN	1	1	Median	0	3.9	2474600	2087900	386690	0
Q9BYG3	Q9BYG3	1	1	1	MKI67 FHA domain-interacting nucleolar phosphoprotein	NIFK	>sp|Q9BYG3|MK67I_HUMAN MKI67 FHA domain-interacting nucleolar phosphoprotein OS=Homo sapiens GN=NIFK PE=1 SV=1	1	1	1	1	0	1	0	1	0	1	4.8	4.8	4.8	34.222	293	293	0	7.2759	NaN	NaN	NaN	0	0	Median	NaN	NaN	NaN	0	0	Median	NaN	NaN	NaN	0	0	Median	0	4.8	7719500	7719500	0	0
Q9H0D6	Q9H0D6	6	6	6	5-3 exoribonuclease 2	XRN2	>sp|Q9H0D6|XRN2_HUMAN 5-3 exoribonuclease 2 OS=Homo sapiens GN=XRN2 PE=1 SV=1	1	6	6	6	0	6	0	6	0	6	10.7	10.7	10.7	108.58	950	950	0	56.469	0.17344	0.15824	34.941	2	2	Median	NaN	NaN	NaN	0	0	Median	0.17344	0.15824	34.941	2	2	Median	0	10.7	35876000	34261000	1615000	0
Q9H2U1	Q9H2U1	7	7	7	ATP-dependent RNA helicase DHX36	DHX36	>sp|Q9H2U1|DHX36_HUMAN ATP-dependent RNA helicase DHX36 OS=Homo sapiens GN=DHX36 PE=1 SV=2	1	7	7	7	0	7	0	7	0	7	13.9	13.9	13.9	114.76	1008	1008	0	127.84	0.082857	0.068202	95.085	8	7	Median	NaN	NaN	NaN	0	0	Median	0.082857	0.068202	95.085	8	7	Median	0	13.9	122230000	107040000	15191000	0
Q9H6S0	Q9H6S0	2	2	2	Probable ATP-dependent RNA helicase YTHDC2	YTHDC2	>sp|Q9H6S0|YTDC2_HUMAN Probable ATP-dependent RNA helicase YTHDC2 OS=Homo sapiens GN=YTHDC2 PE=1 SV=2	1	2	2	2	0	2	0	2	0	2	2	2	2	160.25	1430	1430	0	14.765	0.04942	0.048535	NaN	1	1	Median	NaN	NaN	NaN	0	0	Median	0.04942	0.048535	NaN	1	1	Median	0	2	6073400	5704500	368920	0
Q9HCE1	Q9HCE1	1	1	1	Putative helicase MOV-10	MOV10	>sp|Q9HCE1|MOV10_HUMAN Putative helicase MOV-10 OS=Homo sapiens GN=MOV10 PE=1 SV=2	1	1	1	1	0	1	0	1	0	1	2.1	2.1	2.1	113.67	1003	1003	0.0023041	5.8811	0.89495	0.87289	NaN	1	1	Median	NaN	NaN	NaN	0	0	Median	0.89495	0.87289	NaN	1	1	Median	0	2.1	8565500	4888300	3677200	0
Q9HCJ0	Q9HCJ0	4	4	4	Trinucleotide repeat-containing gene 6C protein	TNRC6C	>sp|Q9HCJ0|TNR6C_HUMAN Trinucleotide repeat-containing gene 6C protein OS=Homo sapiens GN=TNRC6C PE=1 SV=3	1	4	4	4	0	4	0	4	0	4	6.3	6.3	6.3	175.96	1690	1690	0	42.742	0.22612	0.21846	84.591	2	2	Median	NaN	NaN	NaN	0	0	Median	0.22612	0.21846	84.591	2	2	Median	0	6.3	40908000	38924000	1984100	0
Q9NPD3	Q9NPD3	1	1	1	Exosome complex component RRP41	EXOSC4	>sp|Q9NPD3|EXOS4_HUMAN Exosome complex component RRP41 OS=Homo sapiens GN=EXOSC4 PE=1 SV=3	1	1	1	1	0	1	0	1	0	1	7.8	7.8	7.8	26.383	245	245	0.0088106	5.5402	0.87842	0.80203	NaN	1	1	Median	NaN	NaN	NaN	0	0	Median	0.87842	0.80203	NaN	1	1	Median	0	7.8	14053000	9389000	4664400	0
Q9NQ50	Q9NQ50	1	1	1	39S ribosomal protein L40, mitochondrial	MRPL40	>sp|Q9NQ50|RM40_HUMAN 39S ribosomal protein L40, mitochondrial OS=Homo sapiens GN=MRPL40 PE=1 SV=1	1	1	1	1	0	1	0	1	0	1	7.3	7.3	7.3	24.49	206	206	0.0024631	6.5614	0.13157	0.12728	NaN	1	1	Median	NaN	NaN	NaN	0	0	Median	0.13157	0.12728	NaN	1	1	Median	0	7.3	3622800	3395100	227750	0
Q9NQT4	Q9NQT4	1	1	1	Exosome complex component RRP46	EXOSC5	>sp|Q9NQT4|EXOS5_HUMAN Exosome complex component RRP46 OS=Homo sapiens GN=EXOSC5 PE=1 SV=1	1	1	1	1	0	1	0	1	0	1	5.1	5.1	5.1	25.249	235	235	0	8.8157	NaN	NaN	NaN	0	0	Median	NaN	NaN	NaN	0	0	Median	NaN	NaN	NaN	0	0	Median	0	5.1	3515200	3515200	0	0
Q9NR30	Q9NR30	2	2	2	Nucleolar RNA helicase 2	DDX21	>sp|Q9NR30|DDX21_HUMAN Nucleolar RNA helicase 2 OS=Homo sapiens GN=DDX21 PE=1 SV=5	1	2	2	2	0	2	0	2	0	2	2.8	2.8	2.8	87.343	783	783	0	24.269	NaN	NaN	NaN	0	0	Median	NaN	NaN	NaN	0	0	Median	NaN	NaN	NaN	0	0	Median	0	2.8	11246000	11246000	0	0
Q9NS98	Q9NS98	1	1	1	Semaphorin-3G	SEMA3G	>sp|Q9NS98|SEM3G_HUMAN Semaphorin-3G OS=Homo sapiens GN=SEMA3G PE=2 SV=1	1	1	1	1	0	1	0	1	0	1	2.6	2.6	2.6	86.7	782	782	0.0023474	6.0503	148.53	32.924	253.78	2	1	Median	NaN	NaN	NaN	0	0	Median	148.53	32.924	253.78	2	1	Median	0	2.6	15140000000	15857000	15124000000	0
Q9NUL3	Q9NUL3	2	2	2	Double-stranded RNA-binding protein Staufen homolog 2	STAU2	>sp|Q9NUL3|STAU2_HUMAN Double-stranded RNA-binding protein Staufen homolog 2 OS=Homo sapiens GN=STAU2 PE=1 SV=1	1	2	2	2	0	2	0	2	0	2	5.4	5.4	5.4	62.64	570	570	0	40.83	0.12561	0.081595	NaN	1	1	Median	NaN	NaN	NaN	0	0	Median	0.12561	0.081595	NaN	1	1	Median	0	5.4	28577000	27248000	1329400	0
Q9NUQ6	Q9NUQ6	1	1	1	SPATS2-like protein	SPATS2L	>sp|Q9NUQ6|SPS2L_HUMAN SPATS2-like protein OS=Homo sapiens GN=SPATS2L PE=1 SV=2	1	1	1	1	0	1	0	1	0	1	3.4	3.4	3.4	61.728	558	558	0	7.1857	0.093752	0.091482	NaN	1	1	Median	NaN	NaN	NaN	0	0	Median	0.093752	0.091482	NaN	1	1	Median	0	3.4	8483300	8212500	270790	0
Q9NWB6	Q9NWB6	2	2	2	Arginine and glutamate-rich protein 1	ARGLU1	>sp|Q9NWB6|ARGL1_HUMAN Arginine and glutamate-rich protein 1 OS=Homo sapiens GN=ARGLU1 PE=1 SV=1	1	2	2	2	0	2	0	2	0	2	6.2	6.2	6.2	33.216	273	273	0	14.499	0.23295	0.22693	NaN	1	1	Median	NaN	NaN	NaN	0	0	Median	0.23295	0.22693	NaN	1	1	Median	0	6.2	15658000	15107000	550610	0
Q9NX07	Q9NX07	1	1	1	tRNA selenocysteine 1-associated protein 1	TRNAU1AP	>sp|Q9NX07|TSAP1_HUMAN tRNA selenocysteine 1-associated protein 1 OS=Homo sapiens GN=TRNAU1AP PE=1 SV=1	1	1	1	1	0	1	0	1	0	1	7.3	7.3	7.3	32.498	287	287	0	7.6456	NaN	NaN	NaN	0	0	Median	NaN	NaN	NaN	0	0	Median	NaN	NaN	NaN	0	0	Median	0	7.3	4264600	4264600	0	0
Q9NZ01	Q9NZ01	1	1	1	Very-long-chain enoyl-CoA reductase	TECR	>sp|Q9NZ01|TECR_HUMAN Very-long-chain enoyl-CoA reductase OS=Homo sapiens GN=TECR PE=1 SV=1	1	1	1	1	0	1	0	1	0	1	6.2	6.2	6.2	36.034	308	308	0	8.9866	NaN	NaN	NaN	0	0	Median	NaN	NaN	NaN	0	0	Median	NaN	NaN	NaN	0	0	Median	0	6.2	6549700	6549700	0	0
Q9NZB2	Q9NZB2	1	1	1	Constitutive coactivator of PPAR-gamma-like protein 1	FAM120A	>sp|Q9NZB2|F120A_HUMAN Constitutive coactivator of PPAR-gamma-like protein 1 OS=Homo sapiens GN=FAM120A PE=1 SV=2	1	1	1	1	0	1	0	1	0	1	1.7	1.7	1.7	121.89	1118	1118	0.0024272	6.4337	NaN	NaN	NaN	0	0	Median	NaN	NaN	NaN	0	0	Median	NaN	NaN	NaN	0	0	Median	0	1.7	4630600	4630600	0	0
Q9NZI8	Q9NZI8	5	5	4	Insulin-like growth factor 2 mRNA-binding protein 1	IGF2BP1	>sp|Q9NZI8|IF2B1_HUMAN Insulin-like growth factor 2 mRNA-binding protein 1 OS=Homo sapiens GN=IGF2BP1 PE=1 SV=2	1	5	5	4	0	5	0	5	0	4	14	14	11.8	63.48	577	577	0	116.69	0.080328	0.056922	58.594	5	5	Median	NaN	NaN	NaN	0	0	Median	0.080328	0.056922	58.594	5	5	Median	0	14	95599000	91844000	3755100	0
Q9P2E9	Q9P2E9	2	2	2	Ribosome-binding protein 1	RRBP1	>sp|Q9P2E9|RRBP1_HUMAN Ribosome-binding protein 1 OS=Homo sapiens GN=RRBP1 PE=1 SV=4	1	2	2	2	0	2	0	2	0	2	2.6	2.6	2.6	152.47	1410	1410	0	42.26	0.16134	0.14652	NaN	1	1	Median	NaN	NaN	NaN	0	0	Median	0.16134	0.14652	NaN	1	1	Median	0	2.6	23235000	21580000	1655100	0
Q9UBS4	Q9UBS4	1	1	1	DnaJ homolog subfamily B member 11	DNAJB11	>sp|Q9UBS4|DJB11_HUMAN DnaJ homolog subfamily B member 11 OS=Homo sapiens GN=DNAJB11 PE=1 SV=1	1	1	1	1	0	1	0	1	0	1	4.7	4.7	4.7	40.513	358	358	0	6.8377	0.58847	0.57996	NaN	1	1	Median	NaN	NaN	NaN	0	0	Median	0.58847	0.57996	NaN	1	1	Median	0	4.7	6856800	5760200	1096500	0
Q9UG63	Q9UG63	2	2	2	ATP-binding cassette sub-family F member 2	ABCF2	>sp|Q9UG63|ABCF2_HUMAN ATP-binding cassette sub-family F member 2 OS=Homo sapiens GN=ABCF2 PE=1 SV=2	1	2	2	2	0	2	0	2	0	2	4.3	4.3	4.3	71.289	623	623	0	15.36	0.10779	0.10056	43.938	2	2	Median	NaN	NaN	NaN	0	0	Median	0.10779	0.10056	43.938	2	2	Median	0	4.3	13196000	12256000	940230	0
Q9UHB9	Q9UHB9	2	2	2	Signal recognition particle subunit SRP68	SRP68	>sp|Q9UHB9|SRP68_HUMAN Signal recognition particle subunit SRP68 OS=Homo sapiens GN=SRP68 PE=1 SV=2	1	2	2	2	0	2	0	2	0	2	5.6	5.6	5.6	70.729	627	627	0	16.531	NaN	NaN	NaN	0	0	Median	NaN	NaN	NaN	0	0	Median	NaN	NaN	NaN	0	0	Median	0	5.6	10376000	10376000	0	0
Q9UHX1	Q9UHX1	2	2	2	Poly(U)-binding-splicing factor PUF60	PUF60	>sp|Q9UHX1|PUF60_HUMAN Poly(U)-binding-splicing factor PUF60 OS=Homo sapiens GN=PUF60 PE=1 SV=1	1	2	2	2	0	2	0	2	0	2	6.3	6.3	6.3	59.875	559	559	0	28.274	0.16971	0.15841	7.5019	2	2	Median	NaN	NaN	NaN	0	0	Median	0.16971	0.15841	7.5019	2	2	Median	0	6.3	25367000	22408000	2958800	0
Q9UJV9	Q9UJV9	4	4	4	Probable ATP-dependent RNA helicase DDX41	DDX41	>sp|Q9UJV9|DDX41_HUMAN Probable ATP-dependent RNA helicase DDX41 OS=Homo sapiens GN=DDX41 PE=1 SV=2	1	4	4	4	0	4	0	4	0	4	11.4	11.4	11.4	69.837	622	622	0	29.027	1.1459	1.1293	158.35	3	2	Plateau	NaN	NaN	NaN	0	0	Median	1.1459	1.1293	158.35	3	2	Plateau	0	11.4	16277000	11619000	4657900	0
Q9UKM9	Q9UKM9	1	1	1	RNA-binding protein Raly	RALY	>sp|Q9UKM9|RALY_HUMAN RNA-binding protein Raly OS=Homo sapiens GN=RALY PE=1 SV=1	1	1	1	1	0	1	0	1	0	1	6.9	6.9	6.9	32.463	306	306	0	7.1123	0.013255	0.013049	NaN	1	1	Median	NaN	NaN	NaN	0	0	Median	0.013255	0.013049	NaN	1	1	Median	0	6.9	6598700	6537600	61163	0
Q9UKV8	Q9UKV8	1	1	1	Protein argonaute-2	AGO2	>sp|Q9UKV8|AGO2_HUMAN Protein argonaute-2 OS=Homo sapiens GN=AGO2 PE=1 SV=3	1	1	1	1	0	1	0	1	0	1	1.9	1.9	1.9	97.207	859	859	0	7.2934	0.66902	0.62532	NaN	1	1	Median	NaN	NaN	NaN	0	0	Median	0.66902	0.62532	NaN	1	1	Median	0	1.9	12456000	9339300	3116900	0
Q9UL18	Q9UL18	1	1	1	Protein argonaute-1	AGO1	>sp|Q9UL18|AGO1_HUMAN Protein argonaute-1 OS=Homo sapiens GN=AGO1 PE=1 SV=3	1	1	1	1	0	1	0	1	0	1	1.9	1.9	1.9	97.213	857	857	0.0024876	6.689	0.034146	0.033446	NaN	1	1	Median	NaN	NaN	NaN	0	0	Median	0.034146	0.033446	NaN	1	1	Median	0	1.9	5550300	5256400	293850	0
Q9UL40	Q9UL40	1	1	1	Zinc finger protein 346	ZNF346	>sp|Q9UL40|ZN346_HUMAN Zinc finger protein 346 OS=Homo sapiens GN=ZNF346 PE=1 SV=1	1	1	1	1	0	1	0	1	0	1	5.8	5.8	5.8	32.932	294	294	0	7.8895	NaN	NaN	NaN	0	0	Median	NaN	NaN	NaN	0	0	Median	NaN	NaN	NaN	0	0	Median	0	5.8	6985000	6985000	0	0
Q9ULW0	Q9ULW0	2	2	2	Targeting protein for Xklp2	TPX2	>sp|Q9ULW0|TPX2_HUMAN Targeting protein for Xklp2 OS=Homo sapiens GN=TPX2 PE=1 SV=2	1	2	2	2	0	2	0	2	0	2	4.7	4.7	4.7	85.652	747	747	0	15.956	0.055274	0.054413	15.202	2	2	Median	NaN	NaN	NaN	0	0	Median	0.055274	0.054413	15.202	2	2	Median	0	4.7	13180000	12843000	336170	0
Q9UMS4	Q9UMS4	4	4	4	Pre-mRNA-processing factor 19	PRPF19	>sp|Q9UMS4|PRP19_HUMAN Pre-mRNA-processing factor 19 OS=Homo sapiens GN=PRPF19 PE=1 SV=1	1	4	4	4	0	4	0	4	0	4	17.5	17.5	17.5	55.18	504	504	0	52.286	NaN	NaN	NaN	0	0	Median	NaN	NaN	NaN	0	0	Median	NaN	NaN	NaN	0	0	Median	0	17.5	79625000	79625000	0	0
Q9UNQ2	Q9UNQ2	1	1	1	Probable dimethyladenosine transferase	DIMT1	>sp|Q9UNQ2|DIM1_HUMAN Probable dimethyladenosine transferase OS=Homo sapiens GN=DIMT1 PE=1 SV=1	1	1	1	1	0	1	0	1	0	1	4.2	4.2	4.2	35.236	313	313	0.0087719	5.5074	0.10402	0.10177	NaN	1	1	Median	NaN	NaN	NaN	0	0	Median	0.10402	0.10177	NaN	1	1	Median	0	4.2	5328200	4987900	340300	0
Q9UPQ9	Q9UPQ9	13	13	13	Trinucleotide repeat-containing gene 6B protein	TNRC6B	>sp|Q9UPQ9|TNR6B_HUMAN Trinucleotide repeat-containing gene 6B protein OS=Homo sapiens GN=TNRC6B PE=1 SV=4	1	13	13	13	0	13	0	13	0	13	15.8	15.8	15.8	194	1833	1833	0	132.04	0.18236	0.15729	113.2	11	11	Median	NaN	NaN	NaN	0	0	Median	0.18236	0.15729	113.2	11	11	Median	0	15.8	297500000	268690000	28812000	0
Q9UPT8	Q9UPT8	1	1	1	Zinc finger CCCH domain-containing protein 4	ZC3H4	>sp|Q9UPT8|ZC3H4_HUMAN Zinc finger CCCH domain-containing protein 4 OS=Homo sapiens GN=ZC3H4 PE=1 SV=3	1	1	1	1	0	1	0	1	0	1	2.1	2.1	2.1	140.26	1303	1303	0	10.315	NaN	NaN	NaN	0	0	Median	NaN	NaN	NaN	0	0	Median	NaN	NaN	NaN	0	0	Median	0	2.1	8382400	8382400	0	0
Q9Y224	Q9Y224	3	3	3	UPF0568 protein C14orf166	C14orf166	>sp|Q9Y224|CN166_HUMAN UPF0568 protein C14orf166 OS=Homo sapiens GN=C14orf166 PE=1 SV=1	1	3	3	3	0	3	0	3	0	3	17.6	17.6	17.6	28.068	244	244	0	26.67	0.62228	0.5369	51.925	2	2	Median	NaN	NaN	NaN	0	0	Median	0.62228	0.5369	51.925	2	2	Median	0	17.6	32157000	25308000	6849600	0
Q9Y295	Q9Y295	1	1	1	Developmentally-regulated GTP-binding protein 1	DRG1	>sp|Q9Y295|DRG1_HUMAN Developmentally-regulated GTP-binding protein 1 OS=Homo sapiens GN=DRG1 PE=1 SV=1	1	1	1	1	0	1	0	1	0	1	3.8	3.8	3.8	40.542	367	367	0.0023148	5.9349	NaN	NaN	NaN	0	0	Median	NaN	NaN	NaN	0	0	Median	NaN	NaN	NaN	0	0	Median	0	3.8	2229100	2229100	0	0
Q9Y2R5	Q9Y2R5	1	1	1	28S ribosomal protein S17, mitochondrial	MRPS17	>sp|Q9Y2R5|RT17_HUMAN 28S ribosomal protein S17, mitochondrial OS=Homo sapiens GN=MRPS17 PE=1 SV=1	1	1	1	1	0	1	0	1	0	1	6.9	6.9	6.9	14.502	130	130	0.0023697	6.1633	NaN	NaN	NaN	0	0	Median	NaN	NaN	NaN	0	0	Median	NaN	NaN	NaN	0	0	Median	0	6.9	3762700	3762700	0	0
Q9Y2R9	Q9Y2R9	1	1	1	28S ribosomal protein S7, mitochondrial	MRPS7	>sp|Q9Y2R9|RT07_HUMAN 28S ribosomal protein S7, mitochondrial OS=Homo sapiens GN=MRPS7 PE=1 SV=2	1	1	1	1	0	1	0	1	0	1	6.6	6.6	6.6	28.134	242	242	0	10.46	NaN	NaN	NaN	0	0	Median	NaN	NaN	NaN	0	0	Median	NaN	NaN	NaN	0	0	Median	0	6.6	11087000	11087000	0	0
Q9Y2W1	Q9Y2W1	2	2	2	Thyroid hormone receptor-associated protein 3	THRAP3	>sp|Q9Y2W1|TR150_HUMAN Thyroid hormone receptor-associated protein 3 OS=Homo sapiens GN=THRAP3 PE=1 SV=2	1	2	2	2	0	2	0	2	0	2	3.5	3.5	3.5	108.66	955	955	0	12.51	0.21133	0.19896	3.8722	2	1	Median	NaN	NaN	NaN	0	0	Median	0.21133	0.19896	3.8722	2	1	Median	0	3.5	17901000	13935000	3966200	0
Q9Y383	Q9Y383	2	2	2	Putative RNA-binding protein Luc7-like 2	LUC7L2	>sp|Q9Y383|LC7L2_HUMAN Putative RNA-binding protein Luc7-like 2 OS=Homo sapiens GN=LUC7L2 PE=1 SV=2	1	2	2	2	0	2	0	2	0	2	8.4	8.4	8.4	46.513	392	392	0	18.31	NaN	NaN	NaN	0	0	Median	NaN	NaN	NaN	0	0	Median	NaN	NaN	NaN	0	0	Median	0	8.4	22960000	22960000	0	0
Q9Y3B4	Q9Y3B4	1	1	1	Splicing factor 3B subunit 6	SF3B6	>sp|Q9Y3B4|SF3B6_HUMAN Splicing factor 3B subunit 6 OS=Homo sapiens GN=SF3B6 PE=1 SV=1	1	1	1	1	0	1	0	1	0	1	11.2	11.2	11.2	14.585	125	125	0	12.955	0.15886	0.15348	NaN	1	1	Median	NaN	NaN	NaN	0	0	Median	0.15886	0.15348	NaN	1	1	Median	0	11.2	7792000	7541400	250550	0
Q9Y3C1	Q9Y3C1	1	1	1	Nucleolar protein 16	NOP16	>sp|Q9Y3C1|NOP16_HUMAN Nucleolar protein 16 OS=Homo sapiens GN=NOP16 PE=1 SV=2	1	1	1	1	0	1	0	1	0	1	10.1	10.1	10.1	21.188	178	178	0.0066964	5.6271	0.17942	0.17253	NaN	1	1	Median	NaN	NaN	NaN	0	0	Median	0.17942	0.17253	NaN	1	1	Median	0	10.1	2952600	2600500	352170	0
Q9Y3D9	Q9Y3D9	2	2	2	28S ribosomal protein S23, mitochondrial	MRPS23	>sp|Q9Y3D9|RT23_HUMAN 28S ribosomal protein S23, mitochondrial OS=Homo sapiens GN=MRPS23 PE=1 SV=2	1	2	2	2	0	2	0	2	0	2	13.2	13.2	13.2	21.77	190	190	0	13.108	NaN	NaN	NaN	0	0	Median	NaN	NaN	NaN	0	0	Median	NaN	NaN	NaN	0	0	Median	0	13.2	5287900	5287900	0	0
Q9Y3I0	Q9Y3I0	5	5	5	tRNA-splicing ligase RtcB homolog	RTCB	>sp|Q9Y3I0|RTCB_HUMAN tRNA-splicing ligase RtcB homolog OS=Homo sapiens GN=RTCB PE=1 SV=1	1	5	5	5	0	5	0	5	0	5	16.8	16.8	16.8	55.21	505	505	0	52.79	0.065101	0.046014	31.41	4	4	Median	NaN	NaN	NaN	0	0	Median	0.065101	0.046014	31.41	4	4	Median	0	16.8	86516000	83702000	2814000	0
Q9Y520	Q9Y520	1	1	1	Protein PRRC2C	PRRC2C	>sp|Q9Y520|PRC2C_HUMAN Protein PRRC2C OS=Homo sapiens GN=PRRC2C PE=1 SV=4	1	1	1	1	0	1	0	1	0	1	0.7	0.7	0.7	316.91	2896	2896	0.0024331	6.4438	NaN	NaN	NaN	0	0	Median	NaN	NaN	NaN	0	0	Median	NaN	NaN	NaN	0	0	Median	0	0.7	2030600	2030600	0	0
Q9Y5A9	Q9Y5A9	1	1	1	YTH domain-containing family protein 2	YTHDF2	>sp|Q9Y5A9|YTHD2_HUMAN YTH domain-containing family protein 2 OS=Homo sapiens GN=YTHDF2 PE=1 SV=2	1	1	1	1	0	1	0	1	0	1	2.6	2.6	2.6	62.333	579	579	0	6.829	0.28783	0.28128	NaN	1	1	Median	NaN	NaN	NaN	0	0	Median	0.28783	0.28128	NaN	1	1	Median	0	2.6	8217100	6603100	1614100	0
Q9Y6M1	Q9Y6M1	2	1	1	Insulin-like growth factor 2 mRNA-binding protein 2	IGF2BP2	>sp|Q9Y6M1|IF2B2_HUMAN Insulin-like growth factor 2 mRNA-binding protein 2 OS=Homo sapiens GN=IGF2BP2 PE=1 SV=2	1	2	1	1	0	2	0	1	0	1	4.3	2.2	2.2	66.121	599	599	0.002439	6.4534	0.032142	0.030569	NaN	1	1	Median	NaN	NaN	NaN	0	0	Median	0.032142	0.030569	NaN	1	1	Median	0	4.3	2021400	1909700	111690	0
REV__O15041	REV__O15041	1	1	1			>sp|O15041|SEM3E_HUMAN Semaphorin-3E OS=Homo sapiens GN=SEMA3E PE=1 SV=1	1	1	1	1	0	1	0	1	0	1	0	0	0	89.227	775	775	0.0024938	6.6926	0.30844	0.12147	NaN	1	1	Median	NaN	NaN	NaN	0	0	Median	0.30844	0.12147	NaN	1	1	Median	0	0	87922000	66021000	21901000	0
REV__Q9BY78	REV__Q9BY78	1	1	1			>sp|Q9BY78|RNF26_HUMAN RING finger protein 26 OS=Homo sapiens GN=RNF26 PE=2 SV=1	1	1	1	1	0	1	0	1	0	1	0	0	0	47.737	433	433	0.00883	5.541	4.193	3.8375	NaN	1	1	Median	NaN	NaN	NaN	0	0	Median	4.193	3.8375	NaN	1	1	Median	0	0	13882000	1806200	12075000	0
REV__Q9Y493	REV__Q9Y493	1	1	1			>sp|Q9Y493|ZAN_HUMAN Zonadhesin OS=Homo sapiens GN=ZAN PE=2 SV=4	1	1	1	1	0	1	0	1	0	1	0	0	0	305.66	2812	2812	0.0067114	5.6478	NaN	NaN	NaN	0	0	Median	NaN	NaN	NaN	0	0	Median	NaN	NaN	NaN	0	0	Median	0	0	28469000	28469000	0	0
CON__P13645;P13645;CON__P02535-1;CON__Q7Z3Z0;CON__Q7Z3Y8;CON__Q148H6;CON__Q7Z3Y7;Q7Z3Z0;Q7Z3Y8;Q7Z3Y7	CON__P13645;P13645	20;20;3;1;1;1;1;1;1;1	20;20;3;1;1;1;1;1;1;1	18;18;2;1;1;1;1;1;1;1	Keratin, type I cytoskeletal 10	KRT10	>P13645 SWISS-PROT:P13645 Tax_Id=9606 Gene_Symbol=KRT10 Keratin, type I cytoskeletal 10;>sp|P13645|K1C10_HUMAN Keratin, type I cytoskeletal 10 OS=Homo sapiens GN=KRT10 PE=1 SV=6	10	20	20	18	4	20	4	20	3	18	43.8	43.8	38.8	59.51	593	593;584;570;450;459;464;486;450;459;464	0	323.31	3.2333	2.0695	88.664	19	0	Median	24.438	9.4021	66.848	3	1	Plateau	3.1051	1.7553	82.128	17	0	Median	9.8	43.8	1770300000	358610000	1411700000	26528000
CON__P02769;CON__P02768-1;P02768	CON__P02769	16;1;1	16;1;1	16;1;1			>P02769 SWISS-PROT:P02769 (Bos taurus) Bovine serum albumin precursor	3	16	16	16	9	12	9	12	9	12	38.4	38.4	38.4	69.293	607	607;609;609	0	263.21	1.0284	0.67189	142.73	7	0	Median	21.643	8.3739	67.504	7	5	Median	0.50301	0.26632	81.639	5	0	Median	17.1	31.8	511410000	311070000	200340000	51110000
P39019	P39019	5	5	5	40S ribosomal protein S19	RPS19	>sp|P39019|RS19_HUMAN 40S ribosomal protein S19 OS=Homo sapiens GN=RPS19 PE=1 SV=2	1	5	5	5	2	4	2	4	2	4	24.8	24.8	24.8	16.06	145	145	0	79.638	0.046765	0.032846	245.04	6	6	Median	19.379	9.1814	NaN	1	1	Median	0.035829	0.025792	65.29	5	5	Median	6.9	24.8	188030000	178750000	9275400	7664600
P60866	P60866	2	2	2	40S ribosomal protein S20	RPS20	>sp|P60866|RS20_HUMAN 40S ribosomal protein S20 OS=Homo sapiens GN=RPS20 PE=1 SV=1	1	2	2	2	1	2	1	2	1	2	25.2	25.2	25.2	13.373	119	119	0	14.894	0.97596	0.64301	338.54	2	2	Median	15.821	7.0446	NaN	1	1	Median	0.060205	0.058692	NaN	1	1	Median	10.1	25.2	15905000	13889000	2016500	1933000
CON__P35527;P35527	CON__P35527;P35527	16;16	16;16	16;16	Keratin, type I cytoskeletal 9	KRT9	>P35527 SWISS-PROT:P35527 Tax_Id=9606 Gene_Symbol=KRT9 Keratin, type I cytoskeletal 9;>sp|P35527|K1C9_HUMAN Keratin, type I cytoskeletal 9 OS=Homo sapiens GN=KRT9 PE=1 SV=3	2	16	16	16	3	14	3	14	3	14	34.3	34.3	34.3	62.129	623	623;623	0	323.31	0.84032	0.33027	59.786	17	0	Median	14.709	5.3087	72.824	3	3	Median	0.84032	0.33027	59.786	17	0	Median	5.1	34.3	2023000000	1109500000	913430000	9872400
P04264;CON__P04264;CON__ENSEMBL:ENSBTAP00000038253	P04264;CON__P04264	26;25;4	26;25;4	23;22;2	Keratin, type II cytoskeletal 1	KRT1	>sp|P04264|K2C1_HUMAN Keratin, type II cytoskeletal 1 OS=Homo sapiens GN=KRT1 PE=1 SV=6;>P04264 SWISS-PROT:P04264 Tax_Id=9606 Gene_Symbol=KRT1 Keratin, type II cytoskeletal 1	3	26	26	23	9	24	9	24	6	21	44.9	44.9	43	66.038	644	644;644;606	0	323.31	1.6109	0.59912	111.1	25	0	Median	13.113	4.9642	73.738	4	0	Median	1.5395	0.43073	88.985	21	0	Median	18.2	43.9	4342400000	1781300000	2561100000	62158000
Q08211	Q08211	19	19	19	ATP-dependent RNA helicase A	DHX9	>sp|Q08211|DHX9_HUMAN ATP-dependent RNA helicase A OS=Homo sapiens GN=DHX9 PE=1 SV=4	1	19	19	19	1	19	1	19	1	19	24.4	24.4	24.4	140.96	1270	1270	0	272.2	0.071722	0.060445	142.07	17	17	Median	12.533	4.8773	NaN	1	1	Median	0.069478	0.059902	101.15	16	16	Median	0.6	24.4	302570000	282040000	20530000	2520200
P61353	P61353	5	5	5	60S ribosomal protein L27	RPL27	>sp|P61353|RL27_HUMAN 60S ribosomal protein L27 OS=Homo sapiens GN=RPL27 PE=1 SV=2	1	5	5	5	1	5	1	5	1	5	42.6	42.6	42.6	15.798	136	136	0	59.262	0.12625	0.056623	197.43	6	5	Median	12.311	6.0229	NaN	1	1	Median	0.12545	0.054772	85.135	5	4	Median	8.1	42.6	500130000	453150000	46973000	1733500
P62847	P62847	3	3	3	40S ribosomal protein S24	RPS24	>sp|P62847|RS24_HUMAN 40S ribosomal protein S24 OS=Homo sapiens GN=RPS24 PE=1 SV=1	1	3	3	3	1	3	1	3	1	3	28.6	28.6	28.6	15.423	133	133	0	30.157	0.076266	0.03916	303.77	4	4	Median	9.8283	6.6512	NaN	1	1	Median	0.058577	0.025574	117.27	3	3	Median	8.3	28.6	158120000	153440000	4671300	820680
P35637	P35637	10	10	9	RNA-binding protein FUS	FUS	>sp|P35637|FUS_HUMAN RNA-binding protein FUS OS=Homo sapiens GN=FUS PE=1 SV=1	1	10	10	9	1	10	1	10	1	9	21.3	21.3	21.3	53.425	526	526	0	166.43	0.042058	0.028256	278.11	10	9	Median	9.022	3.4409	NaN	1	0	Median	0.038922	0.021419	233.28	9	9	Median	3	21.3	3828400000	3801700000	26620000	11257000
P42766	P42766	2	2	2	60S ribosomal protein L35	RPL35	>sp|P42766|RL35_HUMAN 60S ribosomal protein L35 OS=Homo sapiens GN=RPL35 PE=1 SV=2	1	2	2	2	1	2	1	2	1	2	22	22	22	14.551	123	123	0	17.419	0.1413	0.046132	587.66	2	1	Median	8.587	2.9422	NaN	1	0	Median	0.0023251	0.00072332	NaN	1	1	Median	10.6	22	261650000	257790000	3856200	3911700
Q969G3	Q969G3	3	3	3	SWI/SNF-related matrix-associated actin-dependent regulator of chromatin subfamily E member 1	SMARCE1	>sp|Q969G3|SMCE1_HUMAN SWI/SNF-related matrix-associated actin-dependent regulator of chromatin subfamily E member 1 OS=Homo sapiens GN=SMARCE1 PE=1 SV=2	1	3	3	3	1	3	1	3	1	3	12.9	12.9	12.9	46.649	411	411	0	54.408	0.10963	0.10655	247.51	3	3	Median	8.3437	5.487	NaN	1	1	Median	0.093223	0.078043	44.025	2	2	Median	2.9	12.9	51587000	48965000	2622200	944830
O00571	O00571	20	20	6	ATP-dependent RNA helicase DDX3X	DDX3X	>sp|O00571|DDX3X_HUMAN ATP-dependent RNA helicase DDX3X OS=Homo sapiens GN=DDX3X PE=1 SV=3	1	20	20	6	6	18	6	18	0	6	40.8	40.8	16.5	73.243	662	662	0	323.31	0.14843	0.072969	243.49	21	21	Median	8.1712	4.6713	66.184	6	6	Median	0.062575	0.049836	117.58	15	15	Median	9.5	37.8	1023600000	935760000	87872000	9210300
Q02878	Q02878	5	5	5	60S ribosomal protein L6	RPL6	>sp|Q02878|RL6_HUMAN 60S ribosomal protein L6 OS=Homo sapiens GN=RPL6 PE=1 SV=3	1	5	5	5	2	4	2	4	2	4	17.4	17.4	17.4	32.728	288	288	0	94.745	7.8154	3.3555	334.73	3	2	Median	8.1143	3.3974	1.755	2	1	Median	0.017614	0.01031	NaN	1	1	Median	6.9	13.9	275750000	271280000	4471800	4366700
P23246	P23246	11	11	11	Splicing factor, proline- and glutamine-rich	SFPQ	>sp|P23246|SFPQ_HUMAN Splicing factor, proline- and glutamine-rich OS=Homo sapiens GN=SFPQ PE=1 SV=2	1	11	11	11	1	10	1	10	1	10	19.2	19.2	19.2	76.149	707	707	0	199.81	0.067375	0.041426	191.61	11	9	Median	7.3701	4.5138	NaN	1	1	Median	0.059213	0.032633	123.26	10	8	Median	1.7	17.5	644950000	622050000	22900000	1196100
P11142;P54652;P17066	P11142	19;5;2	19;5;2	17;3;1	Heat shock cognate 71 kDa protein	HSPA8	>sp|P11142|HSP7C_HUMAN Heat shock cognate 71 kDa protein OS=Homo sapiens GN=HSPA8 PE=1 SV=1	3	19	19	17	9	14	9	14	8	13	40.2	40.2	38.2	70.897	646	646;639;643	0	283.58	7.1167	2.5497	32.64	5	0	Median	7.1167	2.5497	32.64	5	0	Median	0.14026	0.094103	129.02	15	15	Median	17.6	34.8	557860000	495050000	62814000	45242000
P11940;Q9H361;Q4VXU2;Q5JQF8	P11940	17;8;2;1	17;8;2;1	11;6;1;1	Polyadenylate-binding protein 1	PABPC1	>sp|P11940|PABP1_HUMAN Polyadenylate-binding protein 1 OS=Homo sapiens GN=PABPC1 PE=1 SV=2	4	17	17	11	6	16	6	16	3	10	36.6	36.6	26.9	70.67	636	636;631;614;200	0	323.31	0.097849	0.059691	231.76	20	19	Median	7.088	2.5581	63.689	6	5	Median	0.06903	0.040635	95.574	14	14	Median	10.5	36.6	1120300000	1062400000	57955000	27100000
Q92841	Q92841	17	14	14	Probable ATP-dependent RNA helicase DDX17	DDX17	>sp|Q92841|DDX17_HUMAN Probable ATP-dependent RNA helicase DDX17 OS=Homo sapiens GN=DDX17 PE=1 SV=2	1	17	14	14	3	15	1	13	1	13	29.9	25.4	25.4	80.272	729	729	0	217.63	0.14399	0.084335	123.43	9	8	Median	6.8046	2.5232	NaN	1	0	Median	0.12922	0.07048	51.897	8	8	Median	5.1	26.3	410980000	374220000	36755000	2787700
O43390	O43390	18	18	16	Heterogeneous nuclear ribonucleoprotein R	HNRNPR	>sp|O43390|HNRPR_HUMAN Heterogeneous nuclear ribonucleoprotein R OS=Homo sapiens GN=HNRNPR PE=1 SV=1	1	18	18	16	3	16	3	16	1	15	30.5	30.5	29.1	70.942	633	633	0	209.32	0.091863	0.086349	172.8	17	16	Median	6.7755	2.3438	106.46	3	2	Median	0.08516	0.080489	93.985	14	14	Median	5.4	26.9	286230000	268850000	17384000	8951600
Q14444	Q14444	8	8	8	Caprin-1	CAPRIN1	>sp|Q14444|CAPR1_HUMAN Caprin-1 OS=Homo sapiens GN=CAPRIN1 PE=1 SV=2	1	8	8	8	1	8	1	8	1	8	14.7	14.7	14.7	78.365	709	709	0	185.99	0.04267	0.018756	226.06	5	4	Median	6.6013	2.2802	NaN	1	0	Median	0.037079	0.018391	123.61	4	4	Median	1.6	14.7	229430000	220400000	9030200	4270400
Q07020	Q07020	3	3	3	60S ribosomal protein L18	RPL18	>sp|Q07020|RL18_HUMAN 60S ribosomal protein L18 OS=Homo sapiens GN=RPL18 PE=1 SV=2	1	3	3	3	3	3	3	3	3	3	17	17	17	21.634	188	188	0	38.033	3.6944	1.3586	280.07	5	3	Median	6.5559	2.2821	32.16	3	1	Plateau	0.02334	0.011095	108.14	2	2	Median	17	17	241370000	231030000	10335000	9953100
Q16629	Q16629	4	4	3	Serine/arginine-rich splicing factor 7	SRSF7	>sp|Q16629|SRSF7_HUMAN Serine/arginine-rich splicing factor 7 OS=Homo sapiens GN=SRSF7 PE=1 SV=1	1	4	4	3	1	3	1	3	1	2	20.6	20.6	20.6	27.366	238	238	0	24.589	0.15532	0.1494	174.03	4	3	Median	6.5527	2.2779	NaN	1	0	Median	0.14864	0.14057	83.287	3	3	Median	7.1	13.4	133000000	119520000	13476000	4578800
P55060	P55060	1	1	1	Exportin-2	CSE1L	>sp|P55060|XPO2_HUMAN Exportin-2 OS=Homo sapiens GN=CSE1L PE=1 SV=3	1	1	1	1	1	0	1	0	1	0	0.8	0.8	0.8	110.42	971	971	0.0044843	5.671	6.542	2.5932	NaN	1	0	Median	6.542	2.5932	NaN	1	0	Median	NaN	NaN	NaN	0	0	Median	0.8	0	73500000	10876000	62624000	73500000
P61978	P61978	7	7	7	Heterogeneous nuclear ribonucleoprotein K	HNRNPK	>sp|P61978|HNRPK_HUMAN Heterogeneous nuclear ribonucleoprotein K OS=Homo sapiens GN=HNRNPK PE=1 SV=1	1	7	7	7	2	6	2	6	2	6	25.7	25.7	25.7	50.976	463	463	0	140.73	0.81304	0.61493	379.59	4	4	Median	6.401	2.9522	5.7134	2	2	Median	0.019158	0.011266	349.49	2	2	Median	6.5	23.3	296590000	292140000	4455100	4267500
P04637	P04637	3	3	3	Cellular tumor antigen p53	TP53	>sp|P04637|P53_HUMAN Cellular tumor antigen p53 OS=Homo sapiens GN=TP53 PE=1 SV=4	1	3	3	3	1	2	1	2	1	2	13	13	13	43.653	393	393	0	27.141	0.16487	0.15169	218.77	3	3	Median	6.303	3.6335	NaN	1	1	Median	0.097405	0.091172	71.994	2	2	Median	3.8	9.2	26226000	23005000	3221200	1399400
P17844	P17844	18	17	15	Probable ATP-dependent RNA helicase DDX5	DDX5	>sp|P17844|DDX5_HUMAN Probable ATP-dependent RNA helicase DDX5 OS=Homo sapiens GN=DDX5 PE=1 SV=1	1	18	17	15	4	15	3	14	2	13	32.9	31.1	27.5	69.147	614	614	0	202.93	0.088555	0.068309	186.28	11	11	Median	6.1377	3.1053	65.179	2	2	Median	0.072158	0.057798	95.713	9	9	Median	7.2	27.5	371750000	353730000	18026000	4942800
P62241	P62241	12	12	12	40S ribosomal protein S8	RPS8	>sp|P62241|RS8_HUMAN 40S ribosomal protein S8 OS=Homo sapiens GN=RPS8 PE=1 SV=2	1	12	12	12	2	12	2	12	2	12	49	49	49	24.205	208	208	0	247.16	6.132	2.324	52.821	3	0	Median	6.132	2.324	52.821	3	0	Median	0.10665	0.091129	117.17	13	13	Median	13.5	49	793250000	674530000	118730000	42530000
Q01844	Q01844	5	5	5	RNA-binding protein EWS	EWSR1	>sp|Q01844|EWS_HUMAN RNA-binding protein EWS OS=Homo sapiens GN=EWSR1 PE=1 SV=1	1	5	5	5	1	4	1	4	1	4	9	9	9	68.477	656	656	0	60.089	0.085469	0.082081	208.34	6	6	Median	5.8918	3.5856	NaN	1	1	Median	0.083819	0.081518	112.32	5	5	Median	1.4	9	169770000	160440000	9335700	1216000
Q92922	Q92922	6	6	4	SWI/SNF complex subunit SMARCC1	SMARCC1	>sp|Q92922|SMRC1_HUMAN SWI/SNF complex subunit SMARCC1 OS=Homo sapiens GN=SMARCC1 PE=1 SV=3	1	6	6	4	1	5	1	5	0	4	10.5	10.5	8.5	122.87	1105	1105	0	73.808	0.37868	0.31165	174.16	4	3	Median	5.8138	3.966	NaN	1	1	Median	0.34443	0.24039	98.316	3	2	Median	1	9.5	62788000	54347000	8441000	789040
P15880	P15880	5	5	5	40S ribosomal protein S2	RPS2	>sp|P15880|RS2_HUMAN 40S ribosomal protein S2 OS=Homo sapiens GN=RPS2 PE=1 SV=2	1	5	5	5	1	5	1	5	1	5	24.2	24.2	24.2	31.324	293	293	0	92.805	0.047167	0.032142	232.76	5	5	Median	5.6948	2.1885	NaN	1	1	Median	0.035758	0.021578	161.79	4	4	Median	4.1	24.2	125520000	120480000	5044400	2585500
P62979;P62987;P0CG47;P0CG48	P62979;P62987;P0CG47;P0CG48	2;1;1;1	2;1;1;1	2;1;1;1	Ubiquitin-40S ribosomal protein S27a;Ubiquitin;40S ribosomal protein S27a;Ubiquitin-60S ribosomal protein L40;Ubiquitin;60S ribosomal protein L40;Polyubiquitin-B;Ubiquitin;Polyubiquitin-C;Ubiquitin	RPS27A;UBA52;UBB;UBC	>sp|P62979|RS27A_HUMAN Ubiquitin-40S ribosomal protein S27a OS=Homo sapiens GN=RPS27A PE=1 SV=2;>sp|P62987|RL40_HUMAN Ubiquitin-60S ribosomal protein L40 OS=Homo sapiens GN=UBA52 PE=1 SV=2;>sp|P0CG47|UBB_HUMAN Polyubiquitin-B OS=Homo sapiens GN=UBB PE=1 SV	4	2	2	2	1	2	1	2	1	2	22.4	22.4	22.4	17.965	156	156;128;229;685	0	133.15	0.14183	0.075634	188.93	4	2	Median	5.6137	2.4958	NaN	1	1	Median	0.13649	0.073149	39.432	3	1	Median	10.3	22.4	228580000	205480000	23109000	2942100
Q99878;Q96KK5;Q9BTM1;Q16777;Q6FI13;P20671;P0C0S8;Q96QV6;P16104;Q8IUE6	Q99878;Q96KK5;Q9BTM1;Q16777;Q6FI13;P20671;P0C0S8;Q96QV6;P16104	4;4;4;4;4;4;4;2;2;1	4;4;4;4;4;4;4;2;2;1	2;2;2;2;2;2;2;0;0;0	Histone H2A type 1-J;Histone H2A type 1-H;Histone H2A.J;Histone H2A type 2-C;Histone H2A type 2-A;Histone H2A type 1-D;Histone H2A type 1;Histone H2A type 1-A;Histone H2AX	HIST1H2AJ;HIST1H2AH;H2AFJ;HIST2H2AC;HIST2H2AA3;HIST1H2AD;HIST1H2AG;HIST1H2AA;H2AFX	>sp|Q99878|H2A1J_HUMAN Histone H2A type 1-J OS=Homo sapiens GN=HIST1H2AJ PE=1 SV=3;>sp|Q96KK5|H2A1H_HUMAN Histone H2A type 1-H OS=Homo sapiens GN=HIST1H2AH PE=1 SV=3;>sp|Q9BTM1|H2AJ_HUMAN Histone H2A.J OS=Homo sapiens GN=H2AFJ PE=1 SV=1;>sp|Q16777|H2A2C_HU	10	4	4	2	1	4	1	4	0	2	21.1	21.1	14.1	13.936	128	128;128;129;129;130;130;130;131;143;130	0	65.502	0.10412	0.099358	217.48	5	4	Median	5.5526	2.1436	NaN	1	0	Median	0.091173	0.088126	160.27	4	4	Median	7	21.1	189430000	174700000	14730000	14895000
P43243	P43243	8	8	8	Matrin-3	MATR3	>sp|P43243|MATR3_HUMAN Matrin-3 OS=Homo sapiens GN=MATR3 PE=1 SV=2	1	8	8	8	2	8	2	8	2	8	16.1	16.1	16.1	94.622	847	847	0	205.49	0.13004	0.082543	206.29	8	8	Median	5.5525	2.6452	45.885	2	2	Median	0.077625	0.054739	104.67	6	6	Median	4.1	16.1	216490000	203700000	12793000	5121300
Q07955	Q07955	8	8	8	Serine/arginine-rich splicing factor 1	SRSF1	>sp|Q07955|SRSF1_HUMAN Serine/arginine-rich splicing factor 1 OS=Homo sapiens GN=SRSF1 PE=1 SV=2	1	8	8	8	1	7	1	7	1	7	39.1	39.1	39.1	27.744	248	248	0	110.58	0.18778	0.09833	117.87	9	8	Median	5.481	1.8619	NaN	1	0	Median	0.16451	0.095145	79.454	8	8	Median	4	35.1	270690000	237520000	33177000	3561300
P40429;Q6NVV1	P40429	3;1	3;1	3;1	60S ribosomal protein L13a	RPL13A	>sp|P40429|RL13A_HUMAN 60S ribosomal protein L13a OS=Homo sapiens GN=RPL13A PE=1 SV=2	2	3	3	3	1	2	1	2	1	2	17.7	17.7	17.7	23.577	203	203;102	0	31.113	1.432	1.2013	166.84	2	2	Median	5.4041	3.9084	NaN	1	1	Median	0.37945	0.36924	NaN	1	1	Median	6.4	11.3	9592900	6806600	2786400	591990
P62314	P62314	3	3	3	Small nuclear ribonucleoprotein Sm D1	SNRPD1	>sp|P62314|SMD1_HUMAN Small nuclear ribonucleoprotein Sm D1 OS=Homo sapiens GN=SNRPD1 PE=1 SV=1	1	3	3	3	1	3	1	3	1	3	45.4	45.4	45.4	13.281	119	119	0	88.374	0.035243	0.020909	266.48	3	2	Median	5.3903	1.8276	NaN	1	0	Median	0.029402	0.018201	19.614	2	2	Median	10.9	45.4	275190000	270540000	4644500	3369100
P62280	P62280	1	1	1	40S ribosomal protein S11	RPS11	>sp|P62280|RS11_HUMAN 40S ribosomal protein S11 OS=Homo sapiens GN=RPS11 PE=1 SV=3	1	1	1	1	1	1	1	1	1	1	11.4	11.4	11.4	18.431	158	158	0	33.792	5.3833	1.9065	NaN	1	1	Median	5.3833	1.9065	NaN	1	1	Median	NaN	NaN	NaN	0	0	Median	11.4	11.4	96309000	91918000	4391000	5362100
Q7Z417	Q7Z417	3	3	3	Nuclear fragile X mental retardation-interacting protein 2	NUFIP2	>sp|Q7Z417|NUFP2_HUMAN Nuclear fragile X mental retardation-interacting protein 2 OS=Homo sapiens GN=NUFIP2 PE=1 SV=1	1	3	3	3	1	2	1	2	1	2	9.5	9.5	9.5	76.12	695	695	0	33.287	0.93874	0.74645	216.64	2	1	Median	5.3471	3.4536	NaN	1	0	Median	0.1648	0.16134	NaN	1	1	Median	1.6	7.9	21679000	20262000	1417300	1032300
P05387	P05387	7	7	7	60S acidic ribosomal protein P2	RPLP2	>sp|P05387|RLA2_HUMAN 60S acidic ribosomal protein P2 OS=Homo sapiens GN=RPLP2 PE=1 SV=1	1	7	7	7	2	6	2	6	2	6	77.4	77.4	77.4	11.665	115	115	0	81.041	0.14988	0.13245	193.81	6	6	Median	4.8362	3.1509	NaN	1	1	Median	0.12308	0.099487	139.85	5	5	Median	39.1	48.7	229610000	219830000	9784300	3288300
P62906	P62906	9	9	9	60S ribosomal protein L10a	RPL10A	>sp|P62906|RL10A_HUMAN 60S ribosomal protein L10a OS=Homo sapiens GN=RPL10A PE=1 SV=2	1	9	9	9	1	9	1	9	1	9	43.3	43.3	43.3	24.831	217	217	0	130.24	0.099274	0.066229	232.15	6	5	Median	4.8154	1.669	NaN	1	0	Median	0.055058	0.024973	192.27	5	5	Median	6	43.3	310020000	302820000	7200400	4433400
P13010	P13010	14	14	14	X-ray repair cross-complementing protein 5	XRCC5	>sp|P13010|XRCC5_HUMAN X-ray repair cross-complementing protein 5 OS=Homo sapiens GN=XRCC5 PE=1 SV=3	1	14	14	14	2	14	2	14	2	14	30.5	30.5	30.5	82.704	732	732	0	201.04	0.045416	0.0413	208.8	7	6	Median	4.8106	1.6535	NaN	1	0	Median	0.033736	0.02849	143	6	6	Median	1.5	30.5	594310000	588900000	5406900	4047500
P36578	P36578	12	12	12	60S ribosomal protein L4	RPL4	>sp|P36578|RL4_HUMAN 60S ribosomal protein L4 OS=Homo sapiens GN=RPL4 PE=1 SV=5	1	12	12	12	1	11	1	11	1	11	34.7	34.7	34.7	47.697	427	427	0	194	0.063638	0.040318	162.23	11	11	Median	4.7874	2.5791	NaN	1	1	Median	0.060055	0.039597	110.38	10	10	Median	3.3	31.4	673800000	643830000	29969000	1550600
Q9Y3U8	Q9Y3U8	5	5	5	60S ribosomal protein L36	RPL36	>sp|Q9Y3U8|RL36_HUMAN 60S ribosomal protein L36 OS=Homo sapiens GN=RPL36 PE=1 SV=3	1	5	5	5	1	4	1	4	1	4	34.3	34.3	34.3	12.254	105	105	0	47.021	0.24184	0.23321	309.41	3	2	Median	4.7803	2.7835	NaN	1	0	Median	0.058436	0.037216	259.53	2	2	Median	10.5	23.8	106620000	104930000	1692600	1363400
P55072	P55072	21	21	21	Transitional endoplasmic reticulum ATPase	VCP	>sp|P55072|TERA_HUMAN Transitional endoplasmic reticulum ATPase OS=Homo sapiens GN=VCP PE=1 SV=4	1	21	21	21	3	20	3	20	3	20	42.4	42.4	42.4	89.321	806	806	0	268.21	0.1288	0.11564	184.74	21	21	Median	4.7563	2.2717	50.234	3	3	Median	0.10705	0.074768	141.27	18	18	Median	5.1	40.9	782590000	735300000	47292000	10108000
P35908;CON__P35908;CON__Q5XKE5;Q5XKE5;CON__O95678;CON__P12035;CON__Q01546;O95678;P12035;Q01546;CON__Q9R0H5;CON__Q8VED5;CON__Q6NXH9;CON__Q6IFZ6;CON__Q7Z794;Q7Z794	P35908;CON__P35908	22;21;4;4;3;3;3;3;3;3;2;2;2;2;2;2	21;20;4;4;3;3;3;3;3;3;1;2;1;1;1;1	18;17;1;1;0;1;1;0;1;1;0;0;0;0;0;0	Keratin, type II cytoskeletal 2 epidermal	KRT2	>sp|P35908|K22E_HUMAN Keratin, type II cytoskeletal 2 epidermal OS=Homo sapiens GN=KRT2 PE=1 SV=2;>P35908 SWISS-PROT:P35908 Tax_Id=9606 Gene_Symbol=KRT2 Keratin, type II cytoskeletal 2 epidermal	16	22	21	18	5	22	4	21	3	18	45.9	44	38.8	65.432	639	639;645;535;535;551;629;638;551;628;638;524;531;539;572;578;578	0	323.31	2.3429	1.0123	67.633	23	0	Median	4.7495	1.7302	81.035	3	3	Median	2.3429	1.0123	67.633	23	0	Median	11.4	45.9	3054700000	881300000	2173400000	13706000
P62753	P62753	6	6	6	40S ribosomal protein S6	RPS6	>sp|P62753|RS6_HUMAN 40S ribosomal protein S6 OS=Homo sapiens GN=RPS6 PE=1 SV=1	1	6	6	6	2	5	2	5	2	5	31.7	31.7	31.7	28.68	249	249	0	134.54	0.45457	0.43974	233.24	7	5	Median	4.5234	1.7671	12.864	2	0	Median	0.052007	0.038614	220.49	5	5	Median	12	25.3	460470000	418670000	41804000	8961700
P25398	P25398	9	9	9	40S ribosomal protein S12	RPS12	>sp|P25398|RS12_HUMAN 40S ribosomal protein S12 OS=Homo sapiens GN=RPS12 PE=1 SV=3	1	9	9	9	6	6	6	6	6	6	81.8	81.8	81.8	14.515	132	132	0	202.24	4.5171	1.7414	72.46	5	0	Median	4.5171	1.7414	72.46	5	0	Median	0.047393	0.043172	164.75	5	5	Median	49.2	62.9	546590000	512540000	34056000	33469000
P08865	P08865	3	3	3	40S ribosomal protein SA	RPSA	>sp|P08865|RSSA_HUMAN 40S ribosomal protein SA OS=Homo sapiens GN=RPSA PE=1 SV=4	1	3	3	3	1	2	1	2	1	2	20.3	20.3	20.3	32.854	295	295	0	75.227	3.8259	1.3719	151.63	3	3	Median	4.4963	1.709	31.079	2	2	Median	0.218	0.12712	NaN	1	1	Median	5.8	14.6	59387000	49734000	9653100	8274700
P31943	P31943	14	14	11	Heterogeneous nuclear ribonucleoprotein H;Heterogeneous nuclear ribonucleoprotein H, N-terminally processed	HNRNPH1	>sp|P31943|HNRH1_HUMAN Heterogeneous nuclear ribonucleoprotein H OS=Homo sapiens GN=HNRNPH1 PE=1 SV=4	1	14	14	11	5	13	5	13	4	10	40.1	40.1	32.5	49.229	449	449	0	264.6	4.4616	1.6259	39.098	4	0	Median	4.4616	1.6259	39.098	4	0	Median	0.073525	0.053627	118.42	15	15	Median	18.5	37.2	984530000	918270000	66263000	30661000
P52597	P52597	6	5	5	Heterogeneous nuclear ribonucleoprotein F;Heterogeneous nuclear ribonucleoprotein F, N-terminally processed	HNRNPF	>sp|P52597|HNRPF_HUMAN Heterogeneous nuclear ribonucleoprotein F OS=Homo sapiens GN=HNRNPF PE=1 SV=3	1	6	5	5	2	4	2	3	2	3	25.3	21.2	21.2	45.671	415	415	0	69.504	0.13018	0.12737	184.47	5	5	Median	4.4188	1.9011	8.3768	2	2	Median	0.12151	0.10875	76.251	3	3	Median	7	18.3	106130000	96426000	9703500	4914700
P26373	P26373	4	4	4	60S ribosomal protein L13	RPL13	>sp|P26373|RL13_HUMAN 60S ribosomal protein L13 OS=Homo sapiens GN=RPL13 PE=1 SV=4	1	4	4	4	2	3	2	3	2	3	19	19	19	24.261	211	211	0	56.886	0.021159	0.019395	309.39	5	3	Median	4.3983	1.9977	46.773	2	0	Median	0.017674	0.0061681	80.657	3	3	Median	8.1	14.7	205890000	191450000	14439000	11157000
P62841	P62841	2	2	2	40S ribosomal protein S15	RPS15	>sp|P62841|RS15_HUMAN 40S ribosomal protein S15 OS=Homo sapiens GN=RPS15 PE=1 SV=2	1	2	2	2	1	1	1	1	1	1	21.4	21.4	21.4	17.04	145	145	0	32.14	1.0066	0.68809	188.23	2	1	Median	4.3778	2.6042	NaN	1	0	Median	0.23145	0.18181	NaN	1	1	Median	8.3	13.1	20289000	17948000	2340100	1289900
P62263	P62263	6	6	6	40S ribosomal protein S14	RPS14	>sp|P62263|RS14_HUMAN 40S ribosomal protein S14 OS=Homo sapiens GN=RPS14 PE=1 SV=3	1	6	6	6	4	5	4	5	4	5	34.4	34.4	34.4	16.273	151	151	0	56.451	4.3776	1.5932	63.582	4	0	Median	4.3776	1.5932	63.582	4	0	Median	0.084697	0.054854	133.55	3	3	Median	26.5	34.4	237900000	196220000	41677000	42709000
P51991	P51991	12	12	12	Heterogeneous nuclear ribonucleoprotein A3	HNRNPA3	>sp|P51991|ROA3_HUMAN Heterogeneous nuclear ribonucleoprotein A3 OS=Homo sapiens GN=HNRNPA3 PE=1 SV=2	1	12	12	12	1	11	1	11	1	11	32.3	32.3	32.3	39.594	378	378	0	220.33	0.11376	0.066557	233.21	9	8	Median	4.3617	1.6799	NaN	1	0	Median	0.098797	0.064275	220.94	8	8	Median	3.4	28.8	1169000000	937090000	231920000	12909000
O14979	O14979	10	9	9	Heterogeneous nuclear ribonucleoprotein D-like	HNRNPDL	>sp|O14979|HNRDL_HUMAN Heterogeneous nuclear ribonucleoprotein D-like OS=Homo sapiens GN=HNRNPDL PE=1 SV=3	1	10	9	9	2	10	2	9	2	9	22.9	21	21	46.437	420	420	0	110.97	0.14876	0.14076	238.46	11	9	Median	4.2501	1.5358	28.254	2	0	Median	0.026475	0.011427	212.42	9	9	Median	3.8	22.9	277930000	256930000	21000000	14890000
P07437	P07437	14	5	4	Tubulin beta chain	TUBB	>sp|P07437|TBB5_HUMAN Tubulin beta chain OS=Homo sapiens GN=TUBB PE=1 SV=2	1	14	5	4	2	14	2	5	1	4	47.1	16.9	13.5	49.67	444	444	0	131.84	0.056571	0.022811	235.16	9	8	Median	4.2075	2.1817	4.7168	2	1	Median	0.052794	0.020592	114.54	7	7	Median	6.8	47.1	904860000	864260000	40599000	3166500
Q92734	Q92734	8	8	8	Protein TFG	TFG	>sp|Q92734|TFG_HUMAN Protein TFG OS=Homo sapiens GN=TFG PE=1 SV=2	1	8	8	8	2	8	2	8	2	8	36	36	36	43.447	400	400	0	252.49	0.14274	0.058881	157.46	11	10	Median	4.1046	1.757	85.162	2	1	Median	0.12799	0.046072	62.226	9	9	Median	7.2	36	998930000	929320000	69608000	9895300
P68371	P68371	14	14	0	Tubulin beta-4B chain	TUBB4B	>sp|P68371|TBB4B_HUMAN Tubulin beta-4B chain OS=Homo sapiens GN=TUBB4B PE=1 SV=1	1	14	14	0	2	14	2	14	0	0	51.2	51.2	0	49.83	445	445	0	323.31	0.10174	0.050003	171.93	20	19	Median	4.0884	1.8694	22.868	2	1	Median	0.092374	0.040425	136.98	18	18	Median	7.6	51.2	1898600000	1787000000	111570000	4431600
Q6NZI2	Q6NZI2	4	4	4	Polymerase I and transcript release factor	PTRF	>sp|Q6NZI2|PTRF_HUMAN Polymerase I and transcript release factor OS=Homo sapiens GN=PTRF PE=1 SV=1	1	4	4	4	1	3	1	3	1	3	17.2	17.2	17.2	43.476	390	390	0	49.674	0.46093	0.44932	119.48	4	3	Median	4.0533	1.6493	NaN	1	0	Median	0.29948	0.29328	96.312	3	3	Median	2.8	14.4	25080000	21141000	3938700	2301900
Q86U42	Q86U42	4	4	4	Polyadenylate-binding protein 2	PABPN1	>sp|Q86U42|PABP2_HUMAN Polyadenylate-binding protein 2 OS=Homo sapiens GN=PABPN1 PE=1 SV=3	1	4	4	4	2	3	2	3	2	3	33.7	33.7	33.7	32.749	306	306	0	110.61	0.11038	0.048302	265.33	3	2	Median	3.9508	1.6247	NaN	1	0	Median	0.04632	0.020804	119.13	2	2	Median	9.8	28.4	135160000	125280000	9873200	2253000
P07910;P0DMR1;O60812;B7ZW38;B2RXH8	P07910	3;1;1;1;1	3;1;1;1;1	3;1;1;1;1	Heterogeneous nuclear ribonucleoproteins C1/C2	HNRNPC	>sp|P07910|HNRPC_HUMAN Heterogeneous nuclear ribonucleoproteins C1/C2 OS=Homo sapiens GN=HNRNPC PE=1 SV=4	5	3	3	3	1	3	1	3	1	3	13.7	13.7	13.7	33.67	306	306;293;293;293;293	0	94.655	0.19663	0.14266	279.05	4	3	Median	3.8635	1.3857	NaN	1	0	Median	0.03302	0.02914	265.95	3	3	Median	5.2	13.7	247710000	225690000	22020000	5940300
P62888	P62888	5	5	5	60S ribosomal protein L30	RPL30	>sp|P62888|RL30_HUMAN 60S ribosomal protein L30 OS=Homo sapiens GN=RPL30 PE=1 SV=2	1	5	5	5	2	5	2	5	2	5	36.5	36.5	36.5	12.784	115	115	0	87.29	0.10003	0.062556	249.33	6	6	Median	3.8439	2.0023	84.216	2	2	Median	0.054514	0.022192	121.91	4	4	Median	24.3	36.5	229150000	220620000	8536300	3186400
Q99880;Q99879;Q99877;Q93079;Q5QNW6;P62807;P58876;P57053;O60814;Q8N257;Q16778;P33778;P23527;P06899;Q96A08	Q99880;Q99879;Q99877;Q93079;Q5QNW6;P62807;P58876;P57053;O60814;Q8N257;Q16778;P33778;P23527;P06899	3;3;3;3;3;3;3;3;3;2;2;2;2;2;1	3;3;3;3;3;3;3;3;3;2;2;2;2;2;1	3;3;3;3;3;3;3;3;3;2;2;2;2;2;1	Histone H2B type 1-L;Histone H2B type 1-M;Histone H2B type 1-N;Histone H2B type 1-H;Histone H2B type 2-F;Histone H2B type 1-C/E/F/G/I;Histone H2B type 1-D;Histone H2B type F-S;Histone H2B type 1-K;Histone H2B type 3-B;Histone H2B type 2-E;Histone H2B type 1-B;Histone H2B type 1-O;Histone H2B type 1-J	HIST1H2BL;HIST1H2BM;HIST1H2BN;HIST1H2BH;HIST2H2BF;HIST1H2BC;HIST1H2BD;H2BFS;HIST1H2BK;HIST3H2BB;HIST2H2BE;HIST1H2BB;HIST1H2BO;HIST1H2BJ	>sp|Q99880|H2B1L_HUMAN Histone H2B type 1-L OS=Homo sapiens GN=HIST1H2BL PE=1 SV=3;>sp|Q99879|H2B1M_HUMAN Histone H2B type 1-M OS=Homo sapiens GN=HIST1H2BM PE=1 SV=3;>sp|Q99877|H2B1N_HUMAN Histone H2B type 1-N OS=Homo sapiens GN=HIST1H2BN PE=1 SV=3;>sp|Q93	15	3	3	3	2	2	2	2	2	2	27	27	27	13.952	126	126;126;126;126;126;126;126;126;126;126;126;126;126;126;127	0	54.578	0.11083	0.08038	238.77	6	5	Median	3.7778	1.9757	38.46	2	1	Median	0.069349	0.033764	138.77	4	4	Median	15.1	19	246300000	175790000	70506000	74246000
P63220	P63220	5	5	5	40S ribosomal protein S21	RPS21	>sp|P63220|RS21_HUMAN 40S ribosomal protein S21 OS=Homo sapiens GN=RPS21 PE=1 SV=1	1	5	5	5	4	3	4	3	4	3	69.9	69.9	69.9	9.1113	83	83	0	55.959	3.745	1.3421	28.602	3	0	Median	3.745	1.3421	28.602	3	0	Median	0.022765	0.018675	69.606	2	2	Median	63.9	45.8	79715000	72219000	7496000	8873400
P62857	P62857	6	6	6	40S ribosomal protein S28	RPS28	>sp|P62857|RS28_HUMAN 40S ribosomal protein S28 OS=Homo sapiens GN=RPS28 PE=1 SV=1	1	6	6	6	3	5	3	5	3	5	60.9	60.9	60.9	7.8409	69	69	0	61.468	0.18686	0.15314	181.69	9	7	Median	3.6854	1.4491	24.454	3	1	Median	0.09117	0.049914	99.357	6	6	Median	27.5	60.9	262670000	230720000	31942000	17433000
P46777	P46777	7	7	7	60S ribosomal protein L5	RPL5	>sp|P46777|RL5_HUMAN 60S ribosomal protein L5 OS=Homo sapiens GN=RPL5 PE=1 SV=3	1	7	7	7	1	6	1	6	1	6	39.7	39.7	39.7	34.362	297	297	0	112.74	0.12652	0.10265	139.81	6	6	Median	3.6788	2.473	NaN	1	1	Median	0.1212	0.089236	38.246	5	5	Median	4	35.7	163670000	153390000	10286000	848100
P62424	P62424	4	4	4	60S ribosomal protein L7a	RPL7A	>sp|P62424|RL7A_HUMAN 60S ribosomal protein L7a OS=Homo sapiens GN=RPL7A PE=1 SV=2	1	4	4	4	1	3	1	3	1	3	22.9	22.9	22.9	29.995	266	266	0	38.638	0.32273	0.19359	276.16	2	1	Median	3.6731	1.3644	NaN	1	0	Median	0.028356	0.027467	NaN	1	1	Median	4.1	18.8	177950000	170880000	7063400	8267700
P27635;Q96L21	P27635	5;1	5;1	5;1	60S ribosomal protein L10	RPL10	>sp|P27635|RL10_HUMAN 60S ribosomal protein L10 OS=Homo sapiens GN=RPL10 PE=1 SV=4	2	5	5	5	1	4	1	4	1	4	25.2	25.2	25.2	24.604	214	214;214	0	78.174	0.16299	0.081299	167.38	5	5	Median	3.6563	1.314	NaN	1	1	Median	0.10053	0.053804	132.57	4	4	Median	6.5	24.8	147000000	121850000	25145000	6034400
P61513	P61513	1	1	1	60S ribosomal protein L37a	RPL37A	>sp|P61513|RL37A_HUMAN 60S ribosomal protein L37a OS=Homo sapiens GN=RPL37A PE=1 SV=2	1	1	1	1	1	1	1	1	1	1	19.6	19.6	19.6	10.275	92	92	0	26.224	0.19881	0.074596	392.65	2	1	Median	3.5161	1.1981	NaN	1	0	Median	0.011242	0.0046443	NaN	1	1	Median	19.6	19.6	120580000	117170000	3408900	3685000
Q07065	Q07065	9	9	9	Cytoskeleton-associated protein 4	CKAP4	>sp|Q07065|CKAP4_HUMAN Cytoskeleton-associated protein 4 OS=Homo sapiens GN=CKAP4 PE=1 SV=2	1	9	9	9	1	9	1	9	1	9	24.4	24.4	24.4	66.022	602	602	0	188.88	0.17798	0.10789	152.97	10	10	Median	3.3517	1.9405	NaN	1	1	Median	0.16954	0.099851	114.95	9	9	Median	2.8	24.4	205900000	191820000	14087000	1383900
P62750	P62750	6	6	6	60S ribosomal protein L23a	RPL23A	>sp|P62750|RL23A_HUMAN 60S ribosomal protein L23a OS=Homo sapiens GN=RPL23A PE=1 SV=1	1	6	6	6	3	6	3	6	3	6	33.3	33.3	33.3	17.695	156	156	0	79.281	0.29922	0.29145	214.89	8	6	Median	3.3466	1.1488	48.934	3	1	Median	0.046181	0.019824	185.03	5	5	Median	20.5	33.3	390350000	377070000	13284000	10127000
Q71U36;Q13748;Q9NY65;Q6PEY2;A6NHL2	Q71U36;Q13748;Q9NY65;Q6PEY2	20;14;10;10;2	20;14;10;10;2	0;0;0;0;0	Tubulin alpha-1A chain;Tubulin alpha-3C/D chain;Tubulin alpha-8 chain;Tubulin alpha-3E chain	TUBA1A;TUBA3C;TUBA8;TUBA3E	>sp|Q71U36|TBA1A_HUMAN Tubulin alpha-1A chain OS=Homo sapiens GN=TUBA1A PE=1 SV=1;>sp|Q13748|TBA3C_HUMAN Tubulin alpha-3C/D chain OS=Homo sapiens GN=TUBA3C PE=1 SV=3;>sp|Q9NY65|TBA8_HUMAN Tubulin alpha-8 chain OS=Homo sapiens GN=TUBA8 PE=1 SV=1;>sp|Q6PEY2|	5	20	20	0	1	20	1	20	0	0	62.1	62.1	0	50.135	451	451;450;449;450;446	0	323.31	0.47274	0.1841	300.18	4	0	Median	3.3456	1.2158	5.5907	2	0	Median	0.069106	0.047861	154.75	22	20	Median	3.3	62.1	2611800000	2525400000	86336000	6021100
P08107;P48741	P08107	8;1	7;0	4;0	Heat shock 70 kDa protein 1A	HSPA1A	>sp|P08107|HSP71_HUMAN Heat shock 70 kDa protein 1A/1B OS=Homo sapiens GN=HSPA1A PE=1 SV=5	2	8	7	4	3	5	2	5	0	4	18.4	16.4	10.6	70.051	641	641;367	0	52.986	0.20793	0.19905	96.23	5	4	Median	3.25	1.1078	NaN	1	0	Median	0.24883	0.2396	45.97	4	4	Linear	5.6	12.8	50239000	42913000	7326100	4993700
Q00839	Q00839	12	12	12	Heterogeneous nuclear ribonucleoprotein U	HNRNPU	>sp|Q00839|HNRPU_HUMAN Heterogeneous nuclear ribonucleoprotein U OS=Homo sapiens GN=HNRNPU PE=1 SV=6	1	12	12	12	2	12	2	12	2	12	27.6	27.6	27.6	90.583	825	825	0	258.79	0.10782	0.078832	153.91	12	10	Median	3.2335	1.1839	14.805	2	0	Median	0.096976	0.068447	97.569	10	10	Median	3.8	27.6	438180000	408030000	30151000	15111000
P83731	P83731	5	5	5	60S ribosomal protein L24	RPL24	>sp|P83731|RL24_HUMAN 60S ribosomal protein L24 OS=Homo sapiens GN=RPL24 PE=1 SV=1	1	5	5	5	2	3	2	3	2	3	29.9	29.9	29.9	17.779	157	157	0	62.31	0.45129	0.26717	244.23	4	3	Median	3.205	1.5196	48.482	2	1	Median	0.029564	0.027449	124.46	2	2	Median	14	24.2	68435000	57593000	10843000	13651000
P46776	P46776	4	4	4	60S ribosomal protein L27a	RPL27A	>sp|P46776|RL27A_HUMAN 60S ribosomal protein L27a OS=Homo sapiens GN=RPL27A PE=1 SV=2	1	4	4	4	2	3	2	3	2	3	32.4	32.4	32.4	16.561	148	148	0	32.641	0.248	0.236	213.11	5	3	Median	3.1983	1.1053	24.122	2	0	Median	0.028571	0.018572	155.13	3	3	Median	17.6	31.1	88289000	80318000	7971400	7404600
P16401	P16401	1	1	1	Histone H1.5	HIST1H1B	>sp|P16401|H15_HUMAN Histone H1.5 OS=Homo sapiens GN=HIST1H1B PE=1 SV=3	1	1	1	1	1	0	1	0	1	0	5.8	5.8	5.8	22.58	226	226	0.0022989	5.8786	3.0484	1.0771	NaN	1	0	Median	3.0484	1.0771	NaN	1	0	Median	NaN	NaN	NaN	0	0	Median	5.8	0	3087000	737650	2349400	3087000
P18621	P18621	7	7	7	60S ribosomal protein L17	RPL17	>sp|P18621|RL17_HUMAN 60S ribosomal protein L17 OS=Homo sapiens GN=RPL17 PE=1 SV=3	1	7	7	7	1	6	1	6	1	6	45.1	45.1	45.1	21.397	184	184	0	147.23	0.0091725	0.0060208	253.89	5	4	Median	2.9792	1.0335	NaN	1	0	Median	0.0075396	0.0046276	67.368	4	4	Median	6.5	38.6	517400000	511780000	5611700	4476700
P62861	P62861	2	2	2	40S ribosomal protein S30	FAU	>sp|P62861|RS30_HUMAN 40S ribosomal protein S30 OS=Homo sapiens GN=FAU PE=1 SV=1	1	2	2	2	1	2	1	2	1	2	18.6	18.6	18.6	6.6478	59	59	0	16.507	0.20519	0.11755	312.91	2	1	Median	2.9483	1.0744	NaN	1	0	Median	0.014281	0.012862	NaN	1	1	Median	16.9	18.6	31801000	26683000	5118100	6750700
P62249	P62249	3	3	3	40S ribosomal protein S16	RPS16	>sp|P62249|RS16_HUMAN 40S ribosomal protein S16 OS=Homo sapiens GN=RPS16 PE=1 SV=2	1	3	3	3	2	3	2	3	2	3	15.8	15.8	15.8	16.445	146	146	0	34.388	0.28213	0.14671	286.57	2	1	Median	2.8942	1.113	NaN	1	0	Median	0.027502	0.019338	NaN	1	1	Median	15.8	15.8	75490000	72931000	2559000	2581900
Q9BUJ2	Q9BUJ2	20	20	20	Heterogeneous nuclear ribonucleoprotein U-like protein 1	HNRNPUL1	>sp|Q9BUJ2|HNRL1_HUMAN Heterogeneous nuclear ribonucleoprotein U-like protein 1 OS=Homo sapiens GN=HNRNPUL1 PE=1 SV=2	1	20	20	20	5	18	5	18	5	18	30.6	30.6	30.6	95.737	856	856	0	323.31	2.8704	0.98772	34.635	3	0	Median	2.8704	0.98772	34.635	3	0	Median	0.095458	0.058518	61.401	10	10	Median	8.5	27.5	673960000	637470000	36494000	19554000
P16403;P10412;P16402;P22492;Q02539	P16403;P10412;P16402	3;3;3;1;1	3;3;3;1;1	3;3;3;1;1	Histone H1.2;Histone H1.4;Histone H1.3	HIST1H1C;HIST1H1E;HIST1H1D	>sp|P16403|H12_HUMAN Histone H1.2 OS=Homo sapiens GN=HIST1H1C PE=1 SV=2;>sp|P10412|H14_HUMAN Histone H1.4 OS=Homo sapiens GN=HIST1H1E PE=1 SV=2;>sp|P16402|H13_HUMAN Histone H1.3 OS=Homo sapiens GN=HIST1H1D PE=1 SV=2	5	3	3	3	3	1	3	1	3	1	13.6	13.6	13.6	21.364	213	213;219;221;207;215	0	39.085	2.6873	0.97442	87.174	4	2	Median	2.7491	1.0057	43.834	3	1	Median	0.26916	0.25582	NaN	1	1	Median	13.6	6.1	18565000	6077500	12488000	16587000
P84098	P84098	3	3	3	60S ribosomal protein L19	RPL19	>sp|P84098|RL19_HUMAN 60S ribosomal protein L19 OS=Homo sapiens GN=RPL19 PE=1 SV=1	1	3	3	3	2	3	2	3	2	3	9.7	9.7	9.7	23.466	196	196	0	25.596	2.2086	0.83703	64.334	3	1	Median	2.7075	1.0074	26.202	2	0	Median	0.35661	0.34656	NaN	1	1	Median	9.7	9.7	43328000	34860000	8467900	9546300
P52272	P52272	11	11	11	Heterogeneous nuclear ribonucleoprotein M	HNRNPM	>sp|P52272|HNRPM_HUMAN Heterogeneous nuclear ribonucleoprotein M OS=Homo sapiens GN=HNRNPM PE=1 SV=3	1	11	11	11	1	10	1	10	1	10	22.3	22.3	22.3	77.515	730	730	0	172.99	0.10433	0.10172	141.18	8	8	Median	2.672	1.7414	NaN	1	1	Median	0.097146	0.094163	92.301	7	7	Median	2.1	20.3	233170000	218740000	14432000	987800
P09651;Q32P51	P09651;Q32P51	17;13	17;13	17;13	Heterogeneous nuclear ribonucleoprotein A1;Heterogeneous nuclear ribonucleoprotein A1, N-terminally processed;Heterogeneous nuclear ribonucleoprotein A1-like 2	HNRNPA1;HNRNPA1L2	>sp|P09651|ROA1_HUMAN Heterogeneous nuclear ribonucleoprotein A1 OS=Homo sapiens GN=HNRNPA1 PE=1 SV=5;>sp|Q32P51|RA1L2_HUMAN Heterogeneous nuclear ribonucleoprotein A1-like 2 OS=Homo sapiens GN=HNRNPA1L2 PE=2 SV=2	2	17	17	17	7	17	7	17	7	17	37.9	37.9	37.9	38.746	372	372;320	0	323.31	2.6646	0.91154	74.952	7	0	Median	2.6646	0.91154	74.952	7	0	Median	0.035826	0.012494	176.2	23	23	Median	24.2	37.9	4724100000	4585400000	138770000	106460000
Q02543	Q02543	8	8	8	60S ribosomal protein L18a	RPL18A	>sp|Q02543|RL18A_HUMAN 60S ribosomal protein L18a OS=Homo sapiens GN=RPL18A PE=1 SV=2	1	8	8	8	1	8	1	8	1	8	40.3	40.3	40.3	20.762	176	176	0	70.29	0.060686	0.05862	137.32	6	5	Median	2.6527	0.94004	NaN	1	0	Median	0.037961	0.035945	86.351	5	5	Median	9.1	40.3	83345000	79260000	4085500	3068300
Q8IYT4	Q8IYT4	1	1	1	Katanin p60 ATPase-containing subunit A-like 2	KATNAL2	>sp|Q8IYT4|KATL2_HUMAN Katanin p60 ATPase-containing subunit A-like 2 OS=Homo sapiens GN=KATNAL2 PE=2 SV=3	1	1	1	1	1	0	1	0	1	0	2.2	2.2	2.2	61.252	538	538	0.002331	5.9809	2.5802	1.7509	NaN	1	1	Median	2.5802	1.7509	NaN	1	1	Median	NaN	NaN	NaN	0	0	Median	2.2	0	809680	264990	544690	809680
P78332	P78332	2	2	2	RNA-binding protein 6	RBM6	>sp|P78332|RBM6_HUMAN RNA-binding protein 6 OS=Homo sapiens GN=RBM6 PE=1 SV=5	1	2	2	2	1	1	1	1	1	1	2.8	2.8	2.8	128.64	1123	1123	0	13.508	2.5128	1.3932	NaN	1	0	Median	2.5128	1.3932	NaN	1	0	Median	NaN	NaN	NaN	0	0	Median	1.5	1.2	1499900	479680	1020200	1499900
P62917	P62917	13	13	13	60S ribosomal protein L8	RPL8	>sp|P62917|RL8_HUMAN 60S ribosomal protein L8 OS=Homo sapiens GN=RPL8 PE=1 SV=2	1	13	13	13	1	12	1	12	1	12	45.1	45.1	45.1	28.024	257	257	0	256.15	0.060605	0.057003	129.61	10	9	Median	2.4978	0.88551	NaN	1	0	Median	0.060605	0.057003	87.888	9	9	Median	6.2	38.9	296060000	288400000	7666900	5406700
Q14157	Q14157	2	2	2	Ubiquitin-associated protein 2-like	UBAP2L	>sp|Q14157|UBP2L_HUMAN Ubiquitin-associated protein 2-like OS=Homo sapiens GN=UBAP2L PE=1 SV=2	1	2	2	2	1	1	1	1	1	1	3.6	3.6	3.6	114.53	1087	1087	0	17.841	0.77956	0.51153	123.56	2	1	Median	2.4708	1.2255	NaN	1	0	Median	0.24595	0.21351	NaN	1	1	Median	1.4	2.2	18183000	15502000	2680600	1706100
P32969	P32969	8	8	8	60S ribosomal protein L9	RPL9	>sp|P32969|RL9_HUMAN 60S ribosomal protein L9 OS=Homo sapiens GN=RPL9 PE=1 SV=1	1	8	8	8	3	6	3	6	3	6	29.2	29.2	29.2	21.863	192	192	0	186.13	2.4604	0.90026	0.55648	2	0	Median	2.4604	0.90026	0.55648	2	0	Median	NaN	NaN	NaN	0	0	Median	9.9	28.6	375400000	368320000	7085600	9767700
P61247	P61247	12	12	12	40S ribosomal protein S3a	RPS3A	>sp|P61247|RS3A_HUMAN 40S ribosomal protein S3a OS=Homo sapiens GN=RPS3A PE=1 SV=2	1	12	12	12	2	10	2	10	2	10	41.7	41.7	41.7	29.945	264	264	0	195.37	0.077756	0.030478	197.62	7	5	Median	2.4495	1.5757	NaN	1	0	Median	0.070273	0.028291	147.22	6	5	Median	8.7	33	551610000	530250000	21359000	1053100
P19338	P19338	24	24	24	Nucleolin	NCL	>sp|P19338|NUCL_HUMAN Nucleolin OS=Homo sapiens GN=NCL PE=1 SV=3	1	24	24	24	6	20	6	20	6	20	37.5	37.5	37.5	76.613	710	710	0	323.31	2.4399	0.85805	42.147	6	0	Median	2.4399	0.85805	42.147	6	0	Median	0.076749	0.064794	178.25	14	14	Median	9.4	32.8	1545300000	1391200000	154090000	69035000
Q9UNX3;P61254	Q9UNX3;P61254	3;3	3;3	3;3	60S ribosomal protein L26-like 1;60S ribosomal protein L26	RPL26L1;RPL26	>sp|Q9UNX3|RL26L_HUMAN 60S ribosomal protein L26-like 1 OS=Homo sapiens GN=RPL26L1 PE=1 SV=1;>sp|P61254|RL26_HUMAN 60S ribosomal protein L26 OS=Homo sapiens GN=RPL26 PE=1 SV=1	2	3	3	3	3	1	3	1	3	1	22.1	22.1	22.1	17.256	145	145;145	0	26.94	2.4333	0.88635	260.2	4	2	Median	2.4398	0.95228	37.19	3	1	Median	0.0090235	0.0062305	NaN	1	1	Median	22.1	7.6	63158000	33972000	29186000	40326000
P49207	P49207	1	1	1	60S ribosomal protein L34	RPL34	>sp|P49207|RL34_HUMAN 60S ribosomal protein L34 OS=Homo sapiens GN=RPL34 PE=1 SV=3	1	1	1	1	1	1	1	1	1	1	10.3	10.3	10.3	13.293	117	117	0	17.22	2.4321	0.87002	NaN	1	1	Median	2.4321	0.87002	NaN	1	1	Median	NaN	NaN	NaN	0	0	Median	10.3	10.3	56777000	52522000	4254900	5814000
O15027	O15027	22	22	22	Protein transport protein Sec16A	SEC16A	>sp|O15027|SC16A_HUMAN Protein transport protein Sec16A OS=Homo sapiens GN=SEC16A PE=1 SV=3	1	22	22	22	3	21	3	21	3	21	22.6	22.6	22.6	233.51	2179	2179	0	323.31	2.4239	1.069	63.813	3	0	Median	2.4239	1.069	63.813	3	0	Median	0.19262	0.1198	91.929	20	20	Median	2.3	22.1	658560000	583070000	75494000	7899100
O95218	O95218	1	1	1	Zinc finger Ran-binding domain-containing protein 2	ZRANB2	>sp|O95218|ZRAB2_HUMAN Zinc finger Ran-binding domain-containing protein 2 OS=Homo sapiens GN=ZRANB2 PE=1 SV=2	1	1	1	1	1	0	1	0	1	0	3.3	3.3	3.3	37.404	330	330	0	8.7913	2.4207	1.2591	NaN	1	0	Median	2.4207	1.2591	NaN	1	0	Median	NaN	NaN	NaN	0	0	Median	3.3	0	1614900	499920	1115000	1614900
P12956	P12956	17	17	17	X-ray repair cross-complementing protein 6	XRCC6	>sp|P12956|XRCC6_HUMAN X-ray repair cross-complementing protein 6 OS=Homo sapiens GN=XRCC6 PE=1 SV=2	1	17	17	17	1	17	1	17	1	17	38.3	38.3	38.3	69.842	609	609	0	271.26	0.063279	0.048283	120.31	14	13	Median	2.3174	0.79808	NaN	1	0	Median	0.055393	0.035465	100.06	13	13	Median	2.8	38.3	527460000	506840000	20612000	4134500
P0CW22;P08708	P0CW22;P08708	6;6	6;6	6;6	40S ribosomal protein S17-like;40S ribosomal protein S17	RPS17L;RPS17	>sp|P0CW22|RS17L_HUMAN 40S ribosomal protein S17-like OS=Homo sapiens GN=RPS17L PE=1 SV=1;>sp|P08708|RS17_HUMAN 40S ribosomal protein S17 OS=Homo sapiens GN=RPS17 PE=1 SV=2	2	6	6	6	2	4	2	4	2	4	51.9	51.9	51.9	15.55	135	135;135	0	95.532	0.099692	0.063157	243.36	7	5	Median	2.2661	1.152	31.574	2	0	Median	0.065294	0.051113	211.87	5	5	Median	15.6	36.3	322360000	313960000	8400200	3330600
Q92522	Q92522	2	2	2	Histone H1x	H1FX	>sp|Q92522|H1X_HUMAN Histone H1x OS=Homo sapiens GN=H1FX PE=1 SV=1	1	2	2	2	1	1	1	1	1	1	14.1	14.1	14.1	22.487	213	213	0	13.731	2.1421	1.3753	NaN	1	1	Median	2.1421	1.3753	NaN	1	1	Median	NaN	NaN	NaN	0	0	Median	5.6	8.5	6510600	5652100	858490	1058400
P18124	P18124	7	7	7	60S ribosomal protein L7	RPL7	>sp|P18124|RL7_HUMAN 60S ribosomal protein L7 OS=Homo sapiens GN=RPL7 PE=1 SV=1	1	7	7	7	2	5	2	5	2	5	27.4	27.4	27.4	29.225	248	248	0	68.98	0.30778	0.26999	178.87	5	3	Median	2.0501	0.99842	4.6442	2	0	Median	0.15641	0.15291	161.7	3	3	Median	9.3	18.1	209020000	197950000	11069000	11957000
P22626	P22626	20	20	20	Heterogeneous nuclear ribonucleoproteins A2/B1	HNRNPA2B1	>sp|P22626|ROA2_HUMAN Heterogeneous nuclear ribonucleoproteins A2/B1 OS=Homo sapiens GN=HNRNPA2B1 PE=1 SV=2	1	20	20	20	9	14	9	14	9	14	62.6	62.6	62.6	37.429	353	353	0	323.31	2.0196	0.92454	58.467	8	0	Median	2.0196	0.92454	58.467	8	0	Median	0.08193	0.04287	177.78	20	20	Median	35.1	47.9	4127800000	3972900000	154860000	117230000
Q969Q0;P83881	Q969Q0;P83881	3;3	3;3	3;3	60S ribosomal protein L36a-like;60S ribosomal protein L36a	RPL36AL;RPL36A	>sp|Q969Q0|RL36L_HUMAN 60S ribosomal protein L36a-like OS=Homo sapiens GN=RPL36AL PE=1 SV=3;>sp|P83881|RL36A_HUMAN 60S ribosomal protein L36a OS=Homo sapiens GN=RPL36A PE=1 SV=2	2	3	3	3	1	2	1	2	1	2	19.8	19.8	19.8	12.469	106	106;106	0	18.221	0.17654	0.16969	147.62	3	2	Median	1.9973	1.3169	NaN	1	0	Median	0.14864	0.11283	57.716	2	2	Median	6.6	13.2	31960000	27763000	4197200	932810
P46778	P46778	4	4	4	60S ribosomal protein L21	RPL21	>sp|P46778|RL21_HUMAN 60S ribosomal protein L21 OS=Homo sapiens GN=RPL21 PE=1 SV=2	1	4	4	4	2	3	2	3	2	3	33.1	33.1	33.1	18.565	160	160	0	55.03	0.16227	0.1411	198.09	5	4	Median	1.941	1.2783	0.74731	2	1	Median	0.13141	0.12678	145.04	3	3	Median	12.5	27.5	126540000	122790000	3753200	1885700
O43852	O43852	1	1	1	Calumenin	CALU	>sp|O43852|CALU_HUMAN Calumenin OS=Homo sapiens GN=CALU PE=1 SV=2	1	1	1	1	1	0	1	0	1	0	2.5	2.5	2.5	37.106	315	315	0.0066667	5.6014	1.8825	0.81288	NaN	1	0	Median	1.8825	0.81288	NaN	1	0	Median	NaN	NaN	NaN	0	0	Median	2.5	0	2040100	632660	1407500	2040100
P98179	P98179	3	3	3	RNA-binding protein 3	RBM3	>sp|P98179|RBM3_HUMAN RNA-binding protein 3 OS=Homo sapiens GN=RBM3 PE=1 SV=1	1	3	3	3	3	2	3	2	3	2	22.3	22.3	22.3	17.17	157	157	0	116.39	0.18204	0.11754	140.25	8	6	Median	1.8405	0.71998	43.766	3	1	Median	0.14009	0.067164	89.863	5	5	Median	22.3	12.7	1481000000	1362900000	118140000	48615000
P67809;Q9Y2T7	P67809;Q9Y2T7	5;3	2;0	2;0	Nuclease-sensitive element-binding protein 1;Y-box-binding protein 2	YBX1;YBX2	>sp|P67809|YBOX1_HUMAN Nuclease-sensitive element-binding protein 1 OS=Homo sapiens GN=YBX1 PE=1 SV=3;>sp|Q9Y2T7|YBOX2_HUMAN Y-box-binding protein 2 OS=Homo sapiens GN=YBX2 PE=1 SV=2	2	5	2	2	1	5	1	2	1	2	27.5	20.4	20.4	35.924	324	324;364	0	47.467	0.12178	0.074174	231.36	4	3	Median	1.479	0.57796	NaN	1	0	Median	0.11201	0.0422	205.15	3	3	Median	11.1	27.5	899880000	871770000	28105000	31039000
Q14247	Q14247	2	2	2	Src substrate cortactin	CTTN	>sp|Q14247|SRC8_HUMAN Src substrate cortactin OS=Homo sapiens GN=CTTN PE=1 SV=2	1	2	2	2	2	1	2	1	2	1	8.7	8.7	8.7	61.585	550	550	0	26.248	1.4646	0.53274	146.82	2	0	Median	1.4646	0.53274	146.82	2	0	Median	NaN	NaN	NaN	0	0	Median	8.7	6.4	26588000	19652000	6936500	14845000
P46783	P46783	2	2	2	40S ribosomal protein S10	RPS10	>sp|P46783|RS10_HUMAN 40S ribosomal protein S10 OS=Homo sapiens GN=RPS10 PE=1 SV=1	1	2	2	2	1	2	1	2	1	2	20	20	20	18.898	165	165	0	17.887	1.3265	0.77759	69.571	4	3	Median	1.39	0.49147	NaN	1	0	Median	1.2659	1.2303	72.787	3	3	Median	14.5	20	114730000	106870000	7858500	5292800
P62701;Q8TD47;P22090	P62701	7;2;1	7;2;1	7;2;1	40S ribosomal protein S4, X isoform	RPS4X	>sp|P62701|RS4X_HUMAN 40S ribosomal protein S4, X isoform OS=Homo sapiens GN=RPS4X PE=1 SV=2	3	7	7	7	1	6	1	6	1	6	36.1	36.1	36.1	29.597	263	263;263;263	0	72.251	0.036101	0.032243	174.35	5	4	Median	1.3458	0.80604	NaN	1	0	Median	0.031225	0.029127	76.93	4	4	Median	4.6	31.6	123990000	122040000	1946900	1267300
Q86V81	Q86V81	4	4	4	THO complex subunit 4	ALYREF	>sp|Q86V81|THOC4_HUMAN THO complex subunit 4 OS=Homo sapiens GN=ALYREF PE=1 SV=3	1	4	4	4	1	3	1	3	1	3	23.3	23.3	23.3	26.888	257	257	0	62.647	0.044809	0.030963	198.05	4	3	Median	1.3204	0.80371	NaN	1	0	Median	0.026631	0.019376	88.364	3	3	Median	8.2	22.2	117720000	113670000	4056000	1215400
Q9C0C2	Q9C0C2	1	1	1	182 kDa tankyrase-1-binding protein	TNKS1BP1	>sp|Q9C0C2|TB182_HUMAN 182 kDa tankyrase-1-binding protein OS=Homo sapiens GN=TNKS1BP1 PE=1 SV=4	1	1	1	1	1	0	1	0	1	0	0.8	0.8	0.8	181.79	1729	1729	0.0024752	6.6292	1.2886	0.8632	NaN	1	0	Median	1.2886	0.8632	NaN	1	0	Median	NaN	NaN	NaN	0	0	Median	0.8	0	862690	387050	475640	862690
P62266	P62266	4	4	4	40S ribosomal protein S23	RPS23	>sp|P62266|RS23_HUMAN 40S ribosomal protein S23 OS=Homo sapiens GN=RPS23 PE=1 SV=3	1	4	4	4	1	3	1	3	1	3	35.7	35.7	35.7	15.807	143	143	0	68.665	0.09436	0.053572	216.56	3	3	Median	1.2292	0.76888	NaN	1	1	Median	0.049561	0.023766	114.94	2	2	Median	8.4	27.3	118480000	113450000	5030700	1132500
CON__P00761	CON__P00761	3	3	3			>P00761 SWISS-PROT:P00761|TRYP_PIG Trypsin - Sus scrofa (Pig).	1	3	3	3	2	2	2	2	2	2	25.1	25.1	25.1	24.409	231	231	0	184.17	0.73229	0.26759	78.316	3	0	Median	1.1458	0.4503	73.602	2	0	Median	0.73229	0.16342	110.26	3	2	Median	12.1	21.6	1299700000	799510000	500210000	151010000
Q8WWM7	Q8WWM7	4	4	4	Ataxin-2-like protein	ATXN2L	>sp|Q8WWM7|ATX2L_HUMAN Ataxin-2-like protein OS=Homo sapiens GN=ATXN2L PE=1 SV=2	1	4	4	4	1	3	1	3	1	3	6	6	6	113.37	1075	1075	0	25.135	0.95335	0.6724	NaN	1	0	Median	0.95335	0.6724	NaN	1	0	Median	NaN	NaN	NaN	0	0	Median	0.9	5	7961400	7668900	292450	669740
Q3KQV3	Q3KQV3	1	1	1	Zinc finger protein 792	ZNF792	>sp|Q3KQV3|ZN792_HUMAN Zinc finger protein 792 OS=Homo sapiens GN=ZNF792 PE=2 SV=2	1	1	1	1	1	0	1	0	1	0	1.9	1.9	1.9	71.577	632	632	0.0023095	5.93	0.84072	0.33798	NaN	1	0	Median	0.84072	0.33798	NaN	1	0	Median	NaN	NaN	NaN	0	0	Median	1.9	0	2359300	1340200	1019100	2359300
REV__Q9UQ05	REV__Q9UQ05	1	1	1			>sp|Q9UQ05|KCNH4_HUMAN Potassium voltage-gated channel subfamily H member 4 OS=Homo sapiens GN=KCNH4 PE=2 SV=1	1	1	1	1	1	0	1	0	1	0	0	0	0	111.69	1017	1017	0.0045767	5.8351	0.010115	0.0038088	NaN	1	1	Median	0.010115	0.0038088	NaN	1	1	Median	NaN	NaN	NaN	0	0	Median	0	0	9701000	9599000	102020	9701000
[truncated: 17 more columns]
