# Supplementary material for: The helicase, DDX3X, interacts with poly(A)-binding protein 1 (PABP1) and caprin-1 at the leading edge of migrating fibroblasts and is required for efficient cell spreading
Source: Biochem J. 2017 Aug 31;474(18):3109–20. doi: 10.1042/BCJ20170354 (PMC5577505; doi:10.1042/BCJ20170354)
Supplement: Supplementary Datatset S2 [file BCJ-474-3109-s3.xlsx]

## Sheet: DDX3X interactors
Ratio H/L DDX3X_H_(x+y)/2_Ratio H/L DDX3X_L	Ratio H/L DDX3X_H	Ratio H/L DDX3X_L	Only identified by site	Reverse	Potential contaminant	Peptides	Razor + unique peptides	Unique peptides	Sequence coverage [%]	Unique + razor sequence coverage [%]	Unique sequence coverage [%]	Mol. weight [kDa]	Q-value	Score	Intensity	Intensity L	Intensity H	Ratio H/L variability [%] DDX3X_H	Ratio H/L variability [%] DDX3X_L	Protein IDs	Majority protein IDs	Protein names	Gene names
#!{Type}E	E	E	C	C	C	N	N	N	N	N	N	N	N	N	N	N	N	N	N	T	T	T	T
219.338	8.587	430.089				2	2	2	22	22	22	14.551	0	17.419	261650000	257790000	3856200	NaN	NaN	P42766	P42766	60S ribosomal protein L35	RPL35
67.8061	2.9792	132.633				7	7	7	45.1	45.1	45.1	21.397	0	147.23	517400000	511780000	5611700	NaN	67.368	P18621	P18621	60S ribosomal protein L17	RPL17
56.6308	2.4398	110.822				3	3	3	22.1	22.1	22.1	17.256	0	26.94	63158000	33972000	29186000	37.19	NaN	Q9UNX3;P61254	Q9UNX3;P61254	60S ribosomal protein L26-like 1;60S ribosomal protein L26	RPL26L1;RPL26
46.2341	3.5161	88.9521				1	1	1	19.6	19.6	19.6	10.275	0	26.224	120580000	117170000	3408900	NaN	NaN	P61513	P61513	60S ribosomal protein L37a	RPL37A
36.4857	2.9483	70.0231				2	2	2	18.6	18.6	18.6	6.6478	0	16.507	31801000	26683000	5118100	NaN	NaN	P62861	P62861	40S ribosomal protein S30	FAU
32.4437	8.1143	56.773				5	5	5	17.4	17.4	17.4	32.728	0	94.745	275750000	271280000	4471800	1.755	NaN	Q02878	Q02878	60S ribosomal protein L6	RPL6
30.4893	4.3983	56.5803				4	4	4	19	19	19	24.261	0	56.886	205890000	191450000	14439000	46.773	80.657	P26373	P26373	60S ribosomal protein L13	RPL13
29.2993	6.401	52.1975				7	7	7	25.7	25.7	25.7	50.976	0	140.73	296590000	292140000	4455100	5.7134	349.49	P61978	P61978	Heterogeneous nuclear ribonucleoprotein K	HNRNPK
24.7004	6.5559	42.8449				3	3	3	17	17	17	21.634	0	38.033	241370000	231030000	10335000	32.16	108.14	Q07020	Q07020	60S ribosomal protein L18	RPL18
23.836	3.745	43.9271				5	5	5	69.9	69.9	69.9	9.1113	0	55.959	79715000	72219000	7496000	28.602	69.606	P63220	P63220	40S ribosomal protein S21	RPS21
23.6447	19.379	27.9104				5	5	5	24.8	24.8	24.8	16.06	0	79.638	188030000	178750000	9275400	NaN	65.29	P39019	P39019	40S ribosomal protein S19	RPS19
21.0108	4.2501	37.7715				10	9	9	22.9	21	21	46.437	0	110.97	277930000	256930000	21000000	28.254	212.42	O14979	O14979	Heterogeneous nuclear ribonucleoprotein D-like	HNRNPDL
19.7008	5.3903	34.0113				3	3	3	45.4	45.4	45.4	13.281	0	88.374	275190000	270540000	4644500	NaN	19.614	P62314	P62314	Small nuclear ribonucleoprotein Sm D1	SNRPD1
19.6276	2.8942	36.361				3	3	3	15.8	15.8	15.8	16.445	0	34.388	75490000	72931000	2559000	NaN	NaN	P62249	P62249	40S ribosomal protein S16	RPS16
19.4695	3.6731	35.2659				4	4	4	22.9	22.9	22.9	29.995	0	38.638	177950000	170880000	7063400	NaN	NaN	P62424	P62424	60S ribosomal protein L7a	RPL7A
19.0994	3.1983	35.0005				4	4	4	32.4	32.4	32.4	16.561	0	32.641	88289000	80318000	7971400	24.122	155.13	P46776	P46776	60S ribosomal protein L27a	RPL27A
18.515	3.205	33.8249				5	5	5	29.9	29.9	29.9	17.779	0	62.31	68435000	57593000	10843000	48.482	124.46	P83731	P83731	60S ribosomal protein L24	RPL24
17.3572	9.022	25.6924				10	10	9	21.3	21.3	21.3	53.425	0	166.43	3828400000	3801700000	26620000	NaN	233.28	P35637	P35637	RNA-binding protein FUS	FUS
17.2263	4.8106	29.6419				14	14	14	30.5	30.5	30.5	82.704	0	201.04	594310000	588900000	5406900	NaN	143	P13010	P13010	X-ray repair cross-complementing protein 5	XRCC5
17.0741	3.8635	30.2847				3	3	3	13.7	13.7	13.7	33.67	0	94.655	247710000	225690000	22020000	NaN	265.95	P07910;P0DMR1;O60812;B7ZW38;B2RXH8	P07910	Heterogeneous nuclear ribonucleoproteins C1/C2	HNRNPC
16.8303	5.6948	27.9658				5	5	5	24.2	24.2	24.2	31.324	0	92.805	125520000	120480000	5044400	NaN	161.79	P15880	P15880	40S ribosomal protein S2	RPS2
16.7854	6.6013	26.9694				8	8	8	14.7	14.7	14.7	78.365	0	185.99	229430000	220400000	9030200	NaN	123.61	Q14444	Q14444	Caprin-1	CAPRIN1
16.2155	15.821	16.6099				2	2	2	25.2	25.2	25.2	13.373	0	14.894	15905000	13889000	2016500	NaN	NaN	P60866	P60866	40S ribosomal protein S20	RPS20
15.2886	2.6646	27.9127				17	17	17	37.9	37.9	37.9	38.746	0	323.31	4724100000	4585400000	138770000	74.952	176.2	P09651;Q32P51	P09651;Q32P51	Heterogeneous nuclear ribonucleoprotein A1;Heterogeneous nuclear ribonucleoprotein A1, N-terminally processed;Heterogeneous nuclear ribonucleoprotein A1-like 2	HNRNPA1;HNRNPA1L2
14.4978	2.6527	26.3428				8	8	8	40.3	40.3	40.3	20.762	0	70.29	83345000	79260000	4085500	NaN	86.351	Q02543	Q02543	60S ribosomal protein L18a	RPL18A
13.463	12.533	14.3931				19	19	19	24.4	24.4	24.4	140.96	0	272.2	302570000	282040000	20530000	NaN	101.15	Q08211	Q08211	ATP-dependent RNA helicase A	DHX9
13.4499	9.8283	17.0715				3	3	3	28.6	28.6	28.6	15.423	0	30.157	158120000	153440000	4671300	NaN	117.27	P62847	P62847	40S ribosomal protein S24	RPS24
12.8086	4.5171	21.1002				9	9	9	81.8	81.8	81.8	14.515	0	202.24	546590000	512540000	34056000	72.46	164.75	P25398	P25398	40S ribosomal protein S12	RPS12
12.7699	3.9508	21.589				4	4	4	33.7	33.7	33.7	32.749	0	110.61	135160000	125280000	9873200	NaN	119.13	Q86U42	Q86U42	Polyadenylate-binding protein 2	PABPN1
12.5003	3.3466	21.6539				6	6	6	33.3	33.3	33.3	17.695	0	79.281	390350000	377070000	13284000	48.934	185.03	P62750	P62750	60S ribosomal protein L23a	RPL23A
12.1291	7.3701	16.8882				11	11	11	19.2	19.2	19.2	76.149	0	199.81	644950000	622050000	22900000	NaN	123.26	P23246	P23246	Splicing factor, proline- and glutamine-rich	SFPQ
12.076	8.1712	15.9808				20	20	6	40.8	40.8	16.5	73.243	0	323.31	1023600000	935760000	87872000	66.184	117.58	O00571	O00571	ATP-dependent RNA helicase DDX3X	DDX3X
11.8758	4.5234	19.2282				6	6	6	31.7	31.7	31.7	28.68	0	134.54	460470000	418670000	41804000	12.864	220.49	P62753	P62753	40S ribosomal protein S6	RPS6
11.5745	4.2075	18.9415				14	5	4	47.1	16.9	13.5	49.67	0	131.84	904860000	864260000	40599000	4.7168	114.54	P07437	P07437	Tubulin beta chain	TUBB
11.489	4.8154	18.1627				9	9	9	43.3	43.3	43.3	24.831	0	130.24	310020000	302820000	7200400	NaN	192.27	P62906	P62906	60S ribosomal protein L10a	RPL10A
11.0939	3.8439	18.3439				5	5	5	36.5	36.5	36.5	12.784	0	87.29	229150000	220620000	8536300	84.216	121.91	P62888	P62888	60S ribosomal protein L30	RPL30
10.9465	4.7803	17.1127				5	5	5	34.3	34.3	34.3	12.254	0	47.021	106620000	104930000	1692600	NaN	259.53	Q9Y3U8	Q9Y3U8	60S ribosomal protein L36	RPL36
10.7872	7.088	14.4864				17	17	11	36.6	36.6	26.9	70.67	0	323.31	1120300000	1062400000	57955000	63.689	95.574	P11940;Q9H361;Q4VXU2;Q5JQF8	P11940	Polyadenylate-binding protein 1	PABPC1
10.7194	4.7874	16.6514				12	12	12	34.7	34.7	34.7	47.697	0	194	673800000	643830000	29969000	NaN	110.38	P36578	P36578	60S ribosomal protein L4	RPL4
10.1851	2.3174	18.0528				17	17	17	38.3	38.3	38.3	69.842	0	271.26	527460000	506840000	20612000	NaN	100.06	P12956	P12956	X-ray repair cross-complementing protein 6	XRCC6
10.1411	12.311	7.9713				5	5	5	42.6	42.6	42.6	15.798	0	59.262	500130000	453150000	46973000	NaN	85.135	P61353	P61353	60S ribosomal protein L27	RPL27
9.99809	6.1377	13.8585				18	17	15	32.9	31.1	27.5	69.147	0	202.93	371750000	353730000	18026000	65.179	95.713	P17844	P17844	Probable ATP-dependent RNA helicase DDX5	DDX5
9.53533	8.3437	10.727				3	3	3	12.9	12.9	12.9	46.649	0	54.408	51587000	48965000	2622200	NaN	44.025	Q969G3	Q969G3	SWI/SNF-related matrix-associated actin-dependent regulator of chromatin subfamily E member 1	SMARCE1
9.49904	2.4978	16.5003				13	13	13	45.1	45.1	45.1	28.024	0	256.15	296060000	288400000	7666900	NaN	87.888	P62917	P62917	60S ribosomal protein L8	RPL8
9.25905	6.7755	11.7426				18	18	16	30.5	30.5	29.1	70.942	0	209.32	286230000	268850000	17384000	106.46	93.985	O43390	O43390	Heterogeneous nuclear ribonucleoprotein R	HNRNPR
9.21747	5.5525	12.8825				8	8	8	16.1	16.1	16.1	94.622	0	205.49	216490000	203700000	12793000	45.885	104.67	P43243	P43243	Matrin-3	MATR3
9.09881	3.7778	14.4198				3	3	3	27	27	27	13.952	0	54.578	246300000	175790000	70506000	38.46	138.77	Q99880;Q99879;Q99877;Q93079;Q5QNW6;P62807;P58876;P57053;O60814;Q8N257;Q16778;P33778;P23527;P06899;Q96A08	Q99880;Q99879;Q99877;Q93079;Q5QNW6;P62807;P58876;P57053;O60814;Q8N257;Q16778;P33778;P23527;P06899	Histone H2B type 1-L;Histone H2B type 1-M;Histone H2B type 1-N;Histone H2B type 1-H;Histone H2B type 2-F;Histone H2B type 1-C/E/F/G/I;Histone H2B type 1-D;Histone H2B type F-S;Histone H2B type 1-K;Histone H2B type 3-B;Histone H2B type 2-E;Histone H2B type 1-B;Histone H2B type 1-O;Histone H2B type 1-J	HIST1H2BL;HIST1H2BM;HIST1H2BN;HIST1H2BH;HIST2H2BF;HIST1H2BC;HIST1H2BD;H2BFS;HIST1H2BK;HIST3H2BB;HIST2H2BE;HIST1H2BB;HIST1H2BO;HIST1H2BJ
9.03121	4.4616	13.6008				14	14	11	40.1	40.1	32.5	49.229	0	264.6	984530000	918270000	66263000	39.098	118.42	P31943	P31943	Heterogeneous nuclear ribonucleoprotein H;Heterogeneous nuclear ribonucleoprotein H, N-terminally processed	HNRNPH1
8.91113	5.8918	11.9305				5	5	5	9	9	9	68.477	0	60.089	169770000	160440000	9335700	NaN	112.32	Q01844	Q01844	RNA-binding protein EWS	EWSR1
8.90806	3.3456	14.4705				20	20	0	62.1	62.1	0	50.135	0	323.31	2611800000	2525400000	86336000	5.5907	154.75	Q71U36;Q13748;Q9NY65;Q6PEY2;A6NHL2	Q71U36;Q13748;Q9NY65;Q6PEY2	Tubulin alpha-1A chain;Tubulin alpha-3C/D chain;Tubulin alpha-8 chain;Tubulin alpha-3E chain	TUBA1A;TUBA3C;TUBA8;TUBA3E
8.79072	2.2661	15.3153				6	6	6	51.9	51.9	51.9	15.55	0	95.532	322360000	313960000	8400200	31.574	211.87	P0CW22;P08708	P0CW22;P08708	40S ribosomal protein S17-like;40S ribosomal protein S17	RPS17L;RPS17
8.33986	2.4495	14.2302				12	12	12	41.7	41.7	41.7	29.945	0	195.37	551610000	530250000	21359000	NaN	147.22	P61247	P61247	40S ribosomal protein S3a	RPS3A
8.28471	6.303	10.2664				3	3	3	13	13	13	43.653	0	27.141	26226000	23005000	3221200	NaN	71.994	P04637	P04637	Cellular tumor antigen p53	TP53
8.26038	5.5526	10.9682				4	4	2	21.1	21.1	14.1	13.936	0	65.502	189430000	174700000	14730000	NaN	160.27	Q99878;Q96KK5;Q9BTM1;Q16777;Q6FI13;P20671;P0C0S8;Q96QV6;P16104;Q8IUE6	Q99878;Q96KK5;Q9BTM1;Q16777;Q6FI13;P20671;P0C0S8;Q96QV6;P16104	Histone H2A type 1-J;Histone H2A type 1-H;Histone H2A.J;Histone H2A type 2-C;Histone H2A type 2-A;Histone H2A type 1-D;Histone H2A type 1;Histone H2A type 1-A;Histone H2AX	HIST1H2AJ;HIST1H2AH;H2AFJ;HIST2H2AC;HIST2H2AA3;HIST1H2AD;HIST1H2AG;HIST1H2AA;H2AFX
8.0922	4.3776	11.8068				6	6	6	34.4	34.4	34.4	16.273	0	56.451	237900000	196220000	41677000	63.582	133.55	P62263	P62263	40S ribosomal protein S14	RPS14
7.75423	6.132	9.37646				12	12	12	49	49	49	24.205	0	247.16	793250000	674530000	118730000	52.821	117.17	P62241	P62241	40S ribosomal protein S8	RPS8
7.73469	2.4399	13.0295				24	24	24	37.5	37.5	37.5	76.613	0	323.31	1545300000	1391200000	154090000	42.147	178.25	P19338	P19338	Nucleolin	NCL
7.45698	4.0884	10.8256				14	14	0	51.2	51.2	0	49.83	0	323.31	1898600000	1787000000	111570000	22.868	136.98	P68371	P68371	Tubulin beta-4B chain	TUBB4B
7.32696	3.6854	10.9685				6	6	6	60.9	60.9	60.9	7.8409	0	61.468	262670000	230720000	31942000	24.454	99.357	P62857	P62857	40S ribosomal protein S28	RPS28
7.27167	6.8046	7.73874				17	14	14	29.9	25.4	25.4	80.272	0	217.63	410980000	374220000	36755000	NaN	51.897	Q92841	Q92841	Probable ATP-dependent RNA helicase DDX17	DDX17
7.24173	4.3617	10.1218				12	12	12	32.3	32.3	32.3	39.594	0	220.33	1169000000	937090000	231920000	NaN	220.94	P51991	P51991	Heterogeneous nuclear ribonucleoprotein A3	HNRNPA3
7.12316	7.1167	7.12962				19	19	17	40.2	40.2	38.2	70.897	0	283.58	557860000	495050000	62814000	32.64	129.02	P11142;P54652;P17066	P11142	Heat shock cognate 71 kDa protein	HSPA8
7.11257	2.0196	12.2055				20	20	20	62.6	62.6	62.6	37.429	0	323.31	4127800000	3972900000	154860000	58.467	177.78	P22626	P22626	Heterogeneous nuclear ribonucleoproteins A2/B1	HNRNPA2B1
7.04886	4.7563	9.34143				21	21	21	42.4	42.4	42.4	89.321	0	268.21	782590000	735300000	47292000	50.234	141.27	P55072	P55072	Transitional endoplasmic reticulum ATPase	VCP
6.80179	3.6563	9.94728				5	5	5	25.2	25.2	25.2	24.604	0	78.174	147000000	121850000	25145000	NaN	132.57	P27635;Q96L21	P27635	60S ribosomal protein L10	RPL10
6.77266	3.2335	10.3118				12	12	12	27.6	27.6	27.6	90.583	0	258.79	438180000	408030000	30151000	14.805	97.569	Q00839	Q00839	Heterogeneous nuclear ribonucleoprotein U	HNRNPU
6.6731	2.8704	10.4758				20	20	20	30.6	30.6	30.6	95.737	0	323.31	673960000	637470000	36494000	34.635	61.401	Q9BUJ2	Q9BUJ2	Heterogeneous nuclear ribonucleoprotein U-like protein 1	HNRNPUL1
6.64018	6.5527	6.72766				4	4	3	20.6	20.6	20.6	27.366	0	24.589	133000000	119520000	13476000	NaN	83.287	Q16629	Q16629	Serine/arginine-rich splicing factor 7	SRSF7
6.48289	2.672	10.2938				11	11	11	22.3	22.3	22.3	77.515	0	172.99	233170000	218740000	14432000	NaN	92.301	P52272	P52272	Heterogeneous nuclear ribonucleoprotein M	HNRNPM
6.4805	4.8362	8.1248				7	7	7	77.4	77.4	77.4	11.665	0	81.041	229610000	219830000	9784300	NaN	139.85	P05387	P05387	60S acidic ribosomal protein P2	RPLP2
6.47012	5.6137	7.32654				2	2	2	22.4	22.4	22.4	17.965	0	133.15	228580000	205480000	23109000	NaN	39.432	P62979;P62987;P0CG47;P0CG48	P62979;P62987;P0CG47;P0CG48	Ubiquitin-40S ribosomal protein S27a;Ubiquitin;40S ribosomal protein S27a;Ubiquitin-60S ribosomal protein L40;Ubiquitin;60S ribosomal protein L40;Polyubiquitin-B;Ubiquitin;Polyubiquitin-C;Ubiquitin	RPS27A;UBA52;UBB;UBC
6.32429	4.4188	8.22978				6	5	5	25.3	21.2	21.2	45.671	0	69.504	106130000	96426000	9703500	8.3768	76.251	P52597	P52597	Heterogeneous nuclear ribonucleoprotein F;Heterogeneous nuclear ribonucleoprotein F, N-terminally processed	HNRNPF
5.96481	3.6788	8.25083				7	7	7	39.7	39.7	39.7	34.362	0	112.74	163670000	153390000	10286000	NaN	38.246	P46777	P46777	60S ribosomal protein L5	RPL5
5.95885	4.1046	7.81311				8	8	8	36	36	36	43.447	0	252.49	998930000	929320000	69608000	85.162	62.226	Q92734	Q92734	Protein TFG	TFG
5.77983	5.481	6.07866				8	8	8	39.1	39.1	39.1	27.744	0	110.58	270690000	237520000	33177000	NaN	79.454	Q07955	Q07955	Serine/arginine-rich splicing factor 1	SRSF1
5.70753	5.3471	6.06796				3	3	3	9.5	9.5	9.5	76.12	0	33.287	21679000	20262000	1417300	NaN	NaN	Q7Z417	Q7Z417	Nuclear fragile X mental retardation-interacting protein 2	NUFIP2
4.62501	3.3517	5.89831				9	9	9	24.4	24.4	24.4	66.022	0	188.88	205900000	191820000	14087000	NaN	114.95	Q07065	Q07065	Cytoskeleton-associated protein 4	CKAP4
4.54173	4.4963	4.58716				3	3	3	20.3	20.3	20.3	32.854	0	75.227	59387000	49734000	9653100	31.079	NaN	P08865	P08865	40S ribosomal protein SA	RPSA
4.35857	5.8138	2.90335				6	6	4	10.5	10.5	8.5	122.87	0	73.808	62788000	54347000	8441000	NaN	98.316	Q92922	Q92922	SWI/SNF complex subunit SMARCC1	SMARCC1
4.34919	4.3778	4.32059				2	2	2	21.4	21.4	21.4	17.04	0	32.14	20289000	17948000	2340100	NaN	NaN	P62841	P62841	40S ribosomal protein S15	RPS15
4.22178	2.0501	6.39345				7	7	7	27.4	27.4	27.4	29.225	0	68.98	209020000	197950000	11069000	4.6442	161.7	P18124	P18124	60S ribosomal protein L7	RPL7
4.01975	5.4041	2.63539				3	3	3	17.7	17.7	17.7	23.577	0	31.113	9592900	6806600	2786400	NaN	NaN	P40429;Q6NVV1	P40429	60S ribosomal protein L13a	RPL13A
3.80773	2.4239	5.19157				22	22	22	22.6	22.6	22.6	233.51	0	323.31	658560000	583070000	75494000	63.813	91.929	O15027	O15027	Protein transport protein Sec16A	SEC16A
3.69621	4.0533	3.33912				4	4	4	17.2	17.2	17.2	43.476	0	49.674	25080000	21141000	3938700	NaN	96.312	Q6NZI2	Q6NZI2	Polymerase I and transcript release factor	PTRF
3.6344	3.25	4.01881				8	7	4	18.4	16.4	10.6	70.051	0	52.986	50239000	42913000	7326100	NaN	45.97	P08107;P48741	P08107	Heat shock 70 kDa protein 1A	HSPA1A
3.26833	2.4708	4.06587				2	2	2	3.6	3.6	3.6	114.53	0	17.841	18183000	15502000	2680600	NaN	NaN	Q14157	Q14157	Ubiquitin-associated protein 2-like	UBAP2L
3.23218	2.7491	3.71526				3	3	3	13.6	13.6	13.6	21.364	0	39.085	18565000	6077500	12488000	43.834	NaN	P16403;P10412;P16402;P22492;Q02539	P16403;P10412;P16402	Histone H1.2;Histone H1.4;Histone H1.3	HIST1H1C;HIST1H1E;HIST1H1D
2.75584	2.7075	2.80418				3	3	3	9.7	9.7	9.7	23.466	0	25.596	43328000	34860000	8467900	26.202	NaN	P84098	P84098	60S ribosomal protein L19	RPL19
