# Supplementary material for: The helicase, DDX3X, interacts with poly(A)-binding protein 1 (PABP1) and caprin-1 at the leading edge of migrating fibroblasts and is required for efficient cell spreading
Source: Biochem J. 2017 Aug 31;474(18):3109–20. doi: 10.1042/BCJ20170354 (PMC5577505; doi:10.1042/BCJ20170354)
Supplement: Supplementary Datatset S3 [file BCJ-474-3109-s4.xlsx]

## Sheet: Biological Process
#pathway ID	pathway description	observed gene count	false discovery rate	matching proteins in your network (IDs)	matching proteins in your network (labels)
GO.0016071	mRNA metabolic process	61	4.45e-73	ENSP00000202773,ENSP00000216727,ENSP00000222247,ENSP00000225430,ENSP00000225792,ENSP00000227378,ENSP00000230050,ENSP00000251453,ENSP00000252543,ENSP00000253788,ENSP00000254108,ENSP00000258962,ENSP00000259469,ENSP00000262584,ENSP00000265100,ENSP00000272317,ENSP00000283179,ENSP00000287038,ENSP00000300413,ENSP00000307889,ENSP00000311028,ENSP00000311430,ENSP00000313007,ENSP00000319690,ENSP00000322419…	DDX5,DHX9,FAU,FUS,HNRNPA2B1,HNRNPA3,HNRNPC,HNRNPF,HNRNPH1,HNRNPK,HNRNPM,HNRNPR,HNRNPU,HNRNPUL1,HSPA8,PABPC1,PABPN1,RPL10,RPL10A,RPL13,RPL13A,RPL17,RPL18,RPL18A,RPL19,RPL23A,RPL24,RPL26L1,RPL27,RPL27A,RPL30,RPL35,RPL36,RPL37A,RPL4,RPL5,RPL6,RPL7,RPL7A,RPL8,RPLP2,RPS12,RPS14,RPS15,RPS16,RPS17L,RPS19,RPS2,RPS20,RPS21,RPS24,RPS27A,RPS28,RPS3A,RPS6,RPS8,RPSA,SFPQ,SNRPD1,SRSF1,SRSF7
GO.0000184	nuclear-transcribed mRNA catabolic process, nonsense-mediated decay	42	3.6e-70	ENSP00000202773,ENSP00000222247,ENSP00000225430,ENSP00000230050,ENSP00000251453,ENSP00000252543,ENSP00000253788,ENSP00000259469,ENSP00000262584,ENSP00000265100,ENSP00000272317,ENSP00000287038,ENSP00000307889,ENSP00000311028,ENSP00000311430,ENSP00000313007,ENSP00000322419,ENSP00000339795,ENSP00000341730,ENSP00000341885,ENSP00000345957,ENSP00000346015,ENSP00000346046,ENSP00000346050,ENSP00000346067…	FAU,PABPC1,RPL10,RPL10A,RPL13,RPL13A,RPL17,RPL18,RPL18A,RPL19,RPL23A,RPL24,RPL26L1,RPL27,RPL27A,RPL30,RPL35,RPL36,RPL37A,RPL4,RPL5,RPL6,RPL7,RPL7A,RPL8,RPLP2,RPS12,RPS14,RPS15,RPS16,RPS17L,RPS19,RPS2,RPS20,RPS21,RPS24,RPS27A,RPS28,RPS3A,RPS6,RPS8,RPSA
GO.0006614	SRP-dependent cotranslational protein targeting to membrane	41	1.02e-69	ENSP00000202773,ENSP00000222247,ENSP00000225430,ENSP00000230050,ENSP00000251453,ENSP00000252543,ENSP00000253788,ENSP00000259469,ENSP00000262584,ENSP00000265100,ENSP00000272317,ENSP00000287038,ENSP00000307889,ENSP00000311028,ENSP00000311430,ENSP00000322419,ENSP00000339795,ENSP00000341730,ENSP00000341885,ENSP00000345957,ENSP00000346015,ENSP00000346046,ENSP00000346050,ENSP00000346067,ENSP00000359345…	FAU,RPL10,RPL10A,RPL13,RPL13A,RPL17,RPL18,RPL18A,RPL19,RPL23A,RPL24,RPL26L1,RPL27,RPL27A,RPL30,RPL35,RPL36,RPL37A,RPL4,RPL5,RPL6,RPL7,RPL7A,RPL8,RPLP2,RPS12,RPS14,RPS15,RPS16,RPS17L,RPS19,RPS2,RPS20,RPS21,RPS24,RPS27A,RPS28,RPS3A,RPS6,RPS8,RPSA
GO.0019083	viral transcription	41	5.2e-69	ENSP00000202773,ENSP00000222247,ENSP00000225430,ENSP00000230050,ENSP00000251453,ENSP00000252543,ENSP00000253788,ENSP00000259469,ENSP00000262584,ENSP00000265100,ENSP00000272317,ENSP00000287038,ENSP00000307889,ENSP00000311028,ENSP00000311430,ENSP00000322419,ENSP00000339795,ENSP00000341730,ENSP00000341885,ENSP00000345957,ENSP00000346015,ENSP00000346046,ENSP00000346050,ENSP00000346067,ENSP00000359345…	FAU,RPL10,RPL10A,RPL13,RPL13A,RPL17,RPL18,RPL18A,RPL19,RPL23A,RPL24,RPL26L1,RPL27,RPL27A,RPL30,RPL35,RPL36,RPL37A,RPL4,RPL5,RPL6,RPL7,RPL7A,RPL8,RPLP2,RPS12,RPS14,RPS15,RPS16,RPS17L,RPS19,RPS2,RPS20,RPS21,RPS24,RPS27A,RPS28,RPS3A,RPS6,RPS8,RPSA
GO.0019080	viral gene expression	41	1.86e-67	ENSP00000202773,ENSP00000222247,ENSP00000225430,ENSP00000230050,ENSP00000251453,ENSP00000252543,ENSP00000253788,ENSP00000259469,ENSP00000262584,ENSP00000265100,ENSP00000272317,ENSP00000287038,ENSP00000307889,ENSP00000311028,ENSP00000311430,ENSP00000322419,ENSP00000339795,ENSP00000341730,ENSP00000341885,ENSP00000345957,ENSP00000346015,ENSP00000346046,ENSP00000346050,ENSP00000346067,ENSP00000359345…	FAU,RPL10,RPL10A,RPL13,RPL13A,RPL17,RPL18,RPL18A,RPL19,RPL23A,RPL24,RPL26L1,RPL27,RPL27A,RPL30,RPL35,RPL36,RPL37A,RPL4,RPL5,RPL6,RPL7,RPL7A,RPL8,RPLP2,RPS12,RPS14,RPS15,RPS16,RPS17L,RPS19,RPS2,RPS20,RPS21,RPS24,RPS27A,RPS28,RPS3A,RPS6,RPS8,RPSA
GO.0043241	protein complex disassembly	44	1.06e-61	ENSP00000202773,ENSP00000222247,ENSP00000225430,ENSP00000227378,ENSP00000230050,ENSP00000251453,ENSP00000252543,ENSP00000253788,ENSP00000254480,ENSP00000259469,ENSP00000262584,ENSP00000265100,ENSP00000272317,ENSP00000287038,ENSP00000307889,ENSP00000311028,ENSP00000311430,ENSP00000322419,ENSP00000323967,ENSP00000339795,ENSP00000341730,ENSP00000341885,ENSP00000345957,ENSP00000346015,ENSP00000346046…	FAU,HSPA8,RPL10,RPL10A,RPL13,RPL13A,RPL17,RPL18,RPL18A,RPL19,RPL23A,RPL24,RPL26L1,RPL27,RPL27A,RPL30,RPL35,RPL36,RPL37A,RPL4,RPL5,RPL6,RPL7,RPL7A,RPL8,RPLP2,RPS12,RPS14,RPS15,RPS16,RPS17L,RPS19,RPS2,RPS20,RPS21,RPS24,RPS27A,RPS28,RPS3A,RPS6,RPS8,RPSA,SMARCC1,SMARCE1
GO.0006415	translational termination	41	1.08e-60	ENSP00000202773,ENSP00000222247,ENSP00000225430,ENSP00000230050,ENSP00000251453,ENSP00000252543,ENSP00000253788,ENSP00000259469,ENSP00000262584,ENSP00000265100,ENSP00000272317,ENSP00000287038,ENSP00000307889,ENSP00000311028,ENSP00000311430,ENSP00000322419,ENSP00000339795,ENSP00000341730,ENSP00000341885,ENSP00000345957,ENSP00000346015,ENSP00000346046,ENSP00000346050,ENSP00000346067,ENSP00000359345…	FAU,RPL10,RPL10A,RPL13,RPL13A,RPL17,RPL18,RPL18A,RPL19,RPL23A,RPL24,RPL26L1,RPL27,RPL27A,RPL30,RPL35,RPL36,RPL37A,RPL4,RPL5,RPL6,RPL7,RPL7A,RPL8,RPLP2,RPS12,RPS14,RPS15,RPS16,RPS17L,RPS19,RPS2,RPS20,RPS21,RPS24,RPS27A,RPS28,RPS3A,RPS6,RPS8,RPSA
GO.0043624	cellular protein complex disassembly	42	1.17e-59	ENSP00000202773,ENSP00000222247,ENSP00000225430,ENSP00000227378,ENSP00000230050,ENSP00000251453,ENSP00000252543,ENSP00000253788,ENSP00000259469,ENSP00000262584,ENSP00000265100,ENSP00000272317,ENSP00000287038,ENSP00000307889,ENSP00000311028,ENSP00000311430,ENSP00000322419,ENSP00000339795,ENSP00000341730,ENSP00000341885,ENSP00000345957,ENSP00000346015,ENSP00000346046,ENSP00000346050,ENSP00000346067…	FAU,HSPA8,RPL10,RPL10A,RPL13,RPL13A,RPL17,RPL18,RPL18A,RPL19,RPL23A,RPL24,RPL26L1,RPL27,RPL27A,RPL30,RPL35,RPL36,RPL37A,RPL4,RPL5,RPL6,RPL7,RPL7A,RPL8,RPLP2,RPS12,RPS14,RPS15,RPS16,RPS17L,RPS19,RPS2,RPS20,RPS21,RPS24,RPS27A,RPS28,RPS3A,RPS6,RPS8,RPSA
GO.0006413	translational initiation	43	1.28e-59	ENSP00000202773,ENSP00000222247,ENSP00000225430,ENSP00000230050,ENSP00000251453,ENSP00000252543,ENSP00000253788,ENSP00000259469,ENSP00000262584,ENSP00000265100,ENSP00000272317,ENSP00000287038,ENSP00000307889,ENSP00000311028,ENSP00000311430,ENSP00000313007,ENSP00000322419,ENSP00000339795,ENSP00000341730,ENSP00000341885,ENSP00000345957,ENSP00000346015,ENSP00000346046,ENSP00000346050,ENSP00000346067…	DDX3X,FAU,PABPC1,RPL10,RPL10A,RPL13,RPL13A,RPL17,RPL18,RPL18A,RPL19,RPL23A,RPL24,RPL26L1,RPL27,RPL27A,RPL30,RPL35,RPL36,RPL37A,RPL4,RPL5,RPL6,RPL7,RPL7A,RPL8,RPLP2,RPS12,RPS14,RPS15,RPS16,RPS17L,RPS19,RPS2,RPS20,RPS21,RPS24,RPS27A,RPS28,RPS3A,RPS6,RPS8,RPSA
GO.0006414	translational elongation	41	5.74e-59	ENSP00000202773,ENSP00000222247,ENSP00000225430,ENSP00000230050,ENSP00000251453,ENSP00000252543,ENSP00000253788,ENSP00000259469,ENSP00000262584,ENSP00000265100,ENSP00000272317,ENSP00000287038,ENSP00000307889,ENSP00000311028,ENSP00000311430,ENSP00000322419,ENSP00000339795,ENSP00000341730,ENSP00000341885,ENSP00000345957,ENSP00000346015,ENSP00000346046,ENSP00000346050,ENSP00000346067,ENSP00000359345…	FAU,RPL10,RPL10A,RPL13,RPL13A,RPL17,RPL18,RPL18A,RPL19,RPL23A,RPL24,RPL26L1,RPL27,RPL27A,RPL30,RPL35,RPL36,RPL37A,RPL4,RPL5,RPL6,RPL7,RPL7A,RPL8,RPLP2,RPS12,RPS14,RPS15,RPS16,RPS17L,RPS19,RPS2,RPS20,RPS21,RPS24,RPS27A,RPS28,RPS3A,RPS6,RPS8,RPSA
GO.0019058	viral life cycle	43	3.58e-58	ENSP00000202773,ENSP00000216727,ENSP00000222247,ENSP00000225430,ENSP00000230050,ENSP00000251453,ENSP00000252543,ENSP00000253788,ENSP00000259469,ENSP00000262584,ENSP00000265100,ENSP00000272317,ENSP00000287038,ENSP00000307889,ENSP00000311028,ENSP00000311430,ENSP00000322419,ENSP00000339795,ENSP00000341730,ENSP00000341885,ENSP00000345957,ENSP00000346015,ENSP00000346046,ENSP00000346050,ENSP00000346067…	FAU,PABPN1,RPL10,RPL10A,RPL13,RPL13A,RPL17,RPL18,RPL18A,RPL19,RPL23A,RPL24,RPL26L1,RPL27,RPL27A,RPL30,RPL35,RPL36,RPL37A,RPL4,RPL5,RPL6,RPL7,RPL7A,RPL8,RPLP2,RPS12,RPS14,RPS15,RPS16,RPS17L,RPS19,RPS2,RPS20,RPS21,RPS24,RPS27A,RPS28,RPS3A,RPS6,RPS8,RPSA,VCP
GO.0072594	establishment of protein localization to organelle	42	1.84e-49	ENSP00000202773,ENSP00000222247,ENSP00000225430,ENSP00000230050,ENSP00000251453,ENSP00000252543,ENSP00000253788,ENSP00000259469,ENSP00000262584,ENSP00000265100,ENSP00000269305,ENSP00000272317,ENSP00000287038,ENSP00000307889,ENSP00000311028,ENSP00000311430,ENSP00000322419,ENSP00000339795,ENSP00000341730,ENSP00000341885,ENSP00000345957,ENSP00000346015,ENSP00000346046,ENSP00000346050,ENSP00000346067…	FAU,RPL10,RPL10A,RPL13,RPL13A,RPL17,RPL18,RPL18A,RPL19,RPL23A,RPL24,RPL26L1,RPL27,RPL27A,RPL30,RPL35,RPL36,RPL37A,RPL4,RPL5,RPL6,RPL7,RPL7A,RPL8,RPLP2,RPS12,RPS14,RPS15,RPS16,RPS17L,RPS19,RPS2,RPS20,RPS21,RPS24,RPS27A,RPS28,RPS3A,RPS6,RPS8,RPSA,TP53
GO.0016032	viral process	50	2.98e-49	ENSP00000202773,ENSP00000216727,ENSP00000222247,ENSP00000225430,ENSP00000227378,ENSP00000230050,ENSP00000251453,ENSP00000252543,ENSP00000253788,ENSP00000259469,ENSP00000262584,ENSP00000265100,ENSP00000269305,ENSP00000272317,ENSP00000287038,ENSP00000307889,ENSP00000311028,ENSP00000311430,ENSP00000322419,ENSP00000339795,ENSP00000341730,ENSP00000341826,ENSP00000341885,ENSP00000345957,ENSP00000346015…	DDX3X,FAU,HNRNPA1,HNRNPK,HSPA8,PABPN1,RPL10,RPL10A,RPL13,RPL13A,RPL17,RPL18,RPL18A,RPL19,RPL23A,RPL24,RPL26L1,RPL27,RPL27A,RPL30,RPL35,RPL36,RPL37A,RPL4,RPL5,RPL6,RPL7,RPL7A,RPL8,RPLP2,RPS12,RPS14,RPS15,RPS16,RPS17L,RPS19,RPS2,RPS20,RPS21,RPS24,RPS27A,RPS28,RPS3A,RPS6,RPS8,RPSA,TP53,VCP,XRCC5,XRCC6
GO.0006605	protein targeting	42	1.4e-46	ENSP00000202773,ENSP00000222247,ENSP00000225430,ENSP00000230050,ENSP00000251453,ENSP00000252543,ENSP00000253788,ENSP00000259469,ENSP00000262584,ENSP00000265100,ENSP00000269305,ENSP00000272317,ENSP00000287038,ENSP00000307889,ENSP00000311028,ENSP00000311430,ENSP00000322419,ENSP00000339795,ENSP00000341730,ENSP00000341885,ENSP00000345957,ENSP00000346015,ENSP00000346046,ENSP00000346050,ENSP00000346067…	FAU,RPL10,RPL10A,RPL13,RPL13A,RPL17,RPL18,RPL18A,RPL19,RPL23A,RPL24,RPL26L1,RPL27,RPL27A,RPL30,RPL35,RPL36,RPL37A,RPL4,RPL5,RPL6,RPL7,RPL7A,RPL8,RPLP2,RPS12,RPS14,RPS15,RPS16,RPS17L,RPS19,RPS2,RPS20,RPS21,RPS24,RPS27A,RPS28,RPS3A,RPS6,RPS8,RPSA,TP53
GO.0016482	cytoplasmic transport	46	4.71e-43	ENSP00000202773,ENSP00000216727,ENSP00000222247,ENSP00000225430,ENSP00000230050,ENSP00000251453,ENSP00000252543,ENSP00000253788,ENSP00000258962,ENSP00000259469,ENSP00000262584,ENSP00000265100,ENSP00000269305,ENSP00000272317,ENSP00000287038,ENSP00000307889,ENSP00000311028,ENSP00000311430,ENSP00000322419,ENSP00000325827,ENSP00000325905,ENSP00000339795,ENSP00000341730,ENSP00000341826,ENSP00000341885…	FAU,HNRNPA1,PABPN1,RPL10,RPL10A,RPL13,RPL13A,RPL17,RPL18,RPL18A,RPL19,RPL23A,RPL24,RPL26L1,RPL27,RPL27A,RPL30,RPL35,RPL36,RPL37A,RPL4,RPL5,RPL6,RPL7,RPL7A,RPL8,RPLP2,RPS12,RPS14,RPS16,RPS17L,RPS19,RPS2,RPS20,RPS21,RPS24,RPS27A,RPS28,RPS3A,RPS6,RPS8,RPSA,SEC16A,SRSF1,SRSF7,TP53
GO.0033365	protein localization to organelle	42	3.24e-42	ENSP00000202773,ENSP00000222247,ENSP00000225430,ENSP00000230050,ENSP00000251453,ENSP00000252543,ENSP00000253788,ENSP00000259469,ENSP00000262584,ENSP00000265100,ENSP00000269305,ENSP00000272317,ENSP00000287038,ENSP00000307889,ENSP00000311028,ENSP00000311430,ENSP00000322419,ENSP00000339795,ENSP00000341730,ENSP00000341885,ENSP00000345957,ENSP00000346015,ENSP00000346046,ENSP00000346050,ENSP00000346067…	FAU,RPL10,RPL10A,RPL13,RPL13A,RPL17,RPL18,RPL18A,RPL19,RPL23A,RPL24,RPL26L1,RPL27,RPL27A,RPL30,RPL35,RPL36,RPL37A,RPL4,RPL5,RPL6,RPL7,RPL7A,RPL8,RPLP2,RPS12,RPS14,RPS15,RPS16,RPS17L,RPS19,RPS2,RPS20,RPS21,RPS24,RPS27A,RPS28,RPS3A,RPS6,RPS8,RPSA,TP53
GO.0006886	intracellular protein transport	43	3.59e-38	ENSP00000202773,ENSP00000222247,ENSP00000225430,ENSP00000230050,ENSP00000251453,ENSP00000252543,ENSP00000253788,ENSP00000259469,ENSP00000262584,ENSP00000265100,ENSP00000269305,ENSP00000272317,ENSP00000287038,ENSP00000307889,ENSP00000311028,ENSP00000311430,ENSP00000322419,ENSP00000339795,ENSP00000341730,ENSP00000341885,ENSP00000345957,ENSP00000346015,ENSP00000346046,ENSP00000346050,ENSP00000346067…	FAU,RPL10,RPL10A,RPL13,RPL13A,RPL17,RPL18,RPL18A,RPL19,RPL23A,RPL24,RPL26L1,RPL27,RPL27A,RPL30,RPL35,RPL36,RPL37A,RPL4,RPL5,RPL6,RPL7,RPL7A,RPL8,RPLP2,RPS12,RPS14,RPS15,RPS16,RPS17L,RPS19,RPS2,RPS20,RPS21,RPS24,RPS27A,RPS28,RPS3A,RPS6,RPS8,RPSA,TP53,VCP
GO.0016070	RNA metabolic process	69	1.23e-37	ENSP00000202773,ENSP00000216727,ENSP00000222247,ENSP00000225430,ENSP00000225792,ENSP00000227378,ENSP00000230050,ENSP00000251453,ENSP00000252543,ENSP00000253788,ENSP00000254108,ENSP00000254480,ENSP00000258962,ENSP00000259469,ENSP00000262584,ENSP00000265100,ENSP00000269305,ENSP00000272317,ENSP00000283179,ENSP00000287038,ENSP00000295470,ENSP00000300413,ENSP00000307889,ENSP00000311028,ENSP00000311430…	DDX17,DDX3X,DDX5,DHX9,EWSR1,FAU,FUS,HNRNPA2B1,HNRNPA3,HNRNPC,HNRNPF,HNRNPH1,HNRNPK,HNRNPM,HNRNPR,HNRNPU,HNRNPUL1,HNRPDL,HSPA8,PABPC1,PABPN1,PTRF,RPL10,RPL10A,RPL13,RPL13A,RPL17,RPL18,RPL18A,RPL19,RPL23A,RPL24,RPL26L1,RPL27,RPL27A,RPL30,RPL35,RPL36,RPL37A,RPL4,RPL5,RPL6,RPL7,RPL7A,RPL8,RPLP2,RPS12,RPS14,RPS16,RPS17L,RPS19,RPS2,RPS20,RPS21,RPS24,RPS27A,RPS28,RPS3A,RPS6,RPS8,RPSA,SFPQ,SMARCC1,SNRPD1…
GO.0044802	single-organism membrane organization	42	1.55e-37	ENSP00000202773,ENSP00000222247,ENSP00000225430,ENSP00000230050,ENSP00000251453,ENSP00000252543,ENSP00000253788,ENSP00000259469,ENSP00000262584,ENSP00000265100,ENSP00000272317,ENSP00000287038,ENSP00000307889,ENSP00000311028,ENSP00000311430,ENSP00000322419,ENSP00000325827,ENSP00000339795,ENSP00000341730,ENSP00000341885,ENSP00000345957,ENSP00000346015,ENSP00000346046,ENSP00000346050,ENSP00000346067…	FAU,RPL10,RPL10A,RPL13,RPL13A,RPL17,RPL18,RPL18A,RPL19,RPL23A,RPL24,RPL26L1,RPL27,RPL27A,RPL30,RPL35,RPL36,RPL37A,RPL4,RPL5,RPL6,RPL7,RPL7A,RPL8,RPLP2,RPS12,RPS14,RPS15,RPS16,RPS17L,RPS19,RPS2,RPS20,RPS21,RPS24,RPS27A,RPS28,RPS3A,RPS6,RPS8,RPSA,SEC16A
GO.0044265	cellular macromolecule catabolic process	43	5.27e-37	ENSP00000202773,ENSP00000222247,ENSP00000225430,ENSP00000230050,ENSP00000251453,ENSP00000252543,ENSP00000253788,ENSP00000259469,ENSP00000262584,ENSP00000265100,ENSP00000272317,ENSP00000287038,ENSP00000307889,ENSP00000311028,ENSP00000311430,ENSP00000313007,ENSP00000322419,ENSP00000339795,ENSP00000341730,ENSP00000341885,ENSP00000345957,ENSP00000346015,ENSP00000346046,ENSP00000346050,ENSP00000346067…	FAU,PABPC1,RPL10,RPL10A,RPL13,RPL13A,RPL17,RPL18,RPL18A,RPL19,RPL23A,RPL24,RPL26L1,RPL27,RPL27A,RPL30,RPL35,RPL36,RPL37A,RPL4,RPL5,RPL6,RPL7,RPL7A,RPL8,RPLP2,RPS12,RPS14,RPS15,RPS16,RPS17L,RPS19,RPS2,RPS20,RPS21,RPS24,RPS27A,RPS28,RPS3A,RPS6,RPS8,RPSA,VCP
GO.0071822	protein complex subunit organization	51	2.46e-36	ENSP00000202773,ENSP00000222247,ENSP00000225430,ENSP00000227378,ENSP00000230050,ENSP00000251453,ENSP00000252543,ENSP00000253788,ENSP00000254480,ENSP00000259469,ENSP00000262584,ENSP00000265100,ENSP00000269305,ENSP00000272317,ENSP00000287038,ENSP00000301071,ENSP00000307889,ENSP00000311028,ENSP00000311430,ENSP00000322419,ENSP00000323967,ENSP00000325827,ENSP00000339566,ENSP00000339795,ENSP00000341289…	FAU,HIST1H1C,HIST1H2BL,HSPA8,RPL10,RPL10A,RPL13,RPL13A,RPL17,RPL18,RPL18A,RPL19,RPL23A,RPL24,RPL26L1,RPL27,RPL27A,RPL30,RPL35,RPL36,RPL37A,RPL4,RPL5,RPL6,RPL7,RPL7A,RPL8,RPLP2,RPS12,RPS14,RPS15,RPS16,RPS17L,RPS19,RPS2,RPS20,RPS21,RPS24,RPS27A,RPS28,RPS3A,RPS6,RPS8,RPSA,SEC16A,SMARCC1,SMARCE1,TP53,TUBA1A,TUBB4B,VCP
GO.0090304	nucleic acid metabolic process	70	2.08e-35	ENSP00000202773,ENSP00000216727,ENSP00000222247,ENSP00000225430,ENSP00000225792,ENSP00000227378,ENSP00000230050,ENSP00000251453,ENSP00000252543,ENSP00000253788,ENSP00000254108,ENSP00000254480,ENSP00000258962,ENSP00000259469,ENSP00000262584,ENSP00000265100,ENSP00000269305,ENSP00000272317,ENSP00000283179,ENSP00000287038,ENSP00000295470,ENSP00000300413,ENSP00000307889,ENSP00000311028,ENSP00000311430…	DDX17,DDX3X,DDX5,DHX9,EWSR1,FAU,FUS,HNRNPA2B1,HNRNPA3,HNRNPC,HNRNPF,HNRNPH1,HNRNPK,HNRNPM,HNRNPR,HNRNPU,HNRNPUL1,HNRPDL,HSPA8,PABPC1,PABPN1,PTRF,RPL10,RPL10A,RPL13,RPL13A,RPL17,RPL18,RPL18A,RPL19,RPL23A,RPL24,RPL26L1,RPL27,RPL27A,RPL30,RPL35,RPL36,RPL37A,RPL4,RPL5,RPL6,RPL7,RPL7A,RPL8,RPLP2,RPS12,RPS14,RPS16,RPS17L,RPS19,RPS2,RPS20,RPS21,RPS24,RPS27A,RPS28,RPS3A,RPS6,RPS8,RPSA,SFPQ,SMARCC1,SNRPD1…
GO.0061024	membrane organization	43	5.37e-35	ENSP00000202773,ENSP00000222247,ENSP00000225430,ENSP00000227378,ENSP00000230050,ENSP00000251453,ENSP00000252543,ENSP00000253788,ENSP00000259469,ENSP00000262584,ENSP00000265100,ENSP00000272317,ENSP00000287038,ENSP00000307889,ENSP00000311028,ENSP00000311430,ENSP00000322419,ENSP00000325827,ENSP00000339795,ENSP00000341730,ENSP00000341885,ENSP00000345957,ENSP00000346015,ENSP00000346046,ENSP00000346050…	FAU,HSPA8,RPL10,RPL10A,RPL13,RPL13A,RPL17,RPL18,RPL18A,RPL19,RPL23A,RPL24,RPL26L1,RPL27,RPL27A,RPL30,RPL35,RPL36,RPL37A,RPL4,RPL5,RPL6,RPL7,RPL7A,RPL8,RPLP2,RPS12,RPS14,RPS15,RPS16,RPS17L,RPS19,RPS2,RPS20,RPS21,RPS24,RPS27A,RPS28,RPS3A,RPS6,RPS8,RPSA,SEC16A
GO.1902580	single-organism cellular localization	42	3.05e-34	ENSP00000202773,ENSP00000222247,ENSP00000225430,ENSP00000230050,ENSP00000251453,ENSP00000252543,ENSP00000253788,ENSP00000259469,ENSP00000262584,ENSP00000265100,ENSP00000269305,ENSP00000272317,ENSP00000287038,ENSP00000307889,ENSP00000311028,ENSP00000311430,ENSP00000322419,ENSP00000325827,ENSP00000339795,ENSP00000341730,ENSP00000341885,ENSP00000345957,ENSP00000346015,ENSP00000346046,ENSP00000346050…	FAU,RPL10,RPL10A,RPL13,RPL13A,RPL17,RPL18,RPL18A,RPL19,RPL23A,RPL24,RPL26L1,RPL27,RPL27A,RPL30,RPL35,RPL36,RPL37A,RPL4,RPL5,RPL6,RPL7,RPL7A,RPL8,RPLP2,RPS12,RPS14,RPS16,RPS17L,RPS19,RPS2,RPS20,RPS21,RPS24,RPS27A,RPS28,RPS3A,RPS6,RPS8,RPSA,SEC16A,TP53
GO.1902582	single-organism intracellular transport	46	3.47e-34	ENSP00000202773,ENSP00000216727,ENSP00000222247,ENSP00000225430,ENSP00000227378,ENSP00000230050,ENSP00000251453,ENSP00000252543,ENSP00000253788,ENSP00000258962,ENSP00000259469,ENSP00000262584,ENSP00000265100,ENSP00000272317,ENSP00000287038,ENSP00000301071,ENSP00000307889,ENSP00000311028,ENSP00000311430,ENSP00000322419,ENSP00000325827,ENSP00000325905,ENSP00000339795,ENSP00000341730,ENSP00000341885…	FAU,HSPA8,PABPN1,RPL10,RPL10A,RPL13,RPL13A,RPL17,RPL18,RPL18A,RPL19,RPL23A,RPL24,RPL26L1,RPL27,RPL27A,RPL30,RPL35,RPL36,RPL37A,RPL4,RPL5,RPL6,RPL7,RPL7A,RPL8,RPLP2,RPS12,RPS14,RPS16,RPS17L,RPS19,RPS2,RPS20,RPS21,RPS24,RPS27A,RPS28,RPS3A,RPS6,RPS8,RPSA,SEC16A,SRSF1,SRSF7,TUBA1A
GO.0043933	macromolecular complex subunit organization	55	5e-33	ENSP00000202773,ENSP00000222247,ENSP00000225430,ENSP00000227378,ENSP00000230050,ENSP00000251453,ENSP00000252543,ENSP00000253788,ENSP00000254480,ENSP00000258962,ENSP00000259469,ENSP00000262584,ENSP00000265100,ENSP00000269305,ENSP00000272317,ENSP00000287038,ENSP00000300413,ENSP00000301071,ENSP00000307889,ENSP00000311028,ENSP00000311430,ENSP00000319690,ENSP00000322419,ENSP00000323967,ENSP00000325827…	DDX3X,FAU,HIST1H1C,HIST1H2BL,HNRNPC,HSPA8,RPL10,RPL10A,RPL13,RPL13A,RPL17,RPL18,RPL18A,RPL19,RPL23A,RPL26L1,RPL27,RPL27A,RPL30,RPL35,RPL36,RPL37A,RPL4,RPL5,RPL6,RPL7,RPL7A,RPL8,RPLP2,RPS12,RPS14,RPS15,RPS16,RPS17L,RPS19,RPS2,RPS20,RPS21,RPS24,RPS27A,RPS28,RPS3A,RPS6,RPS8,RPSA,SEC16A,SFPQ,SMARCC1,SMARCE1,SNRPD1,SRSF1,TP53,TUBA1A,TUBB4B,VCP
GO.0046907	intracellular transport	47	6.86e-33	ENSP00000202773,ENSP00000216727,ENSP00000222247,ENSP00000225430,ENSP00000227378,ENSP00000230050,ENSP00000251453,ENSP00000252543,ENSP00000253788,ENSP00000258962,ENSP00000259469,ENSP00000262584,ENSP00000265100,ENSP00000272317,ENSP00000287038,ENSP00000301071,ENSP00000307889,ENSP00000311028,ENSP00000311430,ENSP00000322419,ENSP00000325827,ENSP00000325905,ENSP00000339795,ENSP00000341730,ENSP00000341826…	FAU,HNRNPA1,HSPA8,PABPN1,RPL10,RPL10A,RPL13,RPL13A,RPL17,RPL18,RPL18A,RPL19,RPL23A,RPL24,RPL26L1,RPL27,RPL27A,RPL30,RPL35,RPL36,RPL37A,RPL4,RPL5,RPL6,RPL7,RPL7A,RPL8,RPLP2,RPS12,RPS14,RPS16,RPS17L,RPS19,RPS2,RPS20,RPS21,RPS24,RPS27A,RPS28,RPS3A,RPS6,RPS8,RPSA,SEC16A,SRSF1,SRSF7,TUBA1A
GO.0015031	protein transport	44	3.03e-30	ENSP00000202773,ENSP00000222247,ENSP00000225430,ENSP00000230050,ENSP00000251453,ENSP00000252543,ENSP00000253788,ENSP00000259469,ENSP00000262584,ENSP00000265100,ENSP00000269305,ENSP00000272317,ENSP00000287038,ENSP00000307889,ENSP00000311028,ENSP00000311430,ENSP00000322419,ENSP00000325827,ENSP00000339795,ENSP00000341730,ENSP00000341885,ENSP00000345957,ENSP00000346015,ENSP00000346046,ENSP00000346050…	FAU,RPL10,RPL10A,RPL13,RPL13A,RPL17,RPL18,RPL18A,RPL19,RPL23A,RPL24,RPL26L1,RPL27,RPL27A,RPL30,RPL35,RPL36,RPL37A,RPL4,RPL5,RPL6,RPL7,RPL7A,RPL8,RPLP2,RPS12,RPS14,RPS15,RPS16,RPS17L,RPS19,RPS2,RPS20,RPS21,RPS24,RPS27A,RPS28,RPS3A,RPS6,RPS8,RPSA,SEC16A,TP53,VCP
GO.0032774	RNA biosynthetic process	58	7.7e-30	ENSP00000202773,ENSP00000216727,ENSP00000222247,ENSP00000225430,ENSP00000225792,ENSP00000227378,ENSP00000230050,ENSP00000251453,ENSP00000252543,ENSP00000253788,ENSP00000254480,ENSP00000258962,ENSP00000259469,ENSP00000262584,ENSP00000265100,ENSP00000269305,ENSP00000272317,ENSP00000287038,ENSP00000295470,ENSP00000307889,ENSP00000311028,ENSP00000311430,ENSP00000322419,ENSP00000325905,ENSP00000339795…	DDX17,DDX3X,DDX5,EWSR1,FAU,HNRNPK,HNRNPUL1,HNRPDL,HSPA8,PABPN1,PTRF,RPL10,RPL10A,RPL13,RPL13A,RPL17,RPL18,RPL18A,RPL19,RPL23A,RPL24,RPL26L1,RPL27,RPL27A,RPL30,RPL35,RPL36,RPL37A,RPL4,RPL5,RPL6,RPL7,RPL7A,RPL8,RPLP2,RPS12,RPS14,RPS15,RPS16,RPS17L,RPS19,RPS2,RPS20,RPS21,RPS24,RPS27A,RPS28,RPS3A,RPS6,RPS8,RPSA,SFPQ,SMARCC1,SRSF1,SRSF7,TP53,XRCC5,XRCC6
GO.0071702	organic substance transport	50	1.79e-29	ENSP00000202773,ENSP00000216727,ENSP00000222247,ENSP00000225430,ENSP00000230050,ENSP00000251453,ENSP00000252543,ENSP00000253788,ENSP00000258962,ENSP00000259469,ENSP00000262584,ENSP00000265100,ENSP00000269305,ENSP00000272317,ENSP00000287038,ENSP00000307889,ENSP00000311028,ENSP00000311430,ENSP00000322419,ENSP00000325827,ENSP00000325905,ENSP00000339795,ENSP00000341730,ENSP00000341826,ENSP00000341885…	FAU,HNRNPA1,HNRNPA2B1,HNRNPA3,PABPN1,RPL10,RPL10A,RPL13,RPL13A,RPL17,RPL18,RPL18A,RPL19,RPL23A,RPL24,RPL26L1,RPL27,RPL27A,RPL30,RPL35,RPL36,RPL37A,RPL4,RPL5,RPL6,RPL7,RPL7A,RPL8,RPLP2,RPS12,RPS14,RPS15,RPS16,RPS17L,RPS19,RPS2,RPS20,RPS21,RPS24,RPS27A,RPS28,RPS3A,RPS6,RPS8,RPSA,SEC16A,SRSF1,SRSF7,TP53,VCP
GO.0034613	cellular protein localization	42	3.75e-29	ENSP00000202773,ENSP00000222247,ENSP00000225430,ENSP00000230050,ENSP00000251453,ENSP00000252543,ENSP00000253788,ENSP00000259469,ENSP00000262584,ENSP00000265100,ENSP00000272317,ENSP00000287038,ENSP00000307889,ENSP00000311028,ENSP00000311430,ENSP00000322419,ENSP00000339795,ENSP00000341730,ENSP00000341885,ENSP00000345957,ENSP00000346015,ENSP00000346046,ENSP00000346050,ENSP00000346067,ENSP00000351777…	FAU,RPL10,RPL10A,RPL13,RPL13A,RPL17,RPL18,RPL18A,RPL19,RPL23A,RPL24,RPL26L1,RPL27,RPL27A,RPL30,RPL35,RPL36,RPL37A,RPL4,RPL5,RPL6,RPL7,RPL7A,RPL8,RPLP2,RPS12,RPS14,RPS15,RPS16,RPS17L,RPS19,RPS2,RPS20,RPS21,RPS24,RPS27A,RPS28,RPS3A,RPS6,RPS8,RPSA,VCP
GO.0034654	nucleobase-containing compound biosynthetic process	59	1.12e-28	ENSP00000202773,ENSP00000216727,ENSP00000222247,ENSP00000225430,ENSP00000225792,ENSP00000227378,ENSP00000230050,ENSP00000251453,ENSP00000252543,ENSP00000253788,ENSP00000254480,ENSP00000258962,ENSP00000259469,ENSP00000262584,ENSP00000265100,ENSP00000269305,ENSP00000272317,ENSP00000287038,ENSP00000295470,ENSP00000307889,ENSP00000311028,ENSP00000311430,ENSP00000322419,ENSP00000325905,ENSP00000339795…	DDX17,DDX3X,DDX5,EWSR1,FAU,HNRNPK,HNRNPUL1,HNRPDL,HSPA8,PABPN1,PTRF,RPL10,RPL10A,RPL13,RPL13A,RPL17,RPL18,RPL18A,RPL19,RPL23A,RPL24,RPL26L1,RPL27,RPL27A,RPL30,RPL35,RPL36,RPL37A,RPL4,RPL5,RPL6,RPL7,RPL7A,RPL8,RPLP2,RPS12,RPS14,RPS15,RPS16,RPS17L,RPS19,RPS2,RPS20,RPS21,RPS24,RPS27A,RPS28,RPS3A,RPS6,RPS8,RPSA,SFPQ,SMARCC1,SRSF1,SRSF7,TP53,VCP,XRCC5,XRCC6
GO.0006412	translation	29	1.19e-28	ENSP00000202773,ENSP00000222247,ENSP00000230050,ENSP00000251453,ENSP00000252543,ENSP00000259469,ENSP00000265100,ENSP00000272317,ENSP00000307889,ENSP00000311028,ENSP00000311430,ENSP00000313007,ENSP00000322419,ENSP00000339795,ENSP00000341730,ENSP00000341885,ENSP00000346015,ENSP00000346050,ENSP00000346067,ENSP00000359345,ENSP00000361076,ENSP00000377640,ENSP00000382840,ENSP00000414321,ENSP00000447001…	DDX3X,PABPC1,RPL10,RPL13,RPL17,RPL18,RPL18A,RPL24,RPL26L1,RPL27A,RPL35,RPL36,RPL4,RPL5,RPL6,RPL7,RPL7A,RPLP2,RPS12,RPS14,RPS15,RPS16,RPS19,RPS2,RPS24,RPS27A,RPS28,RPS3A,RPSA
GO.0051704	multi-organism process	52	1.68e-28	ENSP00000202773,ENSP00000216727,ENSP00000222247,ENSP00000225430,ENSP00000227378,ENSP00000230050,ENSP00000251453,ENSP00000252543,ENSP00000253788,ENSP00000259469,ENSP00000262584,ENSP00000265100,ENSP00000269305,ENSP00000272317,ENSP00000287038,ENSP00000307889,ENSP00000311028,ENSP00000311430,ENSP00000318195,ENSP00000322419,ENSP00000339795,ENSP00000341730,ENSP00000341826,ENSP00000341885,ENSP00000345957…	DDX3X,FAU,HNRNPA1,HNRNPK,HNRNPUL1,HSPA8,NCL,PABPN1,RPL10,RPL10A,RPL13,RPL13A,RPL17,RPL18,RPL18A,RPL19,RPL23A,RPL24,RPL26L1,RPL27,RPL27A,RPL30,RPL35,RPL36,RPL37A,RPL4,RPL5,RPL6,RPL7,RPL7A,RPL8,RPLP2,RPS12,RPS14,RPS15,RPS16,RPS17L,RPS19,RPS2,RPS20,RPS21,RPS24,RPS27A,RPS28,RPS3A,RPS8,RPSA,TP53,UBAP2L,VCP,XRCC5,XRCC6
GO.0033036	macromolecule localization	49	7.74e-27	ENSP00000202773,ENSP00000216727,ENSP00000222247,ENSP00000225430,ENSP00000230050,ENSP00000251453,ENSP00000252543,ENSP00000253788,ENSP00000258962,ENSP00000259469,ENSP00000262584,ENSP00000265100,ENSP00000272317,ENSP00000287038,ENSP00000307889,ENSP00000311028,ENSP00000311430,ENSP00000322419,ENSP00000325827,ENSP00000325905,ENSP00000339795,ENSP00000341730,ENSP00000341826,ENSP00000341885,ENSP00000345957…	FAU,HNRNPA1,HNRNPA2B1,HNRNPA3,PABPN1,RPL10,RPL10A,RPL13,RPL13A,RPL17,RPL18,RPL18A,RPL19,RPL23A,RPL24,RPL26L1,RPL27,RPL27A,RPL30,RPL35,RPL36,RPL37A,RPL4,RPL5,RPL6,RPL7,RPL7A,RPL8,RPLP2,RPS12,RPS14,RPS15,RPS16,RPS17L,RPS19,RPS2,RPS20,RPS21,RPS24,RPS27A,RPS28,RPS3A,RPS6,RPS8,RPSA,SEC16A,SRSF1,SRSF7,VCP
GO.0006396	RNA processing	34	4.57e-26	ENSP00000216727,ENSP00000225792,ENSP00000227378,ENSP00000251453,ENSP00000254108,ENSP00000258962,ENSP00000283179,ENSP00000295470,ENSP00000300413,ENSP00000311028,ENSP00000313007,ENSP00000319690,ENSP00000325376,ENSP00000325905,ENSP00000338477,ENSP00000339795,ENSP00000345957,ENSP00000346046,ENSP00000346067,ENSP00000346694,ENSP00000349168,ENSP00000349748,ENSP00000356520,ENSP00000359345,ENSP00000363745…	DDX17,DDX5,DHX9,FUS,HNRNPA2B1,HNRNPA3,HNRNPC,HNRNPF,HNRNPH1,HNRNPK,HNRNPM,HNRNPR,HNRNPU,HNRNPUL1,HNRPDL,HSPA8,PABPC1,PABPN1,RPL5,RPL7,RPS14,RPS16,RPS17L,RPS19,RPS21,RPS24,RPS28,RPS6,RPS8,RPSA,SFPQ,SNRPD1,SRSF1,SRSF7
GO.0051641	cellular localization	47	5.26e-24	ENSP00000202773,ENSP00000216727,ENSP00000222247,ENSP00000225430,ENSP00000227378,ENSP00000230050,ENSP00000251453,ENSP00000252543,ENSP00000253788,ENSP00000258962,ENSP00000259469,ENSP00000262584,ENSP00000265100,ENSP00000272317,ENSP00000287038,ENSP00000301071,ENSP00000307889,ENSP00000311028,ENSP00000311430,ENSP00000322419,ENSP00000325827,ENSP00000325905,ENSP00000339795,ENSP00000341730,ENSP00000341826…	FAU,HNRNPA1,HSPA8,PABPN1,RPL10,RPL10A,RPL13,RPL13A,RPL17,RPL18,RPL18A,RPL19,RPL23A,RPL24,RPL26L1,RPL27,RPL27A,RPL30,RPL35,RPL36,RPL37A,RPL4,RPL5,RPL6,RPL7,RPL7A,RPL8,RPLP2,RPS12,RPS14,RPS16,RPS17L,RPS19,RPS2,RPS20,RPS21,RPS24,RPS27A,RPS28,RPS3A,RPS6,RPS8,RPSA,SEC16A,SRSF1,SRSF7,TUBA1A
GO.0008104	protein localization	43	1.44e-23	ENSP00000202773,ENSP00000222247,ENSP00000225430,ENSP00000230050,ENSP00000251453,ENSP00000252543,ENSP00000253788,ENSP00000259469,ENSP00000262584,ENSP00000265100,ENSP00000272317,ENSP00000287038,ENSP00000307889,ENSP00000311028,ENSP00000311430,ENSP00000322419,ENSP00000325827,ENSP00000339795,ENSP00000341730,ENSP00000341885,ENSP00000345957,ENSP00000346015,ENSP00000346046,ENSP00000346050,ENSP00000346067…	FAU,RPL10,RPL10A,RPL13,RPL13A,RPL17,RPL18,RPL18A,RPL19,RPL23A,RPL24,RPL26L1,RPL27,RPL27A,RPL30,RPL35,RPL36,RPL37A,RPL4,RPL5,RPL6,RPL7,RPL7A,RPL8,RPLP2,RPS12,RPS14,RPS15,RPS16,RPS17L,RPS19,RPS2,RPS20,RPS21,RPS24,RPS27A,RPS28,RPS3A,RPS6,RPS8,RPSA,SEC16A,VCP
GO.0010467	gene expression	59	5.13e-23	ENSP00000202773,ENSP00000216727,ENSP00000222247,ENSP00000225792,ENSP00000227378,ENSP00000230050,ENSP00000251453,ENSP00000252543,ENSP00000254108,ENSP00000254480,ENSP00000258962,ENSP00000259469,ENSP00000265100,ENSP00000269305,ENSP00000272317,ENSP00000283179,ENSP00000295470,ENSP00000300413,ENSP00000307889,ENSP00000311028,ENSP00000311430,ENSP00000313007,ENSP00000319690,ENSP00000322419,ENSP00000325376…	DDX17,DDX3X,DDX5,DHX9,EWSR1,FUS,HNRNPA2B1,HNRNPA3,HNRNPC,HNRNPF,HNRNPH1,HNRNPK,HNRNPM,HNRNPR,HNRNPU,HNRNPUL1,HNRPDL,HSPA8,PABPC1,PABPN1,PTRF,RPL10,RPL13,RPL17,RPL18,RPL18A,RPL24,RPL26L1,RPL27A,RPL35,RPL36,RPL4,RPL5,RPL6,RPL7,RPL7A,RPLP2,RPS12,RPS14,RPS16,RPS19,RPS2,RPS21,RPS24,RPS27A,RPS28,RPS3A,RPS6,RPS8,RPSA,SFPQ,SMARCC1,SNRPD1,SRSF1,SRSF7,TP53,VCP,XRCC5,XRCC6
GO.0000398	mRNA splicing, via spliceosome	20	9.66e-20	ENSP00000216727,ENSP00000225792,ENSP00000227378,ENSP00000254108,ENSP00000258962,ENSP00000283179,ENSP00000300413,ENSP00000313007,ENSP00000319690,ENSP00000325376,ENSP00000325905,ENSP00000338477,ENSP00000346694,ENSP00000349168,ENSP00000349748,ENSP00000356520,ENSP00000363745,ENSP00000365439,ENSP00000375863,ENSP00000376309	DDX5,DHX9,FUS,HNRNPA2B1,HNRNPA3,HNRNPC,HNRNPF,HNRNPH1,HNRNPK,HNRNPM,HNRNPR,HNRNPU,HNRNPUL1,HSPA8,PABPC1,PABPN1,SFPQ,SNRPD1,SRSF1,SRSF7
GO.0044765	single-organism transport	47	2.06e-18	ENSP00000202773,ENSP00000216727,ENSP00000222247,ENSP00000225430,ENSP00000227378,ENSP00000230050,ENSP00000251453,ENSP00000252543,ENSP00000253788,ENSP00000258962,ENSP00000259469,ENSP00000262584,ENSP00000265100,ENSP00000272317,ENSP00000287038,ENSP00000301071,ENSP00000307889,ENSP00000311028,ENSP00000311430,ENSP00000322419,ENSP00000325827,ENSP00000325905,ENSP00000339795,ENSP00000341730,ENSP00000341885…	FAU,HNRNPA3,HSPA8,PABPN1,RPL10,RPL10A,RPL13,RPL13A,RPL17,RPL18,RPL18A,RPL19,RPL23A,RPL24,RPL26L1,RPL27,RPL27A,RPL30,RPL35,RPL36,RPL37A,RPL4,RPL5,RPL6,RPL7,RPL7A,RPL8,RPLP2,RPS12,RPS14,RPS16,RPS17L,RPS19,RPS2,RPS20,RPS21,RPS24,RPS27A,RPS28,RPS3A,RPS6,RPS8,RPSA,SEC16A,SRSF1,SRSF7,TUBA1A
GO.0034641	cellular nitrogen compound metabolic process	59	2.71e-17	ENSP00000202773,ENSP00000216727,ENSP00000222247,ENSP00000225792,ENSP00000227378,ENSP00000230050,ENSP00000251453,ENSP00000252543,ENSP00000254108,ENSP00000254480,ENSP00000258962,ENSP00000259469,ENSP00000265100,ENSP00000269305,ENSP00000272317,ENSP00000283179,ENSP00000295470,ENSP00000300413,ENSP00000307889,ENSP00000311028,ENSP00000311430,ENSP00000313007,ENSP00000319690,ENSP00000322419,ENSP00000325376…	DDX17,DDX3X,DDX5,DHX9,EWSR1,FUS,HNRNPA2B1,HNRNPA3,HNRNPC,HNRNPF,HNRNPH1,HNRNPK,HNRNPM,HNRNPR,HNRNPU,HNRNPUL1,HNRPDL,HSPA8,PABPC1,PABPN1,PTRF,RPL10,RPL13,RPL17,RPL18,RPL18A,RPL24,RPL26L1,RPL27A,RPL35,RPL36,RPL4,RPL5,RPL6,RPL7,RPL7A,RPLP2,RPS12,RPS14,RPS16,RPS19,RPS2,RPS21,RPS24,RPS27A,RPS28,RPS3A,RPS6,RPS8,RPSA,SFPQ,SMARCC1,SNRPD1,SRSF1,SRSF7,TP53,VCP,XRCC5,XRCC6
GO.0006810	transport	49	4.66e-17	ENSP00000202773,ENSP00000216727,ENSP00000222247,ENSP00000225430,ENSP00000230050,ENSP00000251453,ENSP00000252543,ENSP00000253788,ENSP00000258962,ENSP00000259469,ENSP00000262584,ENSP00000265100,ENSP00000272317,ENSP00000287038,ENSP00000301071,ENSP00000307889,ENSP00000311028,ENSP00000311430,ENSP00000318195,ENSP00000322419,ENSP00000325827,ENSP00000325905,ENSP00000339795,ENSP00000341730,ENSP00000341826…	FAU,HNRNPA1,HNRNPA2B1,HNRNPA3,NCL,PABPN1,RPL10,RPL10A,RPL13,RPL13A,RPL17,RPL18,RPL18A,RPL19,RPL23A,RPL24,RPL26L1,RPL27,RPL27A,RPL30,RPL35,RPL36,RPL37A,RPL4,RPL5,RPL6,RPL7,RPL7A,RPL8,RPLP2,RPS12,RPS14,RPS16,RPS17L,RPS19,RPS2,RPS20,RPS21,RPS24,RPS27A,RPS28,RPS3A,RPS6,RPS8,RPSA,SEC16A,SRSF1,SRSF7,TUBA1A
GO.0042274	ribosomal small subunit biogenesis	11	6.28e-16	ENSP00000251453,ENSP00000311028,ENSP00000345957,ENSP00000346046,ENSP00000346067,ENSP00000369757,ENSP00000379888,ENSP00000414321,ENSP00000467676,ENSP00000470004,ENSP00000472469	RPS14,RPS15,RPS16,RPS17L,RPS19,RPS21,RPS24,RPS28,RPS6,RPS8,RPSA
GO.0044271	cellular nitrogen compound biosynthetic process	46	6.72e-14	ENSP00000202773,ENSP00000216727,ENSP00000222247,ENSP00000225792,ENSP00000227378,ENSP00000230050,ENSP00000251453,ENSP00000252543,ENSP00000254480,ENSP00000258962,ENSP00000259469,ENSP00000265100,ENSP00000269305,ENSP00000272317,ENSP00000295470,ENSP00000307889,ENSP00000311028,ENSP00000311430,ENSP00000313007,ENSP00000322419,ENSP00000325905,ENSP00000339795,ENSP00000341730,ENSP00000341885,ENSP00000346015…	DDX17,DDX3X,DDX5,EWSR1,HNRNPK,HNRNPUL1,HNRPDL,HSPA8,PABPC1,PABPN1,PTRF,RPL10,RPL13,RPL17,RPL18,RPL18A,RPL24,RPL26L1,RPL27A,RPL35,RPL36,RPL4,RPL5,RPL6,RPL7,RPL7A,RPLP2,RPS12,RPS14,RPS15,RPS16,RPS19,RPS2,RPS24,RPS27A,RPS28,RPS3A,RPSA,SFPQ,SMARCC1,SRSF1,SRSF7,TP53,VCP,XRCC5,XRCC6
GO.0016043	cellular component organization	52	1.43e-13	ENSP00000202773,ENSP00000222247,ENSP00000225430,ENSP00000230050,ENSP00000251453,ENSP00000252543,ENSP00000253788,ENSP00000254480,ENSP00000258962,ENSP00000259469,ENSP00000262584,ENSP00000265100,ENSP00000272317,ENSP00000287038,ENSP00000300413,ENSP00000307889,ENSP00000311028,ENSP00000311430,ENSP00000319690,ENSP00000322419,ENSP00000323967,ENSP00000339566,ENSP00000339795,ENSP00000341730,ENSP00000341885…	DDX3X,DHX9,FAU,HIST1H1C,HIST1H2BL,HNRNPC,RPL10,RPL10A,RPL13,RPL13A,RPL17,RPL18,RPL18A,RPL19,RPL23A,RPL26L1,RPL27,RPL27A,RPL30,RPL35,RPL36,RPL37A,RPL4,RPL5,RPL6,RPL7,RPL7A,RPL8,RPLP2,RPS12,RPS14,RPS15,RPS16,RPS17L,RPS19,RPS2,RPS20,RPS21,RPS24,RPS27A,RPS28,RPS3A,RPS8,RPSA,SFPQ,SMARCC1,SMARCE1,SNRPD1,SRSF1,VCP,XRCC5,XRCC6
GO.0042254	ribosome biogenesis	15	1.93e-13	ENSP00000251453,ENSP00000311028,ENSP00000339795,ENSP00000345957,ENSP00000346046,ENSP00000346067,ENSP00000359345,ENSP00000361076,ENSP00000369757,ENSP00000377640,ENSP00000379888,ENSP00000382840,ENSP00000414321,ENSP00000470004,ENSP00000472469	DDX3X,RPL24,RPL5,RPL7,RPL7A,RPS14,RPS16,RPS17L,RPS19,RPS21,RPS24,RPS28,RPS6,RPS8,RPSA
GO.0034645	cellular macromolecule biosynthetic process	46	5.26e-13	ENSP00000202773,ENSP00000216727,ENSP00000222247,ENSP00000225792,ENSP00000227378,ENSP00000230050,ENSP00000251453,ENSP00000252543,ENSP00000254480,ENSP00000258962,ENSP00000259469,ENSP00000265100,ENSP00000269305,ENSP00000272317,ENSP00000295470,ENSP00000307889,ENSP00000311028,ENSP00000311430,ENSP00000313007,ENSP00000322419,ENSP00000325905,ENSP00000339795,ENSP00000341730,ENSP00000341885,ENSP00000346015…	DDX17,DDX3X,DDX5,EWSR1,HNRNPK,HNRNPUL1,HNRPDL,HSPA8,PABPC1,PABPN1,PTRF,RPL10,RPL13,RPL17,RPL18,RPL18A,RPL24,RPL26L1,RPL27A,RPL35,RPL36,RPL4,RPL5,RPL6,RPL7,RPL7A,RPLP2,RPS12,RPS14,RPS15,RPS16,RPS19,RPS2,RPS24,RPS27A,RPS28,RPS3A,RPSA,SFPQ,SMARCC1,SRSF1,SRSF7,TP53,VCP,XRCC5,XRCC6
GO.0022613	ribonucleoprotein complex biogenesis	17	7.78e-13	ENSP00000251453,ENSP00000258962,ENSP00000300413,ENSP00000311028,ENSP00000339795,ENSP00000345957,ENSP00000346046,ENSP00000346067,ENSP00000359345,ENSP00000361076,ENSP00000369757,ENSP00000377640,ENSP00000379888,ENSP00000382840,ENSP00000414321,ENSP00000470004,ENSP00000472469	DDX3X,RPL24,RPL5,RPL7,RPL7A,RPS14,RPS16,RPS17L,RPS19,RPS21,RPS24,RPS28,RPS6,RPS8,RPSA,SNRPD1,SRSF1
GO.0044260	cellular macromolecule metabolic process	60	9.65e-13	ENSP00000202773,ENSP00000216727,ENSP00000222247,ENSP00000225792,ENSP00000230050,ENSP00000251453,ENSP00000252543,ENSP00000254108,ENSP00000254480,ENSP00000258962,ENSP00000259469,ENSP00000265100,ENSP00000269305,ENSP00000272317,ENSP00000283179,ENSP00000295470,ENSP00000300413,ENSP00000301071,ENSP00000307889,ENSP00000311028,ENSP00000311430,ENSP00000313007,ENSP00000319690,ENSP00000322419,ENSP00000325376…	DDX17,DDX3X,DDX5,DHX9,EWSR1,FUS,HNRNPA2B1,HNRNPA3,HNRNPC,HNRNPF,HNRNPH1,HNRNPK,HNRNPM,HNRNPR,HNRNPU,HNRNPUL1,HNRPDL,PABPC1,PABPN1,PTRF,RPL10,RPL13,RPL17,RPL18,RPL18A,RPL24,RPL26L1,RPL27A,RPL35,RPL36,RPL4,RPL5,RPL6,RPL7,RPL7A,RPLP2,RPS12,RPS14,RPS16,RPS19,RPS2,RPS21,RPS24,RPS27A,RPS28,RPS3A,RPS6,RPS8,RPSA,SFPQ,SMARCC1,SNRPD1,SRSF1,SRSF7,TP53,TUBA1A,TUBB4B,VCP,XRCC5,XRCC6
GO.0071840	cellular component organization or biogenesis	50	1.15e-11	ENSP00000202773,ENSP00000222247,ENSP00000225430,ENSP00000230050,ENSP00000251453,ENSP00000252543,ENSP00000253788,ENSP00000254480,ENSP00000258962,ENSP00000259469,ENSP00000262584,ENSP00000265100,ENSP00000272317,ENSP00000287038,ENSP00000300413,ENSP00000307889,ENSP00000311028,ENSP00000311430,ENSP00000319690,ENSP00000322419,ENSP00000323967,ENSP00000339566,ENSP00000339795,ENSP00000341730,ENSP00000341885…	DDX3X,DHX9,FAU,HIST1H1C,HIST1H2BL,HNRNPC,RPL10,RPL10A,RPL13,RPL13A,RPL17,RPL18,RPL18A,RPL19,RPL23A,RPL26L1,RPL27,RPL27A,RPL30,RPL35,RPL36,RPL37A,RPL4,RPL5,RPL6,RPL7,RPL8,RPLP2,RPS12,RPS14,RPS16,RPS17L,RPS19,RPS2,RPS20,RPS21,RPS24,RPS27A,RPS28,RPS3A,RPS8,RPSA,SFPQ,SMARCC1,SMARCE1,SNRPD1,SRSF1,VCP,XRCC5,XRCC6
GO.1901564	organonitrogen compound metabolic process	30	1.16e-11	ENSP00000202773,ENSP00000222247,ENSP00000227378,ENSP00000230050,ENSP00000251453,ENSP00000252543,ENSP00000259469,ENSP00000265100,ENSP00000272317,ENSP00000307889,ENSP00000311028,ENSP00000311430,ENSP00000313007,ENSP00000322419,ENSP00000339795,ENSP00000341730,ENSP00000341885,ENSP00000346015,ENSP00000346050,ENSP00000346067,ENSP00000359345,ENSP00000361076,ENSP00000377640,ENSP00000382840,ENSP00000414321…	DDX3X,HSPA8,PABPC1,RPL10,RPL13,RPL17,RPL18,RPL18A,RPL24,RPL26L1,RPL27A,RPL35,RPL36,RPL4,RPL5,RPL6,RPL7,RPL7A,RPLP2,RPS12,RPS14,RPS15,RPS16,RPS19,RPS2,RPS24,RPS27A,RPS28,RPS3A,RPSA
GO.0006364	rRNA processing	12	4.73e-11	ENSP00000251453,ENSP00000311028,ENSP00000339795,ENSP00000345957,ENSP00000346046,ENSP00000346067,ENSP00000359345,ENSP00000369757,ENSP00000379888,ENSP00000414321,ENSP00000470004,ENSP00000472469	RPL5,RPL7,RPS14,RPS16,RPS17L,RPS19,RPS21,RPS24,RPS28,RPS6,RPS8,RPSA
GO.0042255	ribosome assembly	8	8.89e-11	ENSP00000311028,ENSP00000346046,ENSP00000346067,ENSP00000369757,ENSP00000377640,ENSP00000382840,ENSP00000467676,ENSP00000470004	DDX3X,RPL24,RPS14,RPS15,RPS17L,RPS19,RPS6,RPSA
GO.0000028	ribosomal small subunit assembly	6	1.01e-09	ENSP00000311028,ENSP00000346046,ENSP00000346067,ENSP00000369757,ENSP00000467676,ENSP00000470004	RPS14,RPS15,RPS17L,RPS19,RPS6,RPSA
GO.0044237	cellular metabolic process	61	5.67e-09	ENSP00000202773,ENSP00000216727,ENSP00000222247,ENSP00000225792,ENSP00000227378,ENSP00000230050,ENSP00000251453,ENSP00000252543,ENSP00000254108,ENSP00000254480,ENSP00000258962,ENSP00000259469,ENSP00000265100,ENSP00000269305,ENSP00000272317,ENSP00000283179,ENSP00000295470,ENSP00000300413,ENSP00000301071,ENSP00000307889,ENSP00000311028,ENSP00000311430,ENSP00000313007,ENSP00000319690,ENSP00000322419…	DDX17,DDX3X,DDX5,DHX9,EWSR1,FUS,HNRNPA2B1,HNRNPA3,HNRNPC,HNRNPF,HNRNPH1,HNRNPK,HNRNPM,HNRNPR,HNRNPU,HNRNPUL1,HNRPDL,HSPA8,PABPC1,PABPN1,PTRF,RPL10,RPL13,RPL17,RPL18,RPL18A,RPL24,RPL26L1,RPL27A,RPL35,RPL36,RPL4,RPL5,RPL6,RPL7,RPL7A,RPLP2,RPS12,RPS14,RPS16,RPS19,RPS2,RPS21,RPS24,RPS27A,RPS28,RPS3A,RPS6,RPS8,RPSA,SFPQ,SMARCC1,SNRPD1,SRSF1,SRSF7,TP53,TUBA1A,TUBB4B,VCP,XRCC5,XRCC6
GO.0044238	primary metabolic process	61	1.13e-08	ENSP00000202773,ENSP00000216727,ENSP00000222247,ENSP00000225792,ENSP00000227378,ENSP00000230050,ENSP00000251453,ENSP00000252543,ENSP00000254108,ENSP00000254480,ENSP00000258962,ENSP00000259469,ENSP00000265100,ENSP00000269305,ENSP00000272317,ENSP00000283179,ENSP00000295470,ENSP00000300413,ENSP00000301071,ENSP00000307889,ENSP00000311028,ENSP00000311430,ENSP00000313007,ENSP00000319690,ENSP00000322419…	DDX17,DDX3X,DDX5,DHX9,EWSR1,FUS,HNRNPA2B1,HNRNPA3,HNRNPC,HNRNPF,HNRNPH1,HNRNPK,HNRNPM,HNRNPR,HNRNPU,HNRNPUL1,HNRPDL,HSPA8,PABPC1,PABPN1,PTRF,RPL10,RPL13,RPL17,RPL18,RPL18A,RPL24,RPL26L1,RPL27A,RPL35,RPL36,RPL4,RPL5,RPL6,RPL7,RPL7A,RPLP2,RPS12,RPS14,RPS16,RPS19,RPS2,RPS21,RPS24,RPS27A,RPS28,RPS3A,RPS6,RPS8,RPSA,SFPQ,SMARCC1,SNRPD1,SRSF1,SRSF7,TP53,TUBA1A,TUBB4B,VCP,XRCC5,XRCC6
GO.0071704	organic substance metabolic process	61	3.42e-08	ENSP00000202773,ENSP00000216727,ENSP00000222247,ENSP00000225792,ENSP00000227378,ENSP00000230050,ENSP00000251453,ENSP00000252543,ENSP00000254108,ENSP00000254480,ENSP00000258962,ENSP00000259469,ENSP00000265100,ENSP00000269305,ENSP00000272317,ENSP00000283179,ENSP00000295470,ENSP00000300413,ENSP00000301071,ENSP00000307889,ENSP00000311028,ENSP00000311430,ENSP00000313007,ENSP00000319690,ENSP00000322419…	DDX17,DDX3X,DDX5,DHX9,EWSR1,FUS,HNRNPA2B1,HNRNPA3,HNRNPC,HNRNPF,HNRNPH1,HNRNPK,HNRNPM,HNRNPR,HNRNPU,HNRNPUL1,HNRPDL,HSPA8,PABPC1,PABPN1,PTRF,RPL10,RPL13,RPL17,RPL18,RPL18A,RPL24,RPL26L1,RPL27A,RPL35,RPL36,RPL4,RPL5,RPL6,RPL7,RPL7A,RPLP2,RPS12,RPS14,RPS16,RPS19,RPS2,RPS21,RPS24,RPS27A,RPS28,RPS3A,RPS6,RPS8,RPSA,SFPQ,SMARCC1,SNRPD1,SRSF1,SRSF7,TP53,TUBA1A,TUBB4B,VCP,XRCC5,XRCC6
GO.0034660	ncRNA metabolic process	14	7.57e-08	ENSP00000251453,ENSP00000269305,ENSP00000300413,ENSP00000311028,ENSP00000339795,ENSP00000345957,ENSP00000346046,ENSP00000346067,ENSP00000359345,ENSP00000369757,ENSP00000379888,ENSP00000414321,ENSP00000470004,ENSP00000472469	RPL5,RPL7,RPS14,RPS16,RPS17L,RPS19,RPS21,RPS24,RPS28,RPS6,RPS8,RPSA,SNRPD1,TP53
GO.0022618	ribonucleoprotein complex assembly	10	7.74e-08	ENSP00000258962,ENSP00000300413,ENSP00000311028,ENSP00000346046,ENSP00000346067,ENSP00000369757,ENSP00000377640,ENSP00000382840,ENSP00000467676,ENSP00000470004	DDX3X,RPL24,RPS14,RPS15,RPS17L,RPS19,RPS6,RPSA,SNRPD1,SRSF1
GO.0030490	maturation of SSU-rRNA	6	1.91e-07	ENSP00000311028,ENSP00000345957,ENSP00000346067,ENSP00000379888,ENSP00000414321,ENSP00000470004	RPS14,RPS19,RPS21,RPS24,RPS8,RPSA
GO.0043484	regulation of RNA splicing	8	2.75e-07	ENSP00000225792,ENSP00000227378,ENSP00000258962,ENSP00000325905,ENSP00000338477,ENSP00000346694,ENSP00000349168,ENSP00000365439	DDX5,HNRNPA2B1,HNRNPF,HNRNPH1,HNRNPK,HSPA8,SRSF1,SRSF7
GO.0000462	maturation of SSU-rRNA from tricistronic rRNA transcript (SSU-rRNA, 5.8S rRNA, LSU-rRNA)	5	3.37e-06	ENSP00000345957,ENSP00000346067,ENSP00000379888,ENSP00000414321,ENSP00000470004	RPS19,RPS21,RPS24,RPS8,RPSA
GO.0044085	cellular component biogenesis	25	5.29e-06	ENSP00000251453,ENSP00000258962,ENSP00000269305,ENSP00000272317,ENSP00000300413,ENSP00000301071,ENSP00000311028,ENSP00000325827,ENSP00000339566,ENSP00000339795,ENSP00000341289,ENSP00000345957,ENSP00000346046,ENSP00000346067,ENSP00000351777,ENSP00000359345,ENSP00000361076,ENSP00000366618,ENSP00000369757,ENSP00000377640,ENSP00000379888,ENSP00000382840,ENSP00000414321,ENSP00000470004,ENSP00000472469	DDX3X,HIST1H1C,HIST1H2BL,RPL24,RPL5,RPL7,RPL7A,RPS14,RPS16,RPS17L,RPS19,RPS21,RPS24,RPS27A,RPS28,RPS6,RPS8,RPSA,SEC16A,SNRPD1,SRSF1,TP53,TUBA1A,TUBB4B,VCP
GO.0008152	metabolic process	60	6.49e-06	ENSP00000202773,ENSP00000216727,ENSP00000222247,ENSP00000225792,ENSP00000227378,ENSP00000230050,ENSP00000251453,ENSP00000252543,ENSP00000254108,ENSP00000254480,ENSP00000258962,ENSP00000259469,ENSP00000265100,ENSP00000269305,ENSP00000272317,ENSP00000283179,ENSP00000295470,ENSP00000300413,ENSP00000307889,ENSP00000311028,ENSP00000311430,ENSP00000313007,ENSP00000319690,ENSP00000322419,ENSP00000323967…	DDX17,DDX3X,DDX5,DHX9,EWSR1,FUS,HNRNPA2B1,HNRNPA3,HNRNPC,HNRNPF,HNRNPH1,HNRNPK,HNRNPM,HNRNPR,HNRNPU,HNRNPUL1,HNRPDL,HSPA8,PABPC1,PABPN1,PTRF,RPL10,RPL13,RPL17,RPL18,RPL18A,RPL24,RPL26L1,RPL27A,RPL35,RPL36,RPL4,RPL5,RPL6,RPL7,RPL7A,RPLP2,RPS12,RPS14,RPS16,RPS19,RPS2,RPS21,RPS24,RPS27A,RPS28,RPS3A,RPS6,RPS8,RPSA,SFPQ,SMARCC1,SMARCE1,SNRPD1,SRSF1,SRSF7,TP53,VCP,XRCC5,XRCC6
GO.0034622	cellular macromolecular complex assembly	14	8.12e-06	ENSP00000258962,ENSP00000300413,ENSP00000301071,ENSP00000311028,ENSP00000339566,ENSP00000341289,ENSP00000346046,ENSP00000346067,ENSP00000366618,ENSP00000369757,ENSP00000377640,ENSP00000382840,ENSP00000467676,ENSP00000470004	DDX3X,HIST1H1C,HIST1H2BL,RPL24,RPS14,RPS15,RPS17L,RPS19,RPS6,RPSA,SNRPD1,SRSF1,TUBA1A,TUBB4B
GO.0044267	cellular protein metabolic process	33	9.28e-06	ENSP00000202773,ENSP00000222247,ENSP00000230050,ENSP00000251453,ENSP00000252543,ENSP00000259469,ENSP00000265100,ENSP00000272317,ENSP00000301071,ENSP00000307889,ENSP00000311028,ENSP00000311430,ENSP00000313007,ENSP00000322419,ENSP00000339795,ENSP00000341289,ENSP00000341730,ENSP00000341885,ENSP00000346015,ENSP00000346050,ENSP00000346067,ENSP00000349748,ENSP00000351777,ENSP00000359345,ENSP00000361076…	DDX3X,PABPC1,RPL10,RPL13,RPL17,RPL18,RPL18A,RPL24,RPL26L1,RPL27A,RPL35,RPL36,RPL4,RPL5,RPL6,RPL7,RPL7A,RPLP2,RPS12,RPS14,RPS15,RPS16,RPS19,RPS2,RPS24,RPS27A,RPS28,RPS3A,RPSA,SFPQ,TUBA1A,TUBB4B,VCP
GO.0050684	regulation of mRNA processing	7	1.13e-05	ENSP00000216727,ENSP00000225792,ENSP00000227378,ENSP00000258962,ENSP00000313007,ENSP00000325905,ENSP00000346694	DDX5,HNRNPA2B1,HSPA8,PABPC1,PABPN1,SRSF1,SRSF7
GO.0050658	RNA transport	8	2e-05	ENSP00000216727,ENSP00000258962,ENSP00000325905,ENSP00000341826,ENSP00000346067,ENSP00000346694,ENSP00000376309,ENSP00000472469	HNRNPA1,HNRNPA2B1,HNRNPA3,PABPN1,RPS28,RPSA,SRSF1,SRSF7
GO.0006403	RNA localization	8	3.12e-05	ENSP00000216727,ENSP00000258962,ENSP00000325905,ENSP00000341826,ENSP00000346067,ENSP00000346694,ENSP00000376309,ENSP00000472469	HNRNPA1,HNRNPA2B1,HNRNPA3,PABPN1,RPS28,RPSA,SRSF1,SRSF7
GO.0006405	RNA export from nucleus	6	0.000114	ENSP00000216727,ENSP00000258962,ENSP00000325905,ENSP00000341826,ENSP00000346067,ENSP00000472469	HNRNPA1,PABPN1,RPS28,RPSA,SRSF1,SRSF7
GO.0010608	posttranscriptional regulation of gene expression	10	0.00012	ENSP00000258962,ENSP00000283179,ENSP00000311028,ENSP00000313007,ENSP00000319690,ENSP00000340329,ENSP00000354346,ENSP00000356520,ENSP00000375730,ENSP00000382840	CAPRIN1,DDX3X,DHX9,HNRNPC,HNRNPU,MATR3,PABPC1,RPL13A,RPS14,SRSF1
GO.0031123	RNA 3 -end processing	6	0.000121	ENSP00000216727,ENSP00000258962,ENSP00000313007,ENSP00000325905,ENSP00000345957,ENSP00000346067	PABPC1,PABPN1,RPS21,RPSA,SRSF1,SRSF7
GO.0044763	single-organism cellular process	59	0.00015	ENSP00000202773,ENSP00000222247,ENSP00000225430,ENSP00000225792,ENSP00000227378,ENSP00000230050,ENSP00000240851,ENSP00000251453,ENSP00000252543,ENSP00000253788,ENSP00000254480,ENSP00000259469,ENSP00000262584,ENSP00000265100,ENSP00000269305,ENSP00000272317,ENSP00000283179,ENSP00000287038,ENSP00000301071,ENSP00000307889,ENSP00000311028,ENSP00000311430,ENSP00000313007,ENSP00000319690,ENSP00000322419…	CAPRIN1,DDX3X,DDX5,DHX9,FAU,HNRNPA3,HNRNPC,HNRNPK,HNRNPU,HSPA8,PABPC1,RPL10,RPL10A,RPL13,RPL13A,RPL17,RPL18,RPL18A,RPL19,RPL23A,RPL26L1,RPL27,RPL27A,RPL30,RPL35,RPL36,RPL37A,RPL4,RPL5,RPL6,RPL7,RPL7A,RPL8,RPLP2,RPS12,RPS14,RPS16,RPS17L,RPS19,RPS2,RPS20,RPS21,RPS24,RPS27A,RPS28,RPS3A,RPS8,RPSA,SEC16A,SFPQ,SMARCC1,SMARCE1,TFG,TP53,TUBA1A,UBAP2L,VCP,XRCC5,XRCC6
GO.0065003	macromolecular complex assembly	17	0.000213	ENSP00000258962,ENSP00000269305,ENSP00000300413,ENSP00000301071,ENSP00000311028,ENSP00000325827,ENSP00000339566,ENSP00000341289,ENSP00000346046,ENSP00000346067,ENSP00000351777,ENSP00000366618,ENSP00000369757,ENSP00000377640,ENSP00000382840,ENSP00000467676,ENSP00000470004	DDX3X,HIST1H1C,HIST1H2BL,RPL24,RPS14,RPS15,RPS17L,RPS19,RPS6,RPSA,SEC16A,SNRPD1,SRSF1,TP53,TUBA1A,TUBB4B,VCP
GO.0043488	regulation of mRNA stability	5	0.000239	ENSP00000258962,ENSP00000283179,ENSP00000313007,ENSP00000319690,ENSP00000356520	DHX9,HNRNPC,HNRNPU,PABPC1,SRSF1
GO.0048024	regulation of mRNA splicing, via spliceosome	5	0.000314	ENSP00000225792,ENSP00000227378,ENSP00000258962,ENSP00000325905,ENSP00000346694	DDX5,HNRNPA2B1,HSPA8,SRSF1,SRSF7
GO.0048255	mRNA stabilization	4	0.000624	ENSP00000283179,ENSP00000313007,ENSP00000319690,ENSP00000356520	DHX9,HNRNPC,HNRNPU,PABPC1
GO.0000380	alternative mRNA splicing, via spliceosome	3	0.00111	ENSP00000325376,ENSP00000341826,ENSP00000349748	HNRNPA1,HNRNPM,SFPQ
GO.0034101	erythrocyte homeostasis	5	0.00163	ENSP00000311028,ENSP00000346046,ENSP00000369757,ENSP00000414321,ENSP00000470004	RPS14,RPS17L,RPS19,RPS24,RPS6
GO.0000461	endonucleolytic cleavage to generate mature 3 -end of SSU-rRNA from (SSU-rRNA, 5.8S rRNA, LSU-rRNA)	2	0.00166	ENSP00000345957,ENSP00000346067	RPS21,RPSA
GO.0032481	positive regulation of type I interferon production	5	0.00206	ENSP00000272317,ENSP00000352257,ENSP00000356520,ENSP00000375977,ENSP00000382840	DDX3X,DHX9,RPS27A,XRCC5,XRCC6
GO.0071426	ribonucleoprotein complex export from nucleus	5	0.00206	ENSP00000216727,ENSP00000258962,ENSP00000325905,ENSP00000346067,ENSP00000472469	PABPN1,RPS28,RPSA,SRSF1,SRSF7
GO.0044699	single-organism process	58	0.00223	ENSP00000202773,ENSP00000216727,ENSP00000222247,ENSP00000225430,ENSP00000227378,ENSP00000230050,ENSP00000240851,ENSP00000251453,ENSP00000252543,ENSP00000253788,ENSP00000254480,ENSP00000259469,ENSP00000262584,ENSP00000265100,ENSP00000269305,ENSP00000272317,ENSP00000283179,ENSP00000287038,ENSP00000301071,ENSP00000307889,ENSP00000311028,ENSP00000311430,ENSP00000313007,ENSP00000319690,ENSP00000322419…	CAPRIN1,DDX3X,DHX9,FAU,HNRNPA3,HNRNPC,HNRNPK,HNRNPU,HSPA8,PABPC1,PABPN1,RPL10,RPL10A,RPL13,RPL13A,RPL17,RPL18,RPL18A,RPL19,RPL23A,RPL26L1,RPL27,RPL27A,RPL30,RPL35,RPL36,RPL37A,RPL4,RPL5,RPL6,RPL7,RPL7A,RPL8,RPLP2,RPS12,RPS14,RPS16,RPS17L,RPS19,RPS2,RPS20,RPS21,RPS24,RPS27A,RPS28,RPS3A,RPS8,RPSA,SFPQ,SMARCC1,SMARCE1,SRSF7,TFG,TP53,TUBA1A,UBAP2L,XRCC5,XRCC6
GO.0010468	regulation of gene expression	31	0.00225	ENSP00000202773,ENSP00000216727,ENSP00000225792,ENSP00000254480,ENSP00000258962,ENSP00000269305,ENSP00000272317,ENSP00000283179,ENSP00000295470,ENSP00000311028,ENSP00000313007,ENSP00000319690,ENSP00000323967,ENSP00000325905,ENSP00000338477,ENSP00000339566,ENSP00000340329,ENSP00000346694,ENSP00000349168,ENSP00000349541,ENSP00000349748,ENSP00000352257,ENSP00000354346,ENSP00000356520,ENSP00000365439…	CAPRIN1,DDX17,DDX3X,DDX5,DHX9,EWSR1,HIST1H1C,HNRNPA2B1,HNRNPC,HNRNPF,HNRNPH1,HNRNPK,HNRNPU,HNRNPUL1,HNRPDL,MATR3,PABPC1,PABPN1,PTRF,RPL13A,RPL6,RPS14,RPS27A,SFPQ,SMARCC1,SMARCE1,SRSF1,SRSF7,TP53,XRCC5,XRCC6
GO.0071103	DNA conformation change	7	0.00225	ENSP00000269305,ENSP00000339566,ENSP00000352257,ENSP00000356520,ENSP00000366618,ENSP00000375977,ENSP00000382840	DDX3X,DHX9,HIST1H1C,HIST1H2BL,TP53,XRCC5,XRCC6
GO.0071166	ribonucleoprotein complex localization	5	0.00226	ENSP00000216727,ENSP00000258962,ENSP00000325905,ENSP00000346067,ENSP00000472469	PABPN1,RPS28,RPSA,SRSF1,SRSF7
GO.0010629	negative regulation of gene expression	17	0.00236	ENSP00000225792,ENSP00000227378,ENSP00000269305,ENSP00000272317,ENSP00000311028,ENSP00000313007,ENSP00000323967,ENSP00000325905,ENSP00000339566,ENSP00000340329,ENSP00000346694,ENSP00000349748,ENSP00000352257,ENSP00000365439,ENSP00000375730,ENSP00000375977,ENSP00000382840	CAPRIN1,DDX3X,DDX5,HIST1H1C,HNRNPA2B1,HNRNPK,HSPA8,PABPC1,RPL13A,RPS14,RPS27A,SFPQ,SMARCE1,SRSF7,TP53,XRCC5,XRCC6
GO.0006913	nucleocytoplasmic transport	7	0.00354	ENSP00000216727,ENSP00000258962,ENSP00000269305,ENSP00000325905,ENSP00000341826,ENSP00000346067,ENSP00000472469	HNRNPA1,PABPN1,RPS28,RPSA,SRSF1,SRSF7,TP53
GO.0006407	rRNA export from nucleus	2	0.00462	ENSP00000346067,ENSP00000472469	RPS28,RPSA
GO.0032508	DNA duplex unwinding	4	0.0055	ENSP00000352257,ENSP00000356520,ENSP00000375977,ENSP00000382840	DDX3X,DHX9,XRCC5,XRCC6
GO.0009987	cellular process	63	0.00566	ENSP00000202773,ENSP00000216727,ENSP00000222247,ENSP00000225792,ENSP00000227378,ENSP00000230050,ENSP00000240851,ENSP00000251453,ENSP00000252543,ENSP00000254480,ENSP00000258962,ENSP00000259469,ENSP00000265100,ENSP00000269305,ENSP00000272317,ENSP00000283179,ENSP00000295470,ENSP00000300413,ENSP00000301071,ENSP00000307889,ENSP00000311028,ENSP00000311430,ENSP00000313007,ENSP00000318195,ENSP00000319690…	CAPRIN1,DDX17,DDX3X,DDX5,EWSR1,HIST1H1C,HIST1H2BL,HNRNPA2B1,HNRNPC,HNRNPF,HNRNPH1,HNRNPK,HNRNPM,HNRNPR,HNRNPU,HNRNPUL1,HNRPDL,HSPA8,NCL,PABPC1,PABPN1,PTRF,RPL10,RPL13,RPL17,RPL18,RPL18A,RPL26L1,RPL27A,RPL35,RPL36,RPL4,RPL5,RPL6,RPL7,RPL7A,RPLP2,RPS12,RPS14,RPS16,RPS17L,RPS19,RPS2,RPS21,RPS24,RPS27A,RPS28,RPS3A,RPS8,RPSA,SFPQ,SMARCC1,SMARCE1,SNRPD1,SRSF1,SRSF7,TFG,TP53,TUBA1A,UBAP2L,VCP,XRCC5,XRCC6
GO.0042273	ribosomal large subunit biogenesis	3	0.00574	ENSP00000339795,ENSP00000359345,ENSP00000377640	RPL24,RPL5,RPL7
GO.0051172	negative regulation of nitrogen compound metabolic process	16	0.00769	ENSP00000225792,ENSP00000227378,ENSP00000272317,ENSP00000311028,ENSP00000313007,ENSP00000323967,ENSP00000325905,ENSP00000339566,ENSP00000340329,ENSP00000346694,ENSP00000349748,ENSP00000352257,ENSP00000365439,ENSP00000375730,ENSP00000375977,ENSP00000382840	CAPRIN1,DDX3X,DDX5,HIST1H1C,HNRNPA2B1,HNRNPK,HSPA8,PABPC1,RPL13A,RPS14,RPS27A,SFPQ,SMARCE1,SRSF7,XRCC5,XRCC6
GO.0048872	homeostasis of number of cells	6	0.00897	ENSP00000311028,ENSP00000346046,ENSP00000355343,ENSP00000369757,ENSP00000414321,ENSP00000470004	RPS14,RPS17L,RPS19,RPS24,RPS6,UBAP2L
GO.0031124	mRNA 3 -end processing	4	0.0094	ENSP00000216727,ENSP00000258962,ENSP00000313007,ENSP00000325905	PABPC1,PABPN1,SRSF1,SRSF7
GO.0022607	cellular component assembly	18	0.0108	ENSP00000258962,ENSP00000269305,ENSP00000272317,ENSP00000300413,ENSP00000301071,ENSP00000311028,ENSP00000325827,ENSP00000339566,ENSP00000341289,ENSP00000346046,ENSP00000346067,ENSP00000351777,ENSP00000366618,ENSP00000369757,ENSP00000377640,ENSP00000382840,ENSP00000467676,ENSP00000470004	DDX3X,HIST1H1C,HIST1H2BL,RPL24,RPS14,RPS15,RPS17L,RPS19,RPS27A,RPS6,RPSA,SEC16A,SNRPD1,SRSF1,TP53,TUBA1A,TUBB4B,VCP
GO.0000447	endonucleolytic cleavage in ITS1 to separate SSU-rRNA from 5.8S rRNA and LSU-rRNA from tricistronic rRNA transcript (SSU-rRNA, 5.8S rRNA, LSU-rRNA)	2	0.0143	ENSP00000345957,ENSP00000346067	RPS21,RPSA
GO.0070934	CRD-mediated mRNA stabilization	2	0.0143	ENSP00000283179,ENSP00000356520	DHX9,HNRNPU
GO.0048511	rhythmic process	7	0.0146	ENSP00000225792,ENSP00000269305,ENSP00000272317,ENSP00000283179,ENSP00000349748,ENSP00000356520,ENSP00000365439	DDX5,DHX9,HNRNPK,HNRNPU,RPS27A,SFPQ,TP53
GO.0051028	mRNA transport	5	0.0146	ENSP00000216727,ENSP00000258962,ENSP00000325905,ENSP00000341826,ENSP00000376309	HNRNPA1,HNRNPA3,PABPN1,SRSF1,SRSF7
GO.0051253	negative regulation of RNA metabolic process	14	0.0148	ENSP00000225792,ENSP00000227378,ENSP00000269305,ENSP00000272317,ENSP00000311028,ENSP00000313007,ENSP00000323967,ENSP00000325905,ENSP00000339566,ENSP00000346694,ENSP00000349748,ENSP00000352257,ENSP00000365439,ENSP00000375977	DDX5,HIST1H1C,HNRNPA2B1,HNRNPK,HSPA8,PABPC1,RPS14,RPS27A,SFPQ,SMARCE1,SRSF7,TP53,XRCC5,XRCC6
GO.0006302	double-strand break repair	5	0.0185	ENSP00000269305,ENSP00000349748,ENSP00000351777,ENSP00000352257,ENSP00000375977	SFPQ,TP53,VCP,XRCC5,XRCC6
GO.0002309	T cell proliferation involved in immune response	2	0.0207	ENSP00000269305,ENSP00000369757	RPS6,TP53
GO.0006333	chromatin assembly or disassembly	5	0.023	ENSP00000254480,ENSP00000269305,ENSP00000323967,ENSP00000339566,ENSP00000366618	HIST1H1C,HIST1H2BL,SMARCC1,SMARCE1,TP53
GO.0007623	circadian rhythm	5	0.0235	ENSP00000225792,ENSP00000269305,ENSP00000272317,ENSP00000283179,ENSP00000356520	DDX5,DHX9,HNRNPU,RPS27A,TP53
GO.0051252	regulation of RNA metabolic process	26	0.0235	ENSP00000202773,ENSP00000216727,ENSP00000225792,ENSP00000254108,ENSP00000254480,ENSP00000258962,ENSP00000269305,ENSP00000272317,ENSP00000295470,ENSP00000311028,ENSP00000313007,ENSP00000323967,ENSP00000325905,ENSP00000338477,ENSP00000339566,ENSP00000346694,ENSP00000349168,ENSP00000349541,ENSP00000349748,ENSP00000352257,ENSP00000365439,ENSP00000375863,ENSP00000375977,ENSP00000380033,ENSP00000382840…	DDX17,DDX3X,DDX5,EWSR1,FUS,HIST1H1C,HNRNPA2B1,HNRNPF,HNRNPH1,HNRNPK,HNRNPUL1,HNRPDL,PABPC1,PABPN1,PTRF,RPL6,RPS14,RPS27A,SFPQ,SMARCC1,SMARCE1,SRSF1,SRSF7,TP53,XRCC5,XRCC6
GO.2000113	negative regulation of cellular macromolecule biosynthetic process	14	0.0278	ENSP00000225792,ENSP00000227378,ENSP00000272317,ENSP00000311028,ENSP00000323967,ENSP00000339566,ENSP00000340329,ENSP00000346694,ENSP00000349748,ENSP00000352257,ENSP00000365439,ENSP00000375730,ENSP00000375977,ENSP00000382840	CAPRIN1,DDX3X,DDX5,HIST1H1C,HNRNPA2B1,HNRNPK,HSPA8,RPL13A,RPS14,RPS27A,SFPQ,SMARCE1,XRCC5,XRCC6
GO.0033148	positive regulation of intracellular estrogen receptor signaling pathway	2	0.0279	ENSP00000225792,ENSP00000380033	DDX17,DDX5
GO.1903312	negative regulation of mRNA metabolic process	3	0.0299	ENSP00000313007,ENSP00000325905,ENSP00000346694	HNRNPA2B1,PABPC1,SRSF7
GO.0006353	DNA-templated transcription, termination	4	0.0331	ENSP00000216727,ENSP00000258962,ENSP00000325905,ENSP00000349541	PABPN1,PTRF,SRSF1,SRSF7
GO.0071428	rRNA-containing ribonucleoprotein complex export from nucleus	2	0.0359	ENSP00000346067,ENSP00000472469	RPS28,RPSA
GO.0075713	establishment of integrated proviral latency	2	0.0359	ENSP00000352257,ENSP00000375977	XRCC5,XRCC6
GO.0051276	chromosome organization	11	0.0424	ENSP00000254480,ENSP00000269305,ENSP00000319690,ENSP00000323967,ENSP00000339566,ENSP00000349748,ENSP00000352257,ENSP00000356520,ENSP00000366618,ENSP00000375977,ENSP00000382840	DDX3X,DHX9,HIST1H1C,HIST1H2BL,HNRNPC,SFPQ,SMARCC1,SMARCE1,TP53,XRCC5,XRCC6
GO.0051171	regulation of nitrogen compound metabolic process	28	0.0433	ENSP00000202773,ENSP00000216727,ENSP00000225792,ENSP00000254108,ENSP00000254480,ENSP00000258962,ENSP00000269305,ENSP00000272317,ENSP00000295470,ENSP00000311028,ENSP00000313007,ENSP00000323967,ENSP00000325905,ENSP00000338477,ENSP00000339566,ENSP00000340329,ENSP00000346694,ENSP00000349168,ENSP00000349541,ENSP00000349748,ENSP00000352257,ENSP00000365439,ENSP00000375730,ENSP00000375863,ENSP00000375977…	CAPRIN1,DDX17,DDX3X,DDX5,EWSR1,FUS,HIST1H1C,HNRNPA2B1,HNRNPF,HNRNPH1,HNRNPK,HNRNPUL1,HNRPDL,PABPC1,PABPN1,PTRF,RPL13A,RPL6,RPS14,RPS27A,SFPQ,SMARCC1,SMARCE1,SRSF1,SRSF7,TP53,XRCC5,XRCC6
