# Supplementary material for: The helicase, DDX3X, interacts with poly(A)-binding protein 1 (PABP1) and caprin-1 at the leading edge of migrating fibroblasts and is required for efficient cell spreading
Source: Biochem J. 2017 Aug 31;474(18):3109–20. doi: 10.1042/BCJ20170354 (PMC5577505; doi:10.1042/BCJ20170354)
Supplement: Supplementary Datatset S4 [file BCJ-474-3109-s5.xlsx]

## Sheet: M7
Protein IDs	Majority protein IDs	Peptide counts (all)	Peptide counts (razor+unique)	Peptide counts (unique)	Protein names	Gene names	Fasta headers	Number of proteins	Peptides	Razor + unique peptides	Unique peptides	Peptides Confluent_1	Peptides Confluent_2	Peptides Spreading_1	Peptides Spreading_2	Razor + unique peptides Confluent_1	Razor + unique peptides Confluent_2	Razor + unique peptides Spreading_1	Razor + unique peptides Spreading_2	Unique peptides Confluent_1	Unique peptides Confluent_2	Unique peptides Spreading_1	Unique peptides Spreading_2	Sequence coverage [%]	Unique + razor sequence coverage [%]	Unique sequence coverage [%]	Mol. weight [kDa]	Sequence length	Sequence lengths	Fraction average	Fraction 1	Fraction 2	Q-value	Score	Ratio H/L	Ratio H/L normalized	Ratio H/L variability [%]	Ratio H/L count	Ratio H/L iso-count	Ratio H/L type	Ratio H/L Confluent_1	Ratio H/L normalized Confluent_1	Ratio H/L variability [%] Confluent_1	Ratio H/L count Confluent_1	Ratio H/L iso-count Confluent_1	Ratio H/L type Confluent_1	Ratio H/L Confluent_2	Ratio H/L normalized Confluent_2	Ratio H/L variability [%] Confluent_2
P0CG06;P0CG05;P0CG04;P0CF74;A0M8Q6;B9A064	P0CG06;P0CG05;P0CG04;P0CF74;A0M8Q6;B9A064	1;1;1;1;1;1	1;1;1;1;1;1	1;1;1;1;1;1	Ig lambda-3 chain C regions;Ig lambda-2 chain C regions;Ig lambda-1 chain C regions;Ig lambda-6 chain C region;Ig lambda-7 chain C region;Immunoglobulin lambda-like polypeptide 5	IGLC3;IGLC2;IGLC1;IGLC6;IGLC7;IGLL5	>sp|P0CG06|LAC3_HUMAN Ig lambda-3 chain C regions OS=Homo sapiens GN=IGLC3 PE=1 SV=1;>sp|P0CG05|LAC2_HUMAN Ig lambda-2 chain C regions OS=Homo sapiens GN=IGLC2 PE=1 SV=1;>sp|P0CG04|LAC1_HUMAN Ig lambda-1 chain C regions OS=Homo sapiens GN=IGLC1 PE=1 SV=1;>	6	1	1	1	0	0	1	1	0	0	1	1	0	0	1	1	14.2	14.2	14.2	11.237	106	106;106;106;106;106;214	1.33	4	2	0	49.085	0.092786	0.0747	421.51	3	3	Median	NaN	NaN	NaN	0	0	Median	NaN	NaN	NaN
A8K2U0	A8K2U0	6	6	6	Alpha-2-macroglobulin-like protein 1	A2ML1	>sp|A8K2U0|A2ML1_HUMAN Alpha-2-macroglobulin-like protein 1 OS=Homo sapiens GN=A2ML1 PE=1 SV=3	1	6	6	6	0	0	6	0	0	0	6	0	0	0	6	0	5.7	5.7	5.7	161.1	1454	1454	1	7		0	61.214	5.7292	4.2006	129.63	4	4	Median	NaN	NaN	NaN	0	0	Median	NaN	NaN	NaN
Q99613;B5ME19	Q99613;B5ME19	11;11	11;11	11;11	Eukaryotic translation initiation factor 3 subunit C;Eukaryotic translation initiation factor 3 subunit C-like protein	EIF3C;EIF3CL	>sp|Q99613|EIF3C_HUMAN Eukaryotic translation initiation factor 3 subunit C OS=Homo sapiens GN=EIF3C PE=1 SV=1;>sp|B5ME19|EIFCL_HUMAN Eukaryotic translation initiation factor 3 subunit C-like protein OS=Homo sapiens GN=EIF3CL PE=3 SV=1	2	11	11	11	3	3	4	8	3	3	4	8	3	3	4	8	14.5	14.5	14.5	105.34	913	913;914	1.2	20	5	0	147.21	1.532	1.6118	242.68	14	14	Median	0.11823	0.17624	158.48	4	4	Median	18.172	14.991	178.09
CON__ENSEMBL:ENSBTAP00000031360	CON__ENSEMBL:ENSBTAP00000031360	3	3	3			>ENSEMBL:ENSBTAP00000031360 (Bos taurus) 55 kDa protein	1	3	3	3	1	0	0	2	1	0	0	2	1	0	0	2	17.7	17.7	17.7	54.678	491	491	1	3		0	20.536	4.0267	3.2329	164.06	3	2	Median	0.1469	0.21011	NaN	1	1	Median	NaN	NaN	NaN
CON__ENSEMBL:ENSBTAP00000038253	CON__ENSEMBL:ENSBTAP00000038253	12	2	1			>ENSEMBL:ENSBTAP00000038253 (Bos taurus) 63 kDa protein	1	12	2	1	8	9	8	8	0	0	2	0	0	0	1	0	17.3	3.8	1.8	63.165	606	606	1	2		0	13.065	6.6476	5.6419	NaN	1	0	Median	NaN	NaN	NaN	0	0	Median	NaN	NaN	NaN
CON__Q61726;CON__O43790;CON__Q6NT21;CON__P78385;CON__Q14533;CON__P78386;O43790;P78385;Q14533;P78386	CON__Q61726;CON__O43790;CON__Q6NT21;CON__P78385;CON__Q14533;CON__P78386;O43790;P78385;Q14533;P78386	2;2;2;2;2;2;2;2;2;2	2;2;2;2;2;2;2;2;2;2	1;1;1;1;1;1;1;1;1;1	Keratin, type II cuticular Hb6;Keratin, type II cuticular Hb3;Keratin, type II cuticular Hb1;Keratin, type II cuticular Hb5	KRT86;KRT83;KRT81;KRT85	>Q61726 TREMBL:Q61726 Tax_Id=10090 Gene_Symbol=5430421N21Rik Keratin type II;>O43790 SWISS-PROT:O43790 Keratin, type II cuticular Hb6 (Hair keratin, type II Hb6) (ghHb6) - Homo sapiens (Human).;>Q6NT21 TREMBL:Q6NT21 Keratin, hair, basic, 3 - Homo sapiens (	10	2	2	1	2	0	0	0	2	0	0	0	1	0	0	0	4.4	4.4	1.9	52.809	479	479;486;493;493;505;507;486;493;505;507	1.33	2	1	0.0014286	7.1545	0.32812	0.4489	NaN	1	1	Median	0.32812	0.4489	NaN	1	1	Median	NaN	NaN	NaN
CON__P00761	CON__P00761	8	8	8			>P00761 SWISS-PROT:P00761|TRYP_PIG Trypsin - Sus scrofa (Pig).	1	8	8	8	5	8	3	6	5	8	3	6	5	8	3	6	39	39	39	24.409	231	231	1.32	60	28	0	323.31	0.88797	0.79697	85.749	67	0	Median	0.64432	1.152	62.007	20	0	Median	0.58305	0.38482	96.44
CON__P02533;P02533;CON__Q6IFX2;CON__Q61782	CON__P02533;P02533	28;28;12;4	22;22;11;4	12;12;4;2	Keratin, type I cytoskeletal 14	KRT14	>P02533 SWISS-PROT:P02533 Tax_Id=9606 Gene_Symbol=KRT14 Keratin, type I cytoskeletal 14;>sp|P02533|K1C14_HUMAN Keratin, type I cytoskeletal 14 OS=Homo sapiens GN=KRT14 PE=1 SV=4	4	28	22	12	11	26	14	21	8	21	12	17	5	12	6	8	54.9	49.6	30.7	51.621	472	472;472;452;93	1.31	70	32	0	323.31	1.3721	1.2343	153.16	46	0	Median	0.4239	0.69512	39.274	8	0	Median	0.36746	0.36844	126.88
CON__P02538;P02538;CON__Q8VED5;CON__P07744;CON__P05787;P05787	CON__P02538;P02538	34;34;7;6;4;4	3;3;1;1;0;0	2;2;0;0;0;0	Keratin, type II cytoskeletal 6A	KRT6A	>P02538 SWISS-PROT:P02538 Tax_Id=9606 Gene_Symbol=KRT6A Keratin, type II cytoskeletal 6A;>sp|P02538|K2C6A_HUMAN Keratin, type II cytoskeletal 6A OS=Homo sapiens GN=KRT6A PE=1 SV=3	6	34	3	2	10	25	20	20	0	2	2	1	0	1	1	1	55.9	5.7	3.5	60.044	564	564;564;531;525;483;483	1.2	4	1	0	25.713	14.237	13.293	222.15	3	3	Plateau	NaN	NaN	NaN	0	0	Median	0.52334	0.57021	180.53
CON__P02662	CON__P02662	3	3	3			>P02662 SWISS-PROT:P02662 Alpha-S1-casein - Bos taurus (Bovine).	1	3	3	3	1	3	2	1	1	3	2	1	1	3	2	1	18.6	18.6	18.6	22.975	199	199	1.21	11	3	0	41.272	1.2903	1.3353	61.545	7	0	Median	0.62268	0.94646	NaN	1	0	Median	1.663	1.4027	72.617
CON__P02666	CON__P02666	2	2	2			>P02666 SWISS-PROT:P02666 Beta-casein - Bos taurus (Bovine).	1	2	2	2	0	2	1	1	0	2	1	1	0	2	1	1	12.9	12.9	12.9	23.583	209	209	1	5		0	26.533	0.91446	0.89972	210.35	5	3	Median	NaN	NaN	NaN	0	0	Median	26.235	17.721	282.05
CON__P02668	CON__P02668	2	2	2			>P02668 SWISS-PROT:P02668 Kappa-casein [Contains: Casoxin C; Casoxin 6; Casoxin A; Casoxin B; Casoplatelin] - Bos taurus (Bovine).	1	2	2	2	0	2	2	0	0	2	2	0	0	2	2	0	16.6	16.6	16.6	18.974	169	169	1.14	6	1	0	38.328	3.8468	3.4106	22.395	4	0	Median	NaN	NaN	NaN	0	0	Median	3.6717	3.2101	37.361
CON__P02754	CON__P02754	2	2	2			>P02754 SWISS-PROT:P02754 Beta-lactoglobulin - Bos taurus (Bovine).	1	2	2	2	0	1	1	0	0	1	1	0	0	1	1	0	24.7	24.7	24.7	18.281	162	162	1	2		0	23.296	5.583	3.3907	NaN	1	1	Median	NaN	NaN	NaN	0	0	Median	NaN	NaN	NaN
CON__P02768-1;P02768	CON__P02768-1;P02768	17;17	13;13	13;13	Serum albumin	ALB	>P02768-1 SWISS-PROT:P02768-1 Tax_Id=9606 Gene_Symbol=ALB Isoform 1 of Serum albumin precursor;>sp|P02768|ALBU_HUMAN Serum albumin OS=Homo sapiens GN=ALB PE=1 SV=2	2	17	13	13	5	5	4	16	2	2	1	13	2	2	1	13	28.4	26.1	26.1	69.366	609	609;609	1.35	24	13	0	114.28	0.08937	0.074658	148.21	18	18	Median	NaN	NaN	NaN	0	0	Median	NaN	NaN	NaN
CON__P02769	CON__P02769	48	48	44			>P02769 SWISS-PROT:P02769 (Bos taurus) Bovine serum albumin precursor	1	48	48	44	26	38	24	31	26	38	24	31	23	35	21	28	74.5	74.5	73.3	69.293	607	607	1.34	174	91	0	323.31	0.73737	0.85683	105.6	141	0	Median	0.40224	0.64285	65	42	0	Median	0.59355	0.50023	106.87
CON__P04259	CON__P04259	32	2	1			>P04259 SWISS-PROT:P04259 Tax_Id=9606 Gene_Symbol=KRT6B Keratin, type II cytoskeletal 6B	1	32	2	1	9	25	17	18	0	0	0	2	0	0	0	1	53.9	7.3	2.7	59.998	564	564	1.33	2	1	0	16.498	4.9434	4.0015	5.6525	3	1	Median	NaN	NaN	NaN	0	0	Median	NaN	NaN	NaN
CON__P07477;Q8NHM4;P07478;P07477	CON__P07477;Q8NHM4;P07478;P07477	1;1;1;1	1;1;1;1	1;1;1;1	Putative trypsin-6;Trypsin-2;Trypsin-1;Alpha-trypsin chain 1;Alpha-trypsin chain 2	PRSS3P2;PRSS2;PRSS1	>P07477 SWISS-PROT:P07477 Tax_Id=9606 Gene_Symbol=PRSS1 Trypsin-1 precursor;>sp|Q8NHM4|TRY6_HUMAN Putative trypsin-6 OS=Homo sapiens GN=PRSS3P2 PE=5 SV=2;>sp|P07478|TRY2_HUMAN Trypsin-2 OS=Homo sapiens GN=PRSS2 PE=1 SV=1;>sp|P07477|TRY1_HUMAN Trypsin-1 OS=	4	1	1	1	1	1	0	0	1	1	0	0	1	1	0	0	8.1	8.1	8.1	26.558	247	247;247;247;247	1	2		0	13.955	0.2681	0.44079	NaN	1	1	Median	0.2681	0.44079	NaN	1	1	Median	NaN	NaN	NaN
CON__P08779;P08779;CON__Q9Z2K1;CON__Q3ZAW8;CON__Q9D312	CON__P08779;P08779	24;24;7;7;2	12;12;2;2;0	12;12;2;2;0	Keratin, type I cytoskeletal 16	KRT16	>P08779 SWISS-PROT:P08779 Tax_Id=9606 Gene_Symbol=KRT16 Keratin, type I cytoskeletal 16;>sp|P08779|K1C16_HUMAN Keratin, type I cytoskeletal 16 OS=Homo sapiens GN=KRT16 PE=1 SV=4	5	24	12	12	10	20	15	18	4	10	9	8	4	10	9	8	52.4	37.4	37.4	51.267	473	473;473;469;474;431	1.29	41	17	0	313.95	2.8341	1.8803	143.57	15	0	Median	0.14608	0.2571	32.48	7	7	Median	0.51194	0.51916	109.84
CON__P13645;P13645;CON__Q148H6;CON__Q7Z3Y7;Q7Z3Y7;CON__Q2M2I5;Q2M2I5;CON__P05784;CON__Q7Z3Z0;CON__Q7Z3Y8;CON__Q99456;Q7Z3Z0;Q7Z3Y8;Q99456;CON__A2A5Y0;CON__A2AB72;CON__O76015;CON__O76013;CON__Q7Z3Y9;CON__O76014;P05783;O76014;O76015;O76013;Q7Z3Y9	CON__P13645;P13645	42;42;4;4;4;3;3;2;2;2;2;2;2;2;1;1;1;1;1;1;1;1;1;1;1	41;41;4;4;4;3;3;1;2;2;1;2;2;1;1;1;1;1;1;1;1;1;1;1;1	27;27;1;1;1;0;0;0;1;1;0;1;1;0;0;0;0;0;0;0;0;0;0;0;0	Keratin, type I cytoskeletal 10	KRT10	>P13645 SWISS-PROT:P13645 Tax_Id=9606 Gene_Symbol=KRT10 Keratin, type I cytoskeletal 10;>sp|P13645|K1C10_HUMAN Keratin, type I cytoskeletal 10 OS=Homo sapiens GN=KRT10 PE=1 SV=6	25	42	41	27	23	39	24	26	22	38	24	25	16	27	16	18	55.3	55.3	45	59.51	593	593;584;464;486;464;525;525;423;450;459;494;450;459;494;416;453;456;467;468;471;430;449;456;467;468	1.29	174	72	0	323.31	1.8539	1.8297	148.39	151	0	Median	0.85727	1.3917	52.731	36	0	Median	0.60342	0.5517	169.78
CON__P13646-1	CON__P13646-1	14	1	1			>P13646-1 SWISS-PROT:P13646-1 Tax_Id=9606 Gene_Symbol=KRT13 Isoform 1 of Keratin, type I cytoskeletal 13	1	14	1	1	3	6	9	10	0	0	1	1	0	0	1	1	36.7	2	2	49.586	458	458	1	2		0.0014368	7.1942	NaN	NaN	NaN	0	0	Median	NaN	NaN	NaN	0	0	Median	NaN	NaN	NaN
CON__P13647;P13647	CON__P13647;P13647	35;35	19;19	7;7	Keratin, type II cytoskeletal 5	KRT5	>P13647 SWISS-PROT:P13647 Tax_Id=9606 Gene_Symbol=KRT5 Keratin, type II cytoskeletal 5;>sp|P13647|K2C5_HUMAN Keratin, type II cytoskeletal 5 OS=Homo sapiens GN=KRT5 PE=1 SV=3	2	35	19	7	12	32	21	22	6	18	14	15	1	6	5	4	51.5	35.6	13.1	62.378	590	590;590	1.28	63	24	0	323.31	1.3998	1.2754	88.985	26	0	Median	0.60601	0.82605	34.704	6	0	Median	1.2305	0.98462	60.646
CON__P15497	CON__P15497	1	1	1			>P15497 SWISS-PROT:P15497 (Bos taurus) Apolipoprotein A-I precursor	1	1	1	1	0	1	0	1	0	1	0	1	0	1	0	1	4.9	4.9	4.9	30.276	265	265	1.33	2	1	0.0054645	6.6023	1.1224	0.96297	21.697	2	0	Median	NaN	NaN	NaN	0	0	Median	NaN	NaN	NaN
CON__P19013;P19013	CON__P19013;P19013	7;7	5;5	4;4	Keratin, type II cytoskeletal 4	KRT4	>P19013 SWISS-PROT:P19013 Tax_Id=9606 Gene_Symbol=KRT4 keratin 4;>sp|P19013|K2C4_HUMAN Keratin, type II cytoskeletal 4 OS=Homo sapiens GN=KRT4 PE=1 SV=4	2	7	5	4	1	3	5	3	0	3	3	2	0	2	2	1	15.3	11.8	9.8	63.91	594	594;534	1.33	6	3	0	58.066	67.149	44.261	155.39	7	7	Linear	NaN	NaN	NaN	0	0	Median	3.0785	2.8045	319.14
CON__P35527;P35527	CON__P35527;P35527	45;45	45;45	44;44	Keratin, type I cytoskeletal 9	KRT9	>P35527 SWISS-PROT:P35527 Tax_Id=9606 Gene_Symbol=KRT9 Keratin, type I cytoskeletal 9;>sp|P35527|K1C9_HUMAN Keratin, type I cytoskeletal 9 OS=Homo sapiens GN=KRT9 PE=1 SV=3	2	45	45	44	22	39	17	28	22	39	17	28	21	38	17	27	65.2	65.2	65.2	62.129	623	623;623	1.31	191	87	0	323.31	1.4227	1.1368	138.46	190	0	Median	0.39035	0.58145	59.753	48	0	Median	1.2647	0.86564	150.24
CON__P48668;P48668	CON__P48668;P48668	35;35	27;27	0;0	Keratin, type II cytoskeletal 6C	KRT6C	>P48668 SWISS-PROT:P48668 Tax_Id=9606 Gene_Symbol=KRT6C Keratin, type II cytoskeletal 6C;>sp|P48668|K2C6C_HUMAN Keratin, type II cytoskeletal 6C OS=Homo sapiens GN=KRT6C PE=1 SV=3	2	35	27	0	11	27	18	21	6	21	12	15	0	0	0	0	54.1	44	0	60.024	564	564;564	1.28	73	28	0	323.31	2.4852	2.6016	154.58	32	0	Median	0.31997	0.4751	29.262	6	0	Median	2.1103	1.8126	157.33
CON__Q04695;Q04695;CON__Q99PS0	CON__Q04695;Q04695	20;20;1	10;10;1	2;2;0	Keratin, type I cytoskeletal 17	KRT17	>Q04695 SWISS-PROT:Q04695 Tax_Id=9606 Gene_Symbol=KRT17 Keratin, type I cytoskeletal 17;>sp|Q04695|K1C17_HUMAN Keratin, type I cytoskeletal 17 OS=Homo sapiens GN=KRT17 PE=1 SV=2	3	20	10	2	8	11	15	12	2	2	8	3	1	1	2	1	46.8	30.8	7.6	48.105	432	432;432;422	1.18	14	3	0	152	6.9955	5.4081	144.8	14	13	Median	0.33569	0.54729	NaN	1	0	Median	7.0362	6.9806	113.6
CON__Q14525;Q14525;CON__Q9UE12;CON__Q15323;Q15323;CON__Q6NTB9;CON__O76009;CON__Q497I4;O76009;CON__O76011;CON__Q92764;CON__Q8IUT8;CON__Q14532;O76011;Q14532;Q92764;CON__Q9D646	CON__Q14525;Q14525;CON__Q9UE12;CON__Q15323;Q15323;CON__Q6NTB9;CON__O76009;CON__Q497I4;O76009	5;5;4;4;4;3;3;3;3;2;2;2;2;2;2;2;1	3;3;2;2;2;2;2;1;2;1;1;1;1;1;1;1;1	3;3;2;2;2;2;2;1;2;1;1;1;1;1;1;1;1	Keratin, type I cuticular Ha3-II;Keratin, type I cuticular Ha1;Keratin, type I cuticular Ha3-I	KRT33B;KRT31;KRT33A	>Q14525 SWISS-PROT:Q14525 Keratin, type I cuticular HA3-II (Hair keratin, type I HA3-II);>sp|Q14525|KT33B_HUMAN Keratin, type I cuticular Ha3-II OS=Homo sapiens GN=KRT33B PE=2 SV=3;>Q9UE12 TREMBL:Q9UE12 Type I hair keratin 1 - Homo sapiens (Human).;>Q15323	17	5	3	3	5	1	1	1	3	0	0	0	3	0	0	0	11.1	7.2	7.2	46.213	404	404;404;416;416;416;404;404;455;404;394;425;436;448;436;448;455;392	1.5	3	3	0	29.141	0.13096	0.19803	50.054	6	6	Median	0.13096	0.19803	50.054	6	6	Median	NaN	NaN	NaN
CON__Q1RMK2	CON__Q1RMK2	13	13	13			>Q1RMK2 TREMBL:Q1RMK2 (Bos taurus) IGHM protein	1	13	13	13	6	9	6	11	6	9	6	11	6	9	6	11	34	34	34	65.056	597	597	1.32	46	22	0	323.31	0.60483	0.62093	95.185	33	0	Median	0.24342	0.38993	22.991	12	0	Median	1.8387	1.699	52.9
CON__Q1RMN8	CON__Q1RMN8	2	2	2			>Q1RMN8 TREMBL:Q1RMN8 (Bos taurus) Similar to Immunoglobulin lambda-like polypeptide 1	1	2	2	2	1	1	0	2	1	1	0	2	1	1	0	2	13.2	13.2	13.2	24.536	234	234	1.44	5	4	0	62.708	2.1044	1.7886	101.1	8	0	Median	0.22933	0.30295	12.196	3	1	Median	0.93402	0.95024	NaN
CON__Q2UVX4	CON__Q2UVX4	1	1	1			>Q2UVX4 SWISS-PROT:Q2UVX4 (Bos taurus) Complement C3 precursor	1	1	1	1	0	1	0	0	0	1	0	0	0	1	0	0	1.2	1.2	1.2	187.37	1662	1662	1	1		0	12.774	4.3688	4.6491	NaN	1	1	Median	NaN	NaN	NaN	0	0	Median	4.3688	4.6491	NaN
CON__Q32MB2;Q86Y46;CON__Q3SY84;CON__Q7RTS7;Q3SY84;Q7RTS7	CON__Q32MB2;Q86Y46;CON__Q3SY84;CON__Q7RTS7;Q3SY84;Q7RTS7	4;4;3;3;3;3	1;1;1;1;1;1	0;0;0;0;0;0	Keratin, type II cytoskeletal 73;Keratin, type II cytoskeletal 71;Keratin, type II cytoskeletal 74	KRT73;KRT71;KRT74	>Q32MB2 TREMBL:Q32MB2;Q86Y46 Tax_Id=9606 Gene_Symbol=KRT73 Keratin-73;>sp|Q86Y46|K2C73_HUMAN Keratin, type II cytoskeletal 73 OS=Homo sapiens GN=KRT73 PE=1 SV=1;>Q3SY84 SWISS-PROT:Q3SY84 Tax_Id=9606 Gene_Symbol=KRT71 Keratin, type II cytoskeletal 71;>Q7RTS	6	4	1	0	1	2	4	2	0	0	1	0	0	0	0	0	8.3	2.2	0	58.923	540	540;540;523;529;523;529	1	2		0.0014065	6.9926	NaN	NaN	NaN	0	0	Median	NaN	NaN	NaN	0	0	Median	NaN	NaN	NaN
CON__Q3SZR3	CON__Q3SZR3	1	1	1			>Q3SZR3 SWISS-PROT:Q3SZR3 (Bos taurus) Alpha-1-acid glycoprotein precursor	1	1	1	1	1	0	1	1	1	0	1	1	1	0	1	1	5.9	5.9	5.9	23.182	202	202	1	3		0.0014793	7.4792	0.45571	0.52028	1.5202	2	2	Median	0.34665	0.5259	NaN	1	1	Median	NaN	NaN	NaN
CON__Q3ZBS7;P04004	CON__Q3ZBS7;P04004	1;1	1;1	1;1	Vitronectin;Vitronectin V65 subunit;Vitronectin V10 subunit;Somatomedin-B	VTN	>Q3ZBS7 TREMBL:Q3ZBS7 (Bos taurus) Vitronectin;>sp|P04004|VTNC_HUMAN Vitronectin OS=Homo sapiens GN=VTN PE=1 SV=1	2	1	1	1	0	1	0	0	0	1	0	0	0	1	0	0	3.1	3.1	3.1	54.099	484	484;478	1	1		0.0014535	7.2886	4.9673	5.334	NaN	1	1	Median	NaN	NaN	NaN	0	0	Median	4.9673	5.334	NaN
CON__Q5D862;Q5D862	CON__Q5D862;Q5D862	2;2	2;2	2;2	Filaggrin-2	FLG2	>Q5D862 SWISS-PROT:Q5D862 Tax_Id=9606 Gene_Symbol=FLG2 Filaggrin-2;>sp|Q5D862|FILA2_HUMAN Filaggrin-2 OS=Homo sapiens GN=FLG2 PE=1 SV=1	2	2	2	2	1	1	1	1	1	1	1	1	1	1	1	1	1.4	1.4	1.4	248.07	2391	2391;2391	1.33	6	3	0	56.514	1.005	1.0382	109.51	4	0	Median	1.0333	1.6647	61.121	3	2	Median	0.21049	0.21847	5.0403
CON__Q5XKE5;Q5XKE5	CON__Q5XKE5;Q5XKE5	10;10	1;1	1;1	Keratin, type II cytoskeletal 79	KRT79	>Q5XKE5 SWISS-PROT:Q5XKE5 Tax_Id=9606 Gene_Symbol=KRT79 Keratin, type II cytoskeletal 79;>sp|Q5XKE5|K2C79_HUMAN Keratin, type II cytoskeletal 79 OS=Homo sapiens GN=KRT79 PE=1 SV=2	2	10	1	1	6	9	7	5	0	0	1	0	0	0	1	0	14.4	2.8	2.8	57.809	535	535;535	1	2		0.0015625	8.0168	9.2257	5.8773	NaN	1	1	Median	NaN	NaN	NaN	0	0	Median	NaN	NaN	NaN
CON__Q6IME9;CON__Q14CN4-1;Q14CN4	CON__Q6IME9;CON__Q14CN4-1;Q14CN4	4;3;3	1;0;0	1;0;0	Keratin, type II cytoskeletal 72	KRT72	>Q6IME9 TREMBL:Q6IME9 Tax_Id=10090 Gene_Symbol=Krt72 Type-II keratin Kb35;>Q14CN4-1 SWISS-PROT:Q14CN4-1 Tax_Id=9606 Gene_Symbol=KRT72 Isoform 1 of Keratin, type II cytoskeletal 72;>sp|Q14CN4|K2C72_HUMAN Keratin, type II cytoskeletal 72 OS=Homo sapiens GN=K	3	4	1	1	1	3	3	2	0	1	0	0	0	1	0	0	9	2.1	2.1	56.75	520	520;511;511	1	1		1	-2	NaN	NaN	NaN	0	0	Median	NaN	NaN	NaN	0	0	Median	NaN	NaN	NaN
CON__Q6KB66-1;Q6KB66	CON__Q6KB66-1;Q6KB66	3;3	3;3	3;3	Keratin, type II cytoskeletal 80	KRT80	>Q6KB66-1 SWISS-PROT:Q6KB66-1 Tax_Id=9606 Gene_Symbol=KRT80 Isoform 1 of Keratin, type II cytoskeletal 80;>sp|Q6KB66|K2C80_HUMAN Keratin, type II cytoskeletal 80 OS=Homo sapiens GN=KRT80 PE=1 SV=2	2	3	3	3	0	0	2	1	0	0	2	1	0	0	2	1	8.2	8.2	8.2	50.525	452	452;452	1	3		0	23.721	6.9302	6.1898	15.705	3	3	Median	NaN	NaN	NaN	0	0	Median	NaN	NaN	NaN
CON__Q8N1N4-2;CON__Q7RTT2;Q8N1N4	CON__Q8N1N4-2;CON__Q7RTT2;Q8N1N4	6;6;6	5;5;5	5;5;5	Keratin, type II cytoskeletal 78	KRT78	>Q8N1N4-2 SWISS-PROT:Q8N1N4-2 Tax_Id=9606 Gene_Symbol=KRT78 Isoform 2 of Keratin, type II cytoskeletal 78;>Q7RTT2 TREMBL:Q7RTT2 Tax_Id=9606 Gene_Symbol=KRT78 Keratin-78;>sp|Q8N1N4|K2C78_HUMAN Keratin, type II cytoskeletal 78 OS=Homo sapiens GN=KRT78 PE=2 S	3	6	5	5	1	6	3	2	1	5	2	2	1	5	2	2	17.1	14.8	14.8	56.964	521	521;521;520	1.21	11	3	0	76.962	1.1503	1.4953	42.839	4	0	Median	0.73712	1.2408	NaN	1	0	Median	0.51203	0.56443	124.66
CON__Q7Z794;Q7Z794	CON__Q7Z794;Q7Z794	6;6	4;4	3;3	Keratin, type II cytoskeletal 1b	KRT77	>Q7Z794 SWISS-PROT:Q7Z794 Tax_Id=9606 Gene_Symbol=KRT77 Keratin 77;>sp|Q7Z794|K2C1B_HUMAN Keratin, type II cytoskeletal 1b OS=Homo sapiens GN=KRT77 PE=2 SV=3	2	6	4	3	3	4	6	2	1	2	4	0	1	1	3	0	12.5	8.8	6.7	61.802	578	578;578	1	7		0	38.66	1.3203	1.2144	139.13	7	6	Median	0.79933	1.2144	NaN	1	1	Median	1.1741	1.2995	86.663
CON__Q86YZ3;Q86YZ3	CON__Q86YZ3;Q86YZ3	4;4	4;4	4;4	Hornerin	HRNR	>Q86YZ3 SWISS-PROT:Q86YZ3 Tax_Id=9606 Gene_Symbol=HRNR Hornerin;>sp|Q86YZ3|HORN_HUMAN Hornerin OS=Homo sapiens GN=HRNR PE=1 SV=2	2	4	4	4	0	4	0	3	0	4	0	3	0	4	0	3	6.9	6.9	6.9	282.39	2850	2850;2850	1.3	7	3	0	112.42	5.2183	4.1878	221.97	3	0	Median	NaN	NaN	NaN	0	0	Median	0.17111	0.17742	41.876
CON__Q922U2	CON__Q922U2	18	1	1			>Q922U2 SWISS-PROT:Q922U2 Tax_Id=10090 Gene_Symbol=Krt5 Keratin, type II cytoskeletal 5	1	18	1	1	6	16	10	13	0	1	0	0	0	1	0	0	28.4	1.7	1.7	61.766	580	580	1.5	1	1	0.0041783	6.8713	0.10255	0.10395	NaN	1	1	Median	NaN	NaN	NaN	0	0	Median	0.10255	0.10395	NaN
CON__Q9C075;Q9C075	CON__Q9C075;Q9C075	3;3	1;1	1;1	Keratin, type I cytoskeletal 23	KRT23	>Q9C075 SWISS-PROT:Q9C075 Tax_Id=9606 Gene_Symbol=KRT23 Keratin, type I cytoskeletal 23;>sp|Q9C075|K1C23_HUMAN Keratin, type I cytoskeletal 23 OS=Homo sapiens GN=KRT23 PE=1 SV=2	2	3	1	1	2	0	1	1	0	0	1	0	0	0	1	0	7.6	3.3	3.3	48.131	422	422;422	1	1		1	-2	NaN	NaN	NaN	0	0	Median	NaN	NaN	NaN	0	0	Median	NaN	NaN	NaN
E9PRG8	E9PRG8	2	2	2	Uncharacterized protein C11orf98	C11orf98	>sp|E9PRG8|CK098_HUMAN Uncharacterized protein C11orf98 OS=Homo sapiens GN=C11orf98 PE=4 SV=1	1	2	2	2	1	1	0	2	1	1	0	2	1	1	0	2	12.3	12.3	12.3	13.798	122	122	1.5	4	4	0	19.079	3.6097	3.2974	159.55	4	0	Median	0.32223	0.44187	NaN	1	0	Median	1.5879	1.7584	56.089
O00159	O00159	32	32	32	Unconventional myosin-Ic	MYO1C	>sp|O00159|MYO1C_HUMAN Unconventional myosin-Ic OS=Homo sapiens GN=MYO1C PE=1 SV=4	1	32	32	32	6	30	11	0	6	30	11	0	6	30	11	0	33.8	33.8	33.8	121.68	1063	1063	1.28	66	26	0	323.31	1.3681	1.1679	68.045	45	0	Median	0.68836	1.0578	23.123	4	0	Median	1.3681	1.1233	75.461
O00299	O00299	1	1	1	Chloride intracellular channel protein 1	CLIC1	>sp|O00299|CLIC1_HUMAN Chloride intracellular channel protein 1 OS=Homo sapiens GN=CLIC1 PE=1 SV=4	1	1	1	1	0	0	1	0	0	0	1	0	0	0	1	0	7.5	7.5	7.5	26.922	241	241	1	2		0	29.379	49.881	42.496	NaN	1	1	Median	NaN	NaN	NaN	0	0	Median	NaN	NaN	NaN
O00303	O00303	2	2	2	Eukaryotic translation initiation factor 3 subunit F	EIF3F	>sp|O00303|EIF3F_HUMAN Eukaryotic translation initiation factor 3 subunit F OS=Homo sapiens GN=EIF3F PE=1 SV=1	1	2	2	2	2	1	1	0	2	1	1	0	2	1	1	0	7.6	7.6	7.6	37.563	357	357	1	5		0	16.678	0.14804	0.13121	82.349	3	3	Median	0.13072	0.19653	111.69	2	2	Median	NaN	NaN	NaN
O00425	O00425	3	3	3	Insulin-like growth factor 2 mRNA-binding protein 3	IGF2BP3	>sp|O00425|IF2B3_HUMAN Insulin-like growth factor 2 mRNA-binding protein 3 OS=Homo sapiens GN=IGF2BP3 PE=1 SV=2	1	3	3	3	1	2	2	1	1	2	2	1	1	2	2	1	8.5	8.5	8.5	63.704	579	579	1.09	10	1	0	46.665	0.54669	0.46772	109.85	6	6	Median	0.37534	0.51685	3.485	2	2	Median	5.7543	6.5032	NaN
O00488	O00488	1	1	1	Zinc finger protein 593	ZNF593	>sp|O00488|ZN593_HUMAN Zinc finger protein 593 OS=Homo sapiens GN=ZNF593 PE=1 SV=2	1	1	1	1	0	0	1	0	0	0	1	0	0	0	1	0	13.4	13.4	13.4	15.199	134	134	1	1		0.0055325	6.8135	0.942	0.80662	NaN	1	0	Median	NaN	NaN	NaN	0	0	Median	NaN	NaN	NaN
O00567	O00567	1	1	1	Nucleolar protein 56	NOP56	>sp|O00567|NOP56_HUMAN Nucleolar protein 56 OS=Homo sapiens GN=NOP56 PE=1 SV=4	1	1	1	1	0	1	0	0	0	1	0	0	0	1	0	0	2.2	2.2	2.2	66.049	594	594	1	1		0.0055172	6.8044	0.15989	0.1904	NaN	1	1	Median	NaN	NaN	NaN	0	0	Median	0.15989	0.1904	NaN
O00571;O15523	O00571;O15523	15;11	15;11	14;10	ATP-dependent RNA helicase DDX3X;ATP-dependent RNA helicase DDX3Y	DDX3X;DDX3Y	>sp|O00571|DDX3X_HUMAN ATP-dependent RNA helicase DDX3X OS=Homo sapiens GN=DDX3X PE=1 SV=3;>sp|O15523|DDX3Y_HUMAN ATP-dependent RNA helicase DDX3Y OS=Homo sapiens GN=DDX3Y PE=1 SV=2	2	15	15	14	5	8	4	9	5	8	4	9	4	8	3	8	30.5	30.5	30.5	73.243	662	662;660	1.33	30	15	0	323.31	0.37159	0.35778	102.02	5	0	Median	0.077315	0.11918	45.5	7	7	Median	37.753	29.906	69.716
O00622	O00622	4	4	4	Protein CYR61	CYR61	>sp|O00622|CYR61_HUMAN Protein CYR61 OS=Homo sapiens GN=CYR61 PE=1 SV=1	1	4	4	4	0	2	0	4	0	2	0	4	0	2	0	4	13.1	13.1	13.1	42.026	381	381	1.25	6	2	0	26.735	3.6196	3.1092	48.527	4	4	Median	NaN	NaN	NaN	0	0	Median	NaN	NaN	NaN
O14578	O14578	1	1	1	Citron Rho-interacting kinase	CIT	>sp|O14578|CTRO_HUMAN Citron Rho-interacting kinase OS=Homo sapiens GN=CIT PE=1 SV=2	1	1	1	1	0	0	1	0	0	0	1	0	0	0	1	0	0.7	0.7	0.7	231.43	2027	2027	1	1		0.0015773	8.1333	NaN	NaN	NaN	0	0	Median	NaN	NaN	NaN	0	0	Median	NaN	NaN	NaN
O14579	O14579	4	4	4	Coatomer subunit epsilon	COPE	>sp|O14579|COPE_HUMAN Coatomer subunit epsilon OS=Homo sapiens GN=COPE PE=1 SV=3	1	4	4	4	0	1	4	0	0	1	4	0	0	1	4	0	21.4	21.4	21.4	34.482	308	308	1	5		0	39.562	0.50726	0.52511	63.484	3	0	Median	NaN	NaN	NaN	0	0	Median	3.622	3.8331	NaN
O14617	O14617	1	1	1	AP-3 complex subunit delta-1	AP3D1	>sp|O14617|AP3D1_HUMAN AP-3 complex subunit delta-1 OS=Homo sapiens GN=AP3D1 PE=1 SV=1	1	1	1	1	1	1	0	0	1	1	0	0	1	1	0	0	1.1	1.1	1.1	130.16	1153	1153	1	2		0.0016807	10.714	0.20412	0.2274	NaN	1	1	Median	NaN	NaN	NaN	0	0	Median	0.20412	0.2274	NaN
O14949	O14949	2	2	2	Cytochrome b-c1 complex subunit 8	UQCRQ	>sp|O14949|QCR8_HUMAN Cytochrome b-c1 complex subunit 8 OS=Homo sapiens GN=UQCRQ PE=1 SV=4	1	2	2	2	1	2	0	0	1	2	0	0	1	2	0	0	26.8	26.8	26.8	9.9062	82	82	1.2	4	1	0	27.868	0.08085	0.089204	189.52	4	4	Median	2.7937	3.7637	NaN	1	1	Median	0.075413	0.088099	8.0288
P19105;O14950	P19105;O14950	9;9	9;9	6;6	Myosin regulatory light chain 12A;Myosin regulatory light chain 12B	MYL12A;MYL12B	>sp|P19105|ML12A_HUMAN Myosin regulatory light chain 12A OS=Homo sapiens GN=MYL12A PE=1 SV=2;>sp|O14950|ML12B_HUMAN Myosin regulatory light chain 12B OS=Homo sapiens GN=MYL12B PE=1 SV=2	2	9	9	6	0	7	6	1	0	7	6	1	0	5	4	1	54.4	54.4	33.3	19.794	171	171;172	1.14	24	4	0	246.37	1.9102	1.7565	169.01	15	0	Median	NaN	NaN	NaN	0	0	Median	4.3393	3.2063	175.59
O14974	O14974	1	1	1	Protein phosphatase 1 regulatory subunit 12A	PPP1R12A	>sp|O14974|MYPT1_HUMAN Protein phosphatase 1 regulatory subunit 12A OS=Homo sapiens GN=PPP1R12A PE=1 SV=1	1	1	1	1	0	1	0	0	0	1	0	0	0	1	0	0	1.8	1.8	1.8	115.28	1030	1030	1	1		0	18.423	6.4375	6.4677	NaN	1	1	Median	NaN	NaN	NaN	0	0	Median	6.4375	6.4677	NaN
O15042	O15042	1	1	1	U2 snRNP-associated SURP motif-containing protein	U2SURP	>sp|O15042|SR140_HUMAN U2 snRNP-associated SURP motif-containing protein OS=Homo sapiens GN=U2SURP PE=1 SV=2	1	1	1	1	0	0	0	1	0	0	0	1	0	0	0	1	1.6	1.6	1.6	118.29	1029	1029	1	1		0.0067476	6.4569	3.7583	3.426	NaN	1	1	Median	NaN	NaN	NaN	0	0	Median	NaN	NaN	NaN
O60684;O15131;P52294	O60684;O15131;P52294	1;1;1	1;1;1	1;1;1	Importin subunit alpha-7;Importin subunit alpha-6;Importin subunit alpha-5;Importin subunit alpha-5, N-terminally processed	KPNA6;KPNA5;KPNA1	>sp|O60684|IMA7_HUMAN Importin subunit alpha-7 OS=Homo sapiens GN=KPNA6 PE=1 SV=1;>sp|O15131|IMA6_HUMAN Importin subunit alpha-6 OS=Homo sapiens GN=KPNA5 PE=1 SV=2;>sp|P52294|IMA5_HUMAN Importin subunit alpha-5 OS=Homo sapiens GN=KPNA1 PE=1 SV=3	3	1	1	1	1	1	0	1	1	1	0	1	1	1	0	1	2.1	2.1	2.1	60.029	536	536;536;538	1.5	3	3	0.0015898	8.3179	5.4615	5.8161	214.92	6	6	Median	0.081855	0.10843	40.685	2	2	Median	5.4615	5.8161	22.407
O15234	O15234	1	1	1	Protein CASC3	CASC3	>sp|O15234|CASC3_HUMAN Protein CASC3 OS=Homo sapiens GN=CASC3 PE=1 SV=2	1	1	1	1	0	0	1	0	0	0	1	0	0	0	1	0	4	4	4	76.277	703	703	1	2		0.0015798	8.1443	0.50451	0.44546	5.1855	2	2	Median	NaN	NaN	NaN	0	0	Median	NaN	NaN	NaN
O15235	O15235	2	2	2	28S ribosomal protein S12, mitochondrial	MRPS12	>sp|O15235|RT12_HUMAN 28S ribosomal protein S12, mitochondrial OS=Homo sapiens GN=MRPS12 PE=1 SV=1	1	2	2	2	2	1	0	2	2	1	0	2	2	1	0	2	24.6	24.6	24.6	15.173	138	138	1.43	4	3	0	28.78	12.499	12.416	183.84	5	5	Median	0.18237	0.298	NaN	1	1	Median	11.586	11.577	9.899
O15260	O15260	2	2	2	Surfeit locus protein 4	SURF4	>sp|O15260|SURF4_HUMAN Surfeit locus protein 4 OS=Homo sapiens GN=SURF4 PE=1 SV=3	1	2	2	2	0	2	0	0	0	2	0	0	0	2	0	0	10.4	10.4	10.4	30.394	269	269	1.33	2	1	0	17.648	0.13641	0.13873	NaN	1	1	Median	NaN	NaN	NaN	0	0	Median	0.13641	0.13873	NaN
O15371	O15371	10	10	10	Eukaryotic translation initiation factor 3 subunit D	EIF3D	>sp|O15371|EIF3D_HUMAN Eukaryotic translation initiation factor 3 subunit D OS=Homo sapiens GN=EIF3D PE=1 SV=1	1	10	10	10	3	5	5	3	3	5	5	3	3	5	5	3	28.5	28.5	28.5	63.972	548	548	1.14	19	3	0	134.33	1.3651	1.2539	235.45	16	16	Median	0.24901	0.33889	126.04	3	3	Median	13.193	13.486	51.851
O15372	O15372	2	2	2	Eukaryotic translation initiation factor 3 subunit H	EIF3H	>sp|O15372|EIF3H_HUMAN Eukaryotic translation initiation factor 3 subunit H OS=Homo sapiens GN=EIF3H PE=1 SV=1	1	2	2	2	1	0	2	0	1	0	2	0	1	0	2	0	6.5	6.5	6.5	39.93	352	352	1	3		0	40.817	0.12139	0.10585	NaN	1	1	Median	NaN	NaN	NaN	0	0	Median	NaN	NaN	NaN
O43143	O43143	4	4	4	Pre-mRNA-splicing factor ATP-dependent RNA helicase DHX15	DHX15	>sp|O43143|DHX15_HUMAN Putative pre-mRNA-splicing factor ATP-dependent RNA helicase DHX15 OS=Homo sapiens GN=DHX15 PE=1 SV=2	1	4	4	4	1	4	2	2	1	4	2	2	1	4	2	2	6.3	6.3	6.3	90.932	795	795	1.11	8	1	0	34.854	0.95758	1.1301	122.54	4	3	Median	0.41794	0.63476	NaN	1	1	Median	0.22897	0.27237	NaN
O43148	O43148	4	4	4	mRNA cap guanine-N7 methyltransferase	RNMT	>sp|O43148|MCES_HUMAN mRNA cap guanine-N7 methyltransferase OS=Homo sapiens GN=RNMT PE=1 SV=1	1	4	4	4	0	1	2	2	0	1	2	2	0	1	2	2	9.7	9.7	9.7	54.843	476	476	1.33	4	2	0	36.286	4.8309	3.9829	231.46	3	3	Median	NaN	NaN	NaN	0	0	Median	5.6508	5.8846	NaN
O43290	O43290	3	3	3	U4/U6.U5 tri-snRNP-associated protein 1	SART1	>sp|O43290|SNUT1_HUMAN U4/U6.U5 tri-snRNP-associated protein 1 OS=Homo sapiens GN=SART1 PE=1 SV=1	1	3	3	3	1	3	1	0	1	3	1	0	1	3	1	0	8.2	8.2	8.2	90.254	800	800	1	5		0	31.505	0.87131	0.90804	60.893	5	3	Median	0.87131	1.3861	NaN	1	0	Median	2.2353	1.9298	79.657
O43390	O43390	10	6	6	Heterogeneous nuclear ribonucleoprotein R	HNRNPR	>sp|O43390|HNRPR_HUMAN Heterogeneous nuclear ribonucleoprotein R OS=Homo sapiens GN=HNRNPR PE=1 SV=1	1	10	6	6	5	2	3	9	3	0	2	5	3	0	2	5	18.6	12.3	12.3	70.942	633	633	1.21	11	3	0	64.721	0.51436	0.4558	33.345	4	0	Median	0.38454	0.58421	113.2	3	3	Median	NaN	NaN	NaN
O43432	O43432	17	13	13	Eukaryotic translation initiation factor 4 gamma 3	EIF4G3	>sp|O43432|IF4G3_HUMAN Eukaryotic translation initiation factor 4 gamma 3 OS=Homo sapiens GN=EIF4G3 PE=1 SV=2	1	17	13	13	12	5	7	14	9	4	5	10	9	4	5	10	15.5	12.3	12.3	176.65	1585	1585	1.27	29	11	0	103.59	2.595	2.3423	214.79	23	23	Median	0.095238	0.15598	59.815	7	7	Median	34.19	31.443	92.528
O43548	O43548	1	1	1	Protein-glutamine gamma-glutamyltransferase 5	TGM5	>sp|O43548|TGM5_HUMAN Protein-glutamine gamma-glutamyltransferase 5 OS=Homo sapiens GN=TGM5 PE=1 SV=4	1	1	1	1	0	1	0	0	0	1	0	0	0	1	0	0	2.1	2.1	2.1	80.777	720	720	1	1		0	15.244	NaN	NaN	NaN	0	0	Median	NaN	NaN	NaN	0	0	Median	NaN	NaN	NaN
O43615	O43615	3	3	3	Mitochondrial import inner membrane translocase subunit TIM44	TIMM44	>sp|O43615|TIM44_HUMAN Mitochondrial import inner membrane translocase subunit TIM44 OS=Homo sapiens GN=TIMM44 PE=1 SV=2	1	3	3	3	0	3	0	0	0	3	0	0	0	3	0	0	7.7	7.7	7.7	51.355	452	452	1	3		0	20.995	NaN	NaN	NaN	0	0	Median	NaN	NaN	NaN	0	0	Median	NaN	NaN	NaN
O43660	O43660	1	1	1	Pleiotropic regulator 1	PLRG1	>sp|O43660|PLRG1_HUMAN Pleiotropic regulator 1 OS=Homo sapiens GN=PLRG1 PE=1 SV=1	1	1	1	1	1	0	1	0	1	0	1	0	1	0	1	0	3.7	3.7	3.7	57.193	514	514	1	4		0	22.415	0.55999	0.5741	24.18	3	0	Median	0.22592	0.36098	NaN	1	1	Median	NaN	NaN	NaN
O43707	O43707	1	1	1	Alpha-actinin-4	ACTN4	>sp|O43707|ACTN4_HUMAN Alpha-actinin-4 OS=Homo sapiens GN=ACTN4 PE=1 SV=2	1	1	1	1	0	0	1	0	0	0	1	0	0	0	1	0	1.3	1.3	1.3	104.85	911	911	1	1		0.0014104	6.997	2.2884	1.9353	NaN	1	1	Median	NaN	NaN	NaN	0	0	Median	NaN	NaN	NaN
O43795;Q9UBC5	O43795	17;2	17;2	17;2	Unconventional myosin-Ib	MYO1B	>sp|O43795|MYO1B_HUMAN Unconventional myosin-Ib OS=Homo sapiens GN=MYO1B PE=1 SV=3	2	17	17	17	1	16	4	1	1	16	4	1	1	16	4	1	20.7	20.7	20.7	131.98	1136	1136;1043	1.27	29	11	0	194.98	1.744	1.5107	103.61	17	0	Median	1.2233	1.9537	NaN	1	0	Median	1.1564	1.0646	132.89
O60506	O60506	12	12	8	Heterogeneous nuclear ribonucleoprotein Q	SYNCRIP	>sp|O60506|HNRPQ_HUMAN Heterogeneous nuclear ribonucleoprotein Q OS=Homo sapiens GN=SYNCRIP PE=1 SV=2	1	12	12	8	5	5	4	10	5	5	4	10	3	3	3	6	25.8	25.8	19.4	69.602	623	623	1.24	25	8	0	123.12	0.70968	0.67387	114.4	3	0	Median	0.14903	0.21371	22.103	4	4	Median	5.4487	5.8764	170.45
O60783	O60783	1	1	1	28S ribosomal protein S14, mitochondrial	MRPS14	>sp|O60783|RT14_HUMAN 28S ribosomal protein S14, mitochondrial OS=Homo sapiens GN=MRPS14 PE=1 SV=1	1	1	1	1	0	0	1	1	0	0	1	1	0	0	1	1	11.7	11.7	11.7	15.139	128	128	1	3		0	34.633	0.15848	0.14458	216.12	3	3	Median	NaN	NaN	NaN	0	0	Median	NaN	NaN	NaN
Q99880;Q99879;Q99877;Q93079;Q5QNW6;P62807;P58876;P57053;O60814;Q96A08	Q99880;Q99879;Q99877;Q93079;Q5QNW6;P62807;P58876;P57053;O60814;Q96A08	6;6;6;6;6;6;6;6;6;3	6;6;6;6;6;6;6;6;6;3	2;2;2;2;2;2;2;2;2;0	Histone H2B type 1-L;Histone H2B type 1-M;Histone H2B type 1-N;Histone H2B type 1-H;Histone H2B type 2-F;Histone H2B type 1-C/E/F/G/I;Histone H2B type 1-D;Histone H2B type F-S;Histone H2B type 1-K;Histone H2B type 1-A	HIST1H2BL;HIST1H2BM;HIST1H2BN;HIST1H2BH;HIST2H2BF;HIST1H2BC;HIST1H2BD;H2BFS;HIST1H2BK;HIST1H2BA	>sp|Q99880|H2B1L_HUMAN Histone H2B type 1-L OS=Homo sapiens GN=HIST1H2BL PE=1 SV=3;>sp|Q99879|H2B1M_HUMAN Histone H2B type 1-M OS=Homo sapiens GN=HIST1H2BM PE=1 SV=3;>sp|Q99877|H2B1N_HUMAN Histone H2B type 1-N OS=Homo sapiens GN=HIST1H2BN PE=1 SV=3;>sp|Q93	10	6	6	2	1	5	4	4	1	5	4	4	0	2	2	1	38.1	38.1	7.9	13.952	126	126;126;126;126;126;126;126;126;126;127	1.29	22	9	0	78.057	1.7152	1.2267	148.79	17	0	Median	0.65186	1.122	12.614	2	0	Median	1.7193	1.3944	205.87
O60841	O60841	2	2	2	Eukaryotic translation initiation factor 5B	EIF5B	>sp|O60841|IF2P_HUMAN Eukaryotic translation initiation factor 5B OS=Homo sapiens GN=EIF5B PE=1 SV=4	1	2	2	2	0	1	1	0	0	1	1	0	0	1	1	0	3.1	3.1	3.1	138.83	1220	1220	1	2		0	16.762	0.42486	0.39859	NaN	1	1	Median	NaN	NaN	NaN	0	0	Median	NaN	NaN	NaN
O60869	O60869	4	4	4	Endothelial differentiation-related factor 1	EDF1	>sp|O60869|EDF1_HUMAN Endothelial differentiation-related factor 1 OS=Homo sapiens GN=EDF1 PE=1 SV=1	1	4	4	4	0	0	0	4	0	0	0	4	0	0	0	4	27.7	27.7	27.7	16.368	148	148	1.33	4	2	0	29.959	5.7033	5.1459	74.76	5	5	Median	NaN	NaN	NaN	0	0	Median	NaN	NaN	NaN
O60888	O60888	1	1	1	Protein CutA	CUTA	>sp|O60888|CUTA_HUMAN Protein CutA OS=Homo sapiens GN=CUTA PE=1 SV=2	1	1	1	1	0	0	1	0	0	0	1	0	0	0	1	0	7.8	7.8	7.8	19.116	179	179	1	1		0	14.597	0.16954	0.15372	NaN	1	1	Median	NaN	NaN	NaN	0	0	Median	NaN	NaN	NaN
O75323	O75323	1	1	1	Protein NipSnap homolog 2	GBAS	>sp|O75323|NIPS2_HUMAN Protein NipSnap homolog 2 OS=Homo sapiens GN=GBAS PE=1 SV=1	1	1	1	1	0	0	0	1	0	0	0	1	0	0	0	1	5.6	5.6	5.6	33.742	286	286	1	1		0.0016051	8.4894	3.7865	3.1531	NaN	1	1	Median	NaN	NaN	NaN	0	0	Median	NaN	NaN	NaN
O75330	O75330	2	2	2	Hyaluronan mediated motility receptor	HMMR	>sp|O75330|HMMR_HUMAN Hyaluronan mediated motility receptor OS=Homo sapiens GN=HMMR PE=1 SV=2	1	2	2	2	0	0	1	1	0	0	1	1	0	0	1	1	4.8	4.8	4.8	84.099	724	724	1	2		0	11.463	0.41164	0.25298	NaN	1	1	Median	NaN	NaN	NaN	0	0	Median	NaN	NaN	NaN
O75367	O75367	1	1	1	Core histone macro-H2A.1	H2AFY	>sp|O75367|H2AY_HUMAN Core histone macro-H2A.1 OS=Homo sapiens GN=H2AFY PE=1 SV=4	1	1	1	1	0	0	1	0	0	0	1	0	0	0	1	0	5.4	5.4	5.4	39.617	372	372	1	1		0.001634	9.303	1.6041	1.5378	NaN	1	1	Median	NaN	NaN	NaN	0	0	Median	NaN	NaN	NaN
O75369	O75369	1	1	1	Filamin-B	FLNB	>sp|O75369|FLNB_HUMAN Filamin-B OS=Homo sapiens GN=FLNB PE=1 SV=2	1	1	1	1	0	1	0	0	0	1	0	0	0	1	0	0	1	1	1	278.16	2602	2602	1	1		0.0015873	8.2301	12.973	13.401	NaN	1	1	Median	NaN	NaN	NaN	0	0	Median	12.973	13.401	NaN
O75400	O75400	4	4	4	Pre-mRNA-processing factor 40 homolog A	PRPF40A	>sp|O75400|PR40A_HUMAN Pre-mRNA-processing factor 40 homolog A OS=Homo sapiens GN=PRPF40A PE=1 SV=2	1	4	4	4	1	4	1	1	1	4	1	1	1	4	1	1	6.6	6.6	6.6	108.8	957	957	1.33	6	3	0	45.487	0.31057	0.32682	84.578	9	7	Median	0.39779	0.54625	NaN	1	1	Median	0.26122	0.20638	74.295
O75420	O75420	6	6	6	PERQ amino acid-rich with GYF domain-containing protein 1	GIGYF1	>sp|O75420|PERQ1_HUMAN PERQ amino acid-rich with GYF domain-containing protein 1 OS=Homo sapiens GN=GIGYF1 PE=1 SV=2	1	6	6	6	5	2	1	3	5	2	1	3	5	2	1	3	8.7	8.7	8.7	114.6	1035	1035	1.21	11	3	0	56.83	0.38016	0.54598	113.05	5	5	Median	0.22305	0.33937	67.93	4	4	Median	2.4332	2.8872	NaN
O75531	O75531	1	1	1	Barrier-to-autointegration factor;Barrier-to-autointegration factor, N-terminally processed	BANF1	>sp|O75531|BAF_HUMAN Barrier-to-autointegration factor OS=Homo sapiens GN=BANF1 PE=1 SV=1	1	1	1	1	0	0	1	0	0	0	1	0	0	0	1	0	27	27	27	10.058	89	89	1	2		0	52.694	1.8391	1.7656	35.899	2	1	Median	NaN	NaN	NaN	0	0	Median	NaN	NaN	NaN
O75533	O75533	6	6	6	Splicing factor 3B subunit 1	SF3B1	>sp|O75533|SF3B1_HUMAN Splicing factor 3B subunit 1 OS=Homo sapiens GN=SF3B1 PE=1 SV=3	1	6	6	6	0	2	0	5	0	2	0	5	0	2	0	5	9.6	9.6	9.6	145.83	1304	1304	1.33	6	3	0	54.036	2.6832	2.0966	17.068	5	3	Median	NaN	NaN	NaN	0	0	Median	NaN	NaN	NaN
O75607	O75607	1	1	1	Nucleoplasmin-3	NPM3	>sp|O75607|NPM3_HUMAN Nucleoplasmin-3 OS=Homo sapiens GN=NPM3 PE=1 SV=3	1	1	1	1	1	1	1	0	1	1	1	0	1	1	1	0	9	9	9	19.343	178	178	1.2	4	1	0	50.685	NaN	NaN	NaN	0	0	Median	NaN	NaN	NaN	0	0	Median	NaN	NaN	NaN
O75643	O75643	4	4	4	U5 small nuclear ribonucleoprotein 200 kDa helicase	SNRNP200	>sp|O75643|U520_HUMAN U5 small nuclear ribonucleoprotein 200 kDa helicase OS=Homo sapiens GN=SNRNP200 PE=1 SV=2	1	4	4	4	0	3	1	0	0	3	1	0	0	3	1	0	2.7	2.7	2.7	244.5	2136	2136	1	4		0	33.263	0.25304	0.26994	12.281	3	3	Median	NaN	NaN	NaN	0	0	Median	0.25304	0.26994	12.281
O75817	O75817	1	1	1	Ribonuclease P protein subunit p20	POP7	>sp|O75817|POP7_HUMAN Ribonuclease P protein subunit p20 OS=Homo sapiens GN=POP7 PE=1 SV=2	1	1	1	1	0	0	1	0	0	0	1	0	0	0	1	0	10.7	10.7	10.7	15.651	140	140	1	2		0.0014514	7.2868	0.29386	0.25126	9.7044	2	2	Median	NaN	NaN	NaN	0	0	Median	NaN	NaN	NaN
O75821	O75821	3	3	3	Eukaryotic translation initiation factor 3 subunit G	EIF3G	>sp|O75821|EIF3G_HUMAN Eukaryotic translation initiation factor 3 subunit G OS=Homo sapiens GN=EIF3G PE=1 SV=2	1	3	3	3	0	1	2	0	0	1	2	0	0	1	2	0	21.9	21.9	21.9	35.611	320	320	1	3		0	39.277	2.0113	1.9056	403.03	2	2	Median	NaN	NaN	NaN	0	0	Median	32.227	32.938	NaN
O75822	O75822	1	1	1	Eukaryotic translation initiation factor 3 subunit J	EIF3J	>sp|O75822|EIF3J_HUMAN Eukaryotic translation initiation factor 3 subunit J OS=Homo sapiens GN=EIF3J PE=1 SV=2	1	1	1	1	0	0	1	0	0	0	1	0	0	0	1	0	10.1	10.1	10.1	29.062	258	258	1	1		0	28.446	NaN	NaN	NaN	0	0	Median	NaN	NaN	NaN	0	0	Median	NaN	NaN	NaN
O75934	O75934	2	2	2	Pre-mRNA-splicing factor SPF27	BCAS2	>sp|O75934|SPF27_HUMAN Pre-mRNA-splicing factor SPF27 OS=Homo sapiens GN=BCAS2 PE=1 SV=1	1	2	2	2	0	0	2	0	0	0	2	0	0	0	2	0	11.6	11.6	11.6	26.131	225	225	1	3		0	25.706	0.37366	0.38912	46.765	3	0	Median	NaN	NaN	NaN	0	0	Median	NaN	NaN	NaN
O75955	O75955	14	14	14	Flotillin-1	FLOT1	>sp|O75955|FLOT1_HUMAN Flotillin-1 OS=Homo sapiens GN=FLOT1 PE=1 SV=3	1	14	14	14	1	14	0	6	1	14	0	6	1	14	0	6	39.6	39.6	39.6	47.355	427	427	1.32	21	10	0	155.05	0.11422	0.13373	151.4	15	15	Median	9.8017	15.543	NaN	1	1	Median	0.084337	0.094867	69.262
O75962	O75962	1	1	1	Triple functional domain protein	TRIO	>sp|O75962|TRIO_HUMAN Triple functional domain protein OS=Homo sapiens GN=TRIO PE=1 SV=2	1	1	1	1	0	1	1	0	0	1	1	0	0	1	1	0	0.4	0.4	0.4	346.9	3097	3097	1.25	3	1	0.0055556	6.8658	3.1955	2.1671	35.519	3	0	Median	NaN	NaN	NaN	0	0	Median	3.1558	2.1071	3.9685
O94992	O94992	1	1	1	Protein HEXIM1	HEXIM1	>sp|O94992|HEXI1_HUMAN Protein HEXIM1 OS=Homo sapiens GN=HEXIM1 PE=1 SV=1	1	1	1	1	1	0	0	1	1	0	0	1	1	0	0	1	3.9	3.9	3.9	40.623	359	359	1	2		0.0015924	8.3301	6.5732	5.8304	NaN	1	1	Median	NaN	NaN	NaN	0	0	Median	NaN	NaN	NaN
O95218	O95218	2	2	2	Zinc finger Ran-binding domain-containing protein 2	ZRANB2	>sp|O95218|ZRAB2_HUMAN Zinc finger Ran-binding domain-containing protein 2 OS=Homo sapiens GN=ZRANB2 PE=1 SV=2	1	2	2	2	0	1	0	1	0	1	0	1	0	1	0	1	6.1	6.1	6.1	37.404	330	330	1.33	2	1	0	13.714	1.816	1.5661	NaN	1	0	Median	NaN	NaN	NaN	0	0	Median	NaN	NaN	NaN
O95232	O95232	4	4	4	Luc7-like protein 3	LUC7L3	>sp|O95232|LC7L3_HUMAN Luc7-like protein 3 OS=Homo sapiens GN=LUC7L3 PE=1 SV=2	1	4	4	4	1	2	1	3	1	2	1	3	1	2	1	3	8.1	8.1	8.1	51.466	432	432	1.12	7	1	0	34.923	0.25645	0.24173	156.08	6	6	Median	0.13896	0.22203	NaN	1	1	Median	0.15924	0.17216	53.269
O95453	O95453	12	12	12	Poly(A)-specific ribonuclease PARN	PARN	>sp|O95453|PARN_HUMAN Poly(A)-specific ribonuclease PARN OS=Homo sapiens GN=PARN PE=1 SV=1	1	12	12	12	5	6	4	10	5	6	4	10	5	6	4	10	22.7	22.7	22.7	73.45	639	639	1.25	27	9	0	92.819	3.8085	3.6795	254.98	22	22	Median	0.10874	0.14267	81.196	5	5	Median	92.045	24.349	105.34
O95470	O95470	1	1	1	Sphingosine-1-phosphate lyase 1	SGPL1	>sp|O95470|SGPL1_HUMAN Sphingosine-1-phosphate lyase 1 OS=Homo sapiens GN=SGPL1 PE=1 SV=3	1	1	1	1	1	0	0	0	1	0	0	0	1	0	0	0	3	3	3	63.523	568	568	1	1		0.001497	7.5709	0.55625	0.8001	NaN	1	1	Median	0.55625	0.8001	NaN	1	1	Median	NaN	NaN	NaN
O95793	O95793	4	4	4	Double-stranded RNA-binding protein Staufen homolog 1	STAU1	>sp|O95793|STAU1_HUMAN Double-stranded RNA-binding protein Staufen homolog 1 OS=Homo sapiens GN=STAU1 PE=1 SV=2	1	4	4	4	0	2	3	0	0	2	3	0	0	2	3	0	9.7	9.7	9.7	63.182	577	577	1.2	4	1	0	29.182	0.75111	0.54139	49.637	4	2	Median	NaN	NaN	NaN	0	0	Median	0.32454	0.32974	NaN
O95810	O95810	1	1	1	Serum deprivation-response protein	SDPR	>sp|O95810|SDPR_HUMAN Serum deprivation-response protein OS=Homo sapiens GN=SDPR PE=1 SV=3	1	1	1	1	1	1	1	1	1	1	1	1	1	1	1	1	4	4	4	47.173	425	425	1.2	8	2	0	21.919	0.29576	0.46261	229.57	7	6	Median	0.2802	0.44876	4.2979	2	2	Median	10.71	10.453	18.624
O95819;Q8N4C8;Q9UKE5	O95819;Q8N4C8;Q9UKE5	10;6;6	10;6;6	10;6;6	Mitogen-activated protein kinase kinase kinase kinase 4;Misshapen-like kinase 1;TRAF2 and NCK-interacting protein kinase	MAP4K4;MINK1;TNIK	>sp|O95819|M4K4_HUMAN Mitogen-activated protein kinase kinase kinase kinase 4 OS=Homo sapiens GN=MAP4K4 PE=1 SV=2;>sp|Q8N4C8|MINK1_HUMAN Misshapen-like kinase 1 OS=Homo sapiens GN=MINK1 PE=1 SV=2;>sp|Q9UKE5|TNIK_HUMAN TRAF2 and NCK-interacting protein kina	3	10	10	10	5	7	0	3	5	7	0	3	5	7	0	3	8.3	8.3	8.3	142.1	1239	1239;1332;1360	1.26	14	5	0	66.526	0.74431	0.60373	84.529	8	0	Median	0.99323	1.411	18.365	3	0	Median	0.12919	0.13675	71.799
O95831	O95831	1	1	1	Apoptosis-inducing factor 1, mitochondrial	AIFM1	>sp|O95831|AIFM1_HUMAN Apoptosis-inducing factor 1, mitochondrial OS=Homo sapiens GN=AIFM1 PE=1 SV=1	1	1	1	1	0	0	1	0	0	0	1	0	0	0	1	0	3.1	3.1	3.1	66.9	613	613	1	1		0.0014749	7.4018	0.18643	0.15855	NaN	1	1	Median	NaN	NaN	NaN	0	0	Median	NaN	NaN	NaN
P00488	P00488	1	1	1	Coagulation factor XIII A chain	F13A1	>sp|P00488|F13A_HUMAN Coagulation factor XIII A chain OS=Homo sapiens GN=F13A1 PE=1 SV=4	1	1	1	1	0	0	1	0	0	0	1	0	0	0	1	0	2.2	2.2	2.2	83.266	732	732	1	1		0.0016026	8.4678	NaN	NaN	NaN	0	0	Median	NaN	NaN	NaN	0	0	Median	NaN	NaN	NaN
P00491	P00491	1	1	1	Purine nucleoside phosphorylase	PNP	>sp|P00491|PNPH_HUMAN Purine nucleoside phosphorylase OS=Homo sapiens GN=PNP PE=1 SV=2	1	1	1	1	0	0	1	0	0	0	1	0	0	0	1	0	6.2	6.2	6.2	32.118	289	289	1	1		0.0014556	7.2907	2.2837	1.6889	NaN	1	0	Median	NaN	NaN	NaN	0	0	Median	NaN	NaN	NaN
P00558;P07205	P00558	4;1	4;1	4;1	Phosphoglycerate kinase 1	PGK1	>sp|P00558|PGK1_HUMAN Phosphoglycerate kinase 1 OS=Homo sapiens GN=PGK1 PE=1 SV=3	2	4	4	4	0	0	4	0	0	0	4	0	0	0	4	0	14.9	14.9	14.9	44.614	417	417;417	1	4		0	37.287	12.645	10.881	142.28	3	3	Median	NaN	NaN	NaN	0	0	Median	NaN	NaN	NaN
P00738;P00739	P00738;P00739	3;2	3;2	3;2	Haptoglobin;Haptoglobin alpha chain;Haptoglobin beta chain;Haptoglobin-related protein	HP;HPR	>sp|P00738|HPT_HUMAN Haptoglobin OS=Homo sapiens GN=HP PE=1 SV=1;>sp|P00739|HPTR_HUMAN Haptoglobin-related protein OS=Homo sapiens GN=HPR PE=2 SV=2	2	3	3	3	0	0	0	3	0	0	0	3	0	0	0	3	7.6	7.6	7.6	45.205	406	406;348	1.25	3	1	0	19.947	0.23473	0.20717	176.7	3	3	Median	NaN	NaN	NaN	0	0	Median	NaN	NaN	NaN
P01009	P01009	3	3	3	Alpha-1-antitrypsin;Short peptide from AAT	SERPINA1	>sp|P01009|A1AT_HUMAN Alpha-1-antitrypsin OS=Homo sapiens GN=SERPINA1 PE=1 SV=3	1	3	3	3	0	0	0	3	0	0	0	3	0	0	0	3	7.2	7.2	7.2	46.736	418	418	1.25	3	1	0	22.83	0.088155	0.070866	27.108	2	2	Median	NaN	NaN	NaN	0	0	Median	NaN	NaN	NaN
P01024	P01024	1	1	1	Complement C3;Complement C3 beta chain;C3-beta-c;Complement C3 alpha chain;C3a anaphylatoxin;Acylation stimulating protein;Complement C3b alpha chain;Complement C3c alpha chain fragment 1;Complement C3dg fragment;Complement C3g fragment;Complement C3d fragment;Complement C3f fragment;Complement C3c alpha chain fragment 2	C3	>sp|P01024|CO3_HUMAN Complement C3 OS=Homo sapiens GN=C3 PE=1 SV=2	1	1	1	1	0	0	0	1	0	0	0	1	0	0	0	1	1	1	1	187.15	1663	1663	1	1		0.0015974	8.3912	NaN	NaN	NaN	0	0	Median	NaN	NaN	NaN	0	0	Median	NaN	NaN	NaN
P01040	P01040	2	2	2	Cystatin-A;Cystatin-A, N-terminally processed	CSTA	>sp|P01040|CYTA_HUMAN Cystatin-A OS=Homo sapiens GN=CSTA PE=1 SV=1	1	2	2	2	0	1	2	1	0	1	2	1	0	1	2	1	30.6	30.6	30.6	11.006	98	98	1	4		0	15.613	0.4791	0.42625	110.06	3	1	Median	NaN	NaN	NaN	0	0	Median	0.28573	0.34005	NaN
P04206;P01623;P01622;P01620	P04206;P01623;P01622;P01620	1;1;1;1	1;1;1;1	1;1;1;1	Ig kappa chain V-III region GOL;Ig kappa chain V-III region WOL;Ig kappa chain V-III region Ti;Ig kappa chain V-III region SIE		>sp|P04206|KV307_HUMAN Ig kappa chain V-III region GOL OS=Homo sapiens PE=1 SV=1;>sp|P01623|KV305_HUMAN Ig kappa chain V-III region WOL OS=Homo sapiens PE=1 SV=1;>sp|P01622|KV304_HUMAN Ig kappa chain V-III region Ti OS=Homo sapiens PE=1 SV=1;>sp|P01620|KV3	4	1	1	1	0	0	1	1	0	0	1	1	0	0	1	1	16.5	16.5	16.5	11.83	109	109;109;109;109	1.25	3	1	0	12.59	0.59203	0.48723	177.26	3	3	Median	NaN	NaN	NaN	0	0	Median	NaN	NaN	NaN
P01625	P01625	1	1	1	Ig kappa chain V-IV region Len		>sp|P01625|KV402_HUMAN Ig kappa chain V-IV region Len OS=Homo sapiens PE=1 SV=2	1	1	1	1	0	0	1	0	0	0	1	0	0	0	1	0	15.8	15.8	15.8	12.64	114	114	1	2		0	15.85	NaN	NaN	NaN	0	0	Median	NaN	NaN	NaN	0	0	Median	NaN	NaN	NaN
P01765;P01779;P01776;P01774	P01765;P01779;P01776;P01774	1;1;1;1	1;1;1;1	1;1;1;1	Ig heavy chain V-III region TIL;Ig heavy chain V-III region TUR;Ig heavy chain V-III region WAS;Ig heavy chain V-III region POM		>sp|P01765|HV304_HUMAN Ig heavy chain V-III region TIL OS=Homo sapiens PE=1 SV=1;>sp|P01779|HV318_HUMAN Ig heavy chain V-III region TUR OS=Homo sapiens PE=1 SV=1;>sp|P01776|HV315_HUMAN Ig heavy chain V-III region WAS OS=Homo sapiens PE=1 SV=1;>sp|P01774|HV	4	1	1	1	0	0	1	0	0	0	1	0	0	0	1	0	16.5	16.5	16.5	11.612	115	115;116;117;119	1	1		0.0014859	7.501	19.327	17.336	NaN	1	1	Median	NaN	NaN	NaN	0	0	Median	NaN	NaN	NaN
P01777;P01766	P01777;P01766	1;1	1;1	1;1	Ig heavy chain V-III region TEI;Ig heavy chain V-III region BRO		>sp|P01777|HV316_HUMAN Ig heavy chain V-III region TEI OS=Homo sapiens PE=1 SV=1;>sp|P01766|HV305_HUMAN Ig heavy chain V-III region BRO OS=Homo sapiens PE=1 SV=1	2	1	1	1	0	0	1	1	0	0	1	1	0	0	1	1	16	16	16	12.559	119	119;120	1.33	2	1	0.0014771	7.4176	1.4044	1.0474	250.84	2	2	Median	NaN	NaN	NaN	0	0	Median	NaN	NaN	NaN
P01833	P01833	3	3	3	Polymeric immunoglobulin receptor;Secretory component	PIGR	>sp|P01833|PIGR_HUMAN Polymeric immunoglobulin receptor OS=Homo sapiens GN=PIGR PE=1 SV=4	1	3	3	3	0	0	0	3	0	0	0	3	0	0	0	3	2.6	2.6	2.6	83.283	764	764	1.5	2	2	0	18.743	0.031878	0.024979	62.382	3	3	Median	NaN	NaN	NaN	0	0	Median	NaN	NaN	NaN
P01834	P01834	4	4	4	Ig kappa chain C region	IGKC	>sp|P01834|IGKC_HUMAN Ig kappa chain C region OS=Homo sapiens GN=IGKC PE=1 SV=1	1	4	4	4	0	0	2	4	0	0	2	4	0	0	2	4	65.1	65.1	65.1	11.609	106	106	1.25	6	2	0	46.539	0.8441	0.75028	150.76	4	4	Median	NaN	NaN	NaN	0	0	Median	NaN	NaN	NaN
P01857;P01861	P01857	4;1	4;1	4;1	Ig gamma-1 chain C region	IGHG1	>sp|P01857|IGHG1_HUMAN Ig gamma-1 chain C region OS=Homo sapiens GN=IGHG1 PE=1 SV=1	2	4	4	4	0	0	3	3	0	0	3	3	0	0	3	3	19.7	19.7	19.7	36.105	330	330;327	1.23	10	3	0	43.633	0.13066	0.1153	273.12	7	7	Median	NaN	NaN	NaN	0	0	Median	NaN	NaN	NaN
P01859	P01859	1	1	1	Ig gamma-2 chain C region	IGHG2	>sp|P01859|IGHG2_HUMAN Ig gamma-2 chain C region OS=Homo sapiens GN=IGHG2 PE=1 SV=2	1	1	1	1	0	0	1	1	0	0	1	1	0	0	1	1	5.2	5.2	5.2	35.9	326	326	1.25	3	1	0.0016639	10.147	0.17242	0.14245	NaN	1	1	Median	NaN	NaN	NaN	0	0	Median	NaN	NaN	NaN
P01876;P01877	P01876;P01877	4;3	4;3	4;3	Ig alpha-1 chain C region;Ig alpha-2 chain C region	IGHA1;IGHA2	>sp|P01876|IGHA1_HUMAN Ig alpha-1 chain C region OS=Homo sapiens GN=IGHA1 PE=1 SV=2;>sp|P01877|IGHA2_HUMAN Ig alpha-2 chain C region OS=Homo sapiens GN=IGHA2 PE=1 SV=3	2	4	4	4	0	0	0	4	0	0	0	4	0	0	0	4	14.7	14.7	14.7	37.654	353	353;340	1.57	3	4	0	34.97	0.096725	0.078334	77.394	4	4	Median	NaN	NaN	NaN	0	0	Median	NaN	NaN	NaN
P02452	P02452	2	2	2	Collagen alpha-1(I) chain	COL1A1	>sp|P02452|CO1A1_HUMAN Collagen alpha-1(I) chain OS=Homo sapiens GN=COL1A1 PE=1 SV=5	1	2	2	2	0	1	1	0	0	1	1	0	0	1	1	0	2.2	2.2	2.2	138.94	1464	1464	1	2		0	13.827	1.4955	0.90284	NaN	1	1	Median	NaN	NaN	NaN	0	0	Median	NaN	NaN	NaN
P02545	P02545	6	6	6	Prelamin-A/C;Lamin-A/C	LMNA	>sp|P02545|LMNA_HUMAN Prelamin-A/C OS=Homo sapiens GN=LMNA PE=1 SV=1	1	6	6	6	0	0	6	0	0	0	6	0	0	0	6	0	10.5	10.5	10.5	74.139	664	664	1	8		0	95.262	3.2707	2.3498	41.75	4	0	Median	NaN	NaN	NaN	0	0	Median	NaN	NaN	NaN
P02647	P02647	6	6	6	Apolipoprotein A-I;Proapolipoprotein A-I;Truncated apolipoprotein A-I	APOA1	>sp|P02647|APOA1_HUMAN Apolipoprotein A-I OS=Homo sapiens GN=APOA1 PE=1 SV=1	1	6	6	6	0	0	0	6	0	0	0	6	0	0	0	6	27.3	27.3	27.3	30.777	267	267	1.14	6	1	0	43.206	0.2285	0.20222	85.946	4	4	Median	NaN	NaN	NaN	0	0	Median	NaN	NaN	NaN
P02751	P02751	15	15	15	Fibronectin;Anastellin;Ugl-Y1;Ugl-Y2;Ugl-Y3	FN1	>sp|P02751|FINC_HUMAN Fibronectin OS=Homo sapiens GN=FN1 PE=1 SV=4	1	15	15	15	0	6	13	0	0	6	13	0	0	6	13	0	10.7	10.7	10.7	262.62	2386	2386	1.12	23	3	0	256.7	1.9014	1.5411	62.533	8	0	Median	NaN	NaN	NaN	0	0	Median	1.1205	1.165	160.14
P02765	P02765	1	1	1	Alpha-2-HS-glycoprotein;Alpha-2-HS-glycoprotein chain A;Alpha-2-HS-glycoprotein chain B	AHSG	>sp|P02765|FETUA_HUMAN Alpha-2-HS-glycoprotein OS=Homo sapiens GN=AHSG PE=1 SV=1	1	1	1	1	0	0	0	1	0	0	0	1	0	0	0	1	5.4	5.4	5.4	39.324	367	367	1	1		0.001462	7.3347	NaN	NaN	NaN	0	0	Median	NaN	NaN	NaN	0	0	Median	NaN	NaN	NaN
P02774	P02774	1	1	1	Vitamin D-binding protein	GC	>sp|P02774|VTDB_HUMAN Vitamin D-binding protein OS=Homo sapiens GN=GC PE=1 SV=1	1	1	1	1	0	0	0	1	0	0	0	1	0	0	0	1	2.3	2.3	2.3	52.963	474	474	1	1		0.0013966	6.9124	0.11874	0.10857	NaN	1	1	Median	NaN	NaN	NaN	0	0	Median	NaN	NaN	NaN
P02787	P02787	2	2	2	Serotransferrin	TF	>sp|P02787|TRFE_HUMAN Serotransferrin OS=Homo sapiens GN=TF PE=1 SV=3	1	2	2	2	0	0	0	2	0	0	0	2	0	0	0	2	3.3	3.3	3.3	77.063	698	698	1.33	2	1	0	13.739	0.073267	0.059003	88.623	2	2	Median	NaN	NaN	NaN	0	0	Median	NaN	NaN	NaN
P02788	P02788	2	2	2	Lactotransferrin;Lactoferricin-H;Kaliocin-1;Lactoferroxin-A;Lactoferroxin-B;Lactoferroxin-C	LTF	>sp|P02788|TRFL_HUMAN Lactotransferrin OS=Homo sapiens GN=LTF PE=1 SV=6	1	2	2	2	0	0	0	2	0	0	0	2	0	0	0	2	3.5	3.5	3.5	78.181	710	710	1.33	2	1	0	16.05	0.18823	0.16839	46.149	2	2	Median	NaN	NaN	NaN	0	0	Median	NaN	NaN	NaN
P04040	P04040	1	1	1	Catalase	CAT	>sp|P04040|CATA_HUMAN Catalase OS=Homo sapiens GN=CAT PE=1 SV=3	1	1	1	1	1	1	0	0	1	1	0	0	1	1	0	0	4.6	4.6	4.6	59.755	527	527	1	2		0	13.796	0.65511	0.85522	55.319	2	1	Median	0.36202	0.57836	NaN	1	1	Median	1.1855	1.2646	NaN
P04062	P04062	1	1	1	Glucosylceramidase	GBA	>sp|P04062|GLCM_HUMAN Glucosylceramidase OS=Homo sapiens GN=GBA PE=1 SV=3	1	1	1	1	0	0	1	0	0	0	1	0	0	0	1	0	2.4	2.4	2.4	59.716	536	536	1	1		0.0016529	9.7691	NaN	NaN	NaN	0	0	Median	NaN	NaN	NaN	0	0	Median	NaN	NaN	NaN
P04066	P04066	1	1	1	Tissue alpha-L-fucosidase	FUCA1	>sp|P04066|FUCO_HUMAN Tissue alpha-L-fucosidase OS=Homo sapiens GN=FUCA1 PE=1 SV=4	1	1	1	1	0	0	1	0	0	0	1	0	0	0	1	0	2.4	2.4	2.4	53.688	466	466	1	1		0.0014306	7.1548	2.533	2.1812	NaN	1	1	Median	NaN	NaN	NaN	0	0	Median	NaN	NaN	NaN
P04075	P04075	2	2	2	Fructose-bisphosphate aldolase A	ALDOA	>sp|P04075|ALDOA_HUMAN Fructose-bisphosphate aldolase A OS=Homo sapiens GN=ALDOA PE=1 SV=2	1	2	2	2	0	0	2	0	0	0	2	0	0	0	2	0	11.8	11.8	11.8	39.42	364	364	1	4		0	31.914	5.8406	4.2943	NaN	1	1	Median	NaN	NaN	NaN	0	0	Median	NaN	NaN	NaN
P04083	P04083	6	6	6	Annexin A1	ANXA1	>sp|P04083|ANXA1_HUMAN Annexin A1 OS=Homo sapiens GN=ANXA1 PE=1 SV=2	1	6	6	6	0	2	6	0	0	2	6	0	0	2	6	0	20.2	20.2	20.2	38.714	346	346	1	11		0	55.718	5.3322	4.5343	78.294	9	8	Median	NaN	NaN	NaN	0	0	Median	2.3563	2.642	NaN
P04259	P04259	31	1	1	Keratin, type II cytoskeletal 6B	KRT6B	>sp|P04259|K2C6B_HUMAN Keratin, type II cytoskeletal 6B OS=Homo sapiens GN=KRT6B PE=1 SV=5	1	31	1	1	10	24	15	20	0	1	0	0	0	1	0	0	50.9	3.9	3.9	60.066	564	564	1.5	1	1	0.0016502	9.7392	2.2349	2.3612	8.4812	2	2	Median	NaN	NaN	NaN	0	0	Median	2.2349	2.3612	8.4812
P04264;CON__P04264;CON__H-INV:HIT000016045	P04264;CON__P04264	56;55;1	56;55;1	43;42;0	Keratin, type II cytoskeletal 1	KRT1	>sp|P04264|K2C1_HUMAN Keratin, type II cytoskeletal 1 OS=Homo sapiens GN=KRT1 PE=1 SV=6;>P04264 SWISS-PROT:P04264 Tax_Id=9606 Gene_Symbol=KRT1 Keratin, type II cytoskeletal 1	3	56	56	43	37	49	30	43	37	49	30	43	28	38	22	31	67.1	67.1	56.4	66.038	644	644;644;99	1.3	286	123	0	323.31	1.5441	1.3602	133.26	241	0	Median	0.43084	0.7666	54.711	67	0	Median	0.86709	0.62746	163.12
P04406	P04406	8	8	8	Glyceraldehyde-3-phosphate dehydrogenase	GAPDH	>sp|P04406|G3P_HUMAN Glyceraldehyde-3-phosphate dehydrogenase OS=Homo sapiens GN=GAPDH PE=1 SV=3	1	8	8	8	1	3	8	2	1	3	8	2	1	3	8	2	32.8	32.8	32.8	36.053	335	335	1.19	17	4	0	159.21	0.91535	0.8097	26.153	5	0	Median	0.77524	0.98737	13.86	2	1	Median	0.42648	0.45441	136.76
P04792	P04792	2	2	2	Heat shock protein beta-1	HSPB1	>sp|P04792|HSPB1_HUMAN Heat shock protein beta-1 OS=Homo sapiens GN=HSPB1 PE=1 SV=2	1	2	2	2	1	1	2	2	1	1	2	2	1	1	2	2	16.1	16.1	16.1	22.782	205	205	1.36	7	4	0	43.733	3.6468	2.4257	76.561	7	0	Median	0.75337	1.1461	55.184	2	0	Median	3.0178	2.2307	11.85
P04843	P04843	2	2	2	Dolichyl-diphosphooligosaccharide--protein glycosyltransferase subunit 1	RPN1	>sp|P04843|RPN1_HUMAN Dolichyl-diphosphooligosaccharide--protein glycosyltransferase subunit 1 OS=Homo sapiens GN=RPN1 PE=1 SV=1	1	2	2	2	0	2	1	0	0	2	1	0	0	2	1	0	4.4	4.4	4.4	68.569	607	607	1	4		0	32.303	0.90454	0.87877	39.027	2	0	Median	NaN	NaN	NaN	0	0	Median	1.0449	1.158	NaN
Q93077;Q7L7L0;P04908	Q93077;Q7L7L0;P04908	5;5;5	5;5;5	1;1;1	Histone H2A type 1-C;Histone H2A type 3;Histone H2A type 1-B/E	HIST1H2AC;HIST3H2A;HIST1H2AB	>sp|Q93077|H2A1C_HUMAN Histone H2A type 1-C OS=Homo sapiens GN=HIST1H2AC PE=1 SV=3;>sp|Q7L7L0|H2A3_HUMAN Histone H2A type 3 OS=Homo sapiens GN=HIST3H2A PE=1 SV=3;>sp|P04908|H2A1B_HUMAN Histone H2A type 1-B/E OS=Homo sapiens GN=HIST1H2AB PE=1 SV=2	3	5	5	1	2	4	2	5	2	4	2	5	0	0	0	1	35.4	35.4	8.5	14.105	130	130;130;130	1.3	14	6	0	161.91	1.3845	1.7933	228.84	6	0	Median	0.79138	1.2406	4.4294	2	0	Median	0.018342	0.012439	26.403
P05089	P05089	5	5	5	Arginase-1	ARG1	>sp|P05089|ARGI1_HUMAN Arginase-1 OS=Homo sapiens GN=ARG1 PE=1 SV=2	1	5	5	5	1	2	4	1	1	2	4	1	1	2	4	1	21.4	21.4	21.4	34.735	322	322	1.4	6	4	0	48.963	3.6387	3.2858	171	4	0	Median	0.52864	0.75212	14.787	2	2	Median	0.56347	0.5739	224.38
P05090	P05090	2	2	2	Apolipoprotein D	APOD	>sp|P05090|APOD_HUMAN Apolipoprotein D OS=Homo sapiens GN=APOD PE=1 SV=1	1	2	2	2	0	0	2	0	0	0	2	0	0	0	2	0	6.3	6.3	6.3	21.275	189	189	1	2		0	15.524	NaN	NaN	NaN	0	0	Median	NaN	NaN	NaN	0	0	Median	NaN	NaN	NaN
P05091	P05091	4	4	4	Aldehyde dehydrogenase, mitochondrial	ALDH2	>sp|P05091|ALDH2_HUMAN Aldehyde dehydrogenase, mitochondrial OS=Homo sapiens GN=ALDH2 PE=1 SV=2	1	4	4	4	0	2	2	3	0	2	2	3	0	2	2	3	10.4	10.4	10.4	56.381	517	517	1.3	7	3	0	46.098	6.1389	5.2924	239.52	5	4	Median	NaN	NaN	NaN	0	0	Median	NaN	NaN	NaN
P05141;Q9H0C2	P05141	9;1	9;1	4;0	ADP/ATP translocase 2;ADP/ATP translocase 2, N-terminally processed	SLC25A5	>sp|P05141|ADT2_HUMAN ADP/ATP translocase 2 OS=Homo sapiens GN=SLC25A5 PE=1 SV=7	2	9	9	4	4	9	1	7	4	9	1	7	3	4	1	4	28.9	28.9	16.4	32.852	298	298;315	1.48	23	21	0	99.565	1.8038	1.8126	103.73	18	0	Median	0.96108	1.4499	59.107	4	0	Median	0.21964	0.19573	34.994
P10696;P05187	P10696;P05187	1;1	1;1	1;1	Alkaline phosphatase, placental-like;Alkaline phosphatase, placental type	ALPPL2;ALPP	>sp|P10696|PPBN_HUMAN Alkaline phosphatase, placental-like OS=Homo sapiens GN=ALPPL2 PE=1 SV=4;>sp|P05187|PPB1_HUMAN Alkaline phosphatase, placental type OS=Homo sapiens GN=ALPP PE=1 SV=2	2	1	1	1	0	1	0	0	0	1	0	0	0	1	0	0	3.6	3.6	3.6	57.376	532	532;535	1	1		0.0014245	7.112	NaN	NaN	NaN	0	0	Median	NaN	NaN	NaN	0	0	Median	NaN	NaN	NaN
P05198	P05198	1	1	1	Eukaryotic translation initiation factor 2 subunit 1	EIF2S1	>sp|P05198|IF2A_HUMAN Eukaryotic translation initiation factor 2 subunit 1 OS=Homo sapiens GN=EIF2S1 PE=1 SV=3	1	1	1	1	0	1	1	0	0	1	1	0	0	1	1	0	4.8	4.8	4.8	36.112	315	315	1	3		0	15.188	1.829	1.9413	274.57	2	2	Median	NaN	NaN	NaN	0	0	Median	11.941	13.529	NaN
P05386	P05386	3	2	2	60S acidic ribosomal protein P1	RPLP1	>sp|P05386|RLA1_HUMAN 60S acidic ribosomal protein P1 OS=Homo sapiens GN=RPLP1 PE=1 SV=1	1	3	2	2	1	2	3	1	1	2	2	0	1	2	2	0	66.7	51.8	51.8	11.514	114	114	1.13	13	2	0	86.688	0.54117	0.47401	115	8	0	Median	1.0938	1.9382	1.7686	2	0	Median	6.4955	5.416	78.845
P05387	P05387	4	4	3	60S acidic ribosomal protein P2	RPLP2	>sp|P05387|RLA2_HUMAN 60S acidic ribosomal protein P2 OS=Homo sapiens GN=RPLP2 PE=1 SV=1	1	4	4	3	2	1	4	3	2	1	4	3	2	1	3	2	70.4	70.4	55.7	11.665	115	115	1.19	17	4	0	125.8	0.7268	0.79668	83.056	11	0	Median	0.53829	0.76158	71.961	4	2	Median	NaN	NaN	NaN
P05388;Q8NHW5	P05388;Q8NHW5	7;5	7;5	7;5	60S acidic ribosomal protein P0;60S acidic ribosomal protein P0-like	RPLP0;RPLP0P6	>sp|P05388|RLA0_HUMAN 60S acidic ribosomal protein P0 OS=Homo sapiens GN=RPLP0 PE=1 SV=1;>sp|Q8NHW5|RLA0L_HUMAN 60S acidic ribosomal protein P0-like OS=Homo sapiens GN=RPLP0P6 PE=5 SV=1	2	7	7	7	6	5	6	4	6	5	6	4	6	5	6	4	36.9	36.9	36.9	34.273	317	317;317	1.17	25	5	0	163.56	0.9163	1.1056	73.324	19	0	Median	0.88339	1.3764	30.207	8	0	Median	0.65338	0.65488	161.38
P05455	P05455	2	2	2	Lupus La protein	SSB	>sp|P05455|LA_HUMAN Lupus La protein OS=Homo sapiens GN=SSB PE=1 SV=2	1	2	2	2	0	1	0	1	0	1	0	1	0	1	0	1	6.6	6.6	6.6	46.836	408	408	1.5	1	1	0	12.272	8.8616	7.3473	NaN	1	1	Median	NaN	NaN	NaN	0	0	Median	NaN	NaN	NaN
P05976;P08590	P05976;P08590	1;1	1;1	1;1	Myosin light chain 1/3, skeletal muscle isoform;Myosin light chain 3	MYL1;MYL3	>sp|P05976|MYL1_HUMAN Myosin light chain 1/3, skeletal muscle isoform OS=Homo sapiens GN=MYL1 PE=1 SV=3;>sp|P08590|MYL3_HUMAN Myosin light chain 3 OS=Homo sapiens GN=MYL3 PE=1 SV=3	2	1	1	1	0	1	0	1	0	1	0	1	0	1	0	1	8.2	8.2	8.2	21.145	194	194;195	1.33	2	1	0.0015504	7.9287	3.5537	2.8522	32.357	3	0	Median	NaN	NaN	NaN	0	0	Median	2.4076	2.5416	NaN
P05997	P05997	5	5	5	Collagen alpha-2(V) chain	COL5A2	>sp|P05997|CO5A2_HUMAN Collagen alpha-2(V) chain OS=Homo sapiens GN=COL5A2 PE=1 SV=3	1	5	5	5	0	3	2	0	0	3	2	0	0	3	2	0	7.8	7.8	7.8	144.91	1499	1499	1.17	5	1	0	219.83	10.627	10.324	91.369	5	4	Linear	NaN	NaN	NaN	0	0	Median	5.9656	5.9802	54.682
P06396;CON__Q3SX14	P06396	7;3	7;3	7;3	Gelsolin	GSN	>sp|P06396|GELS_HUMAN Gelsolin OS=Homo sapiens GN=GSN PE=1 SV=1	2	7	7	7	0	5	4	0	0	5	4	0	0	5	4	0	17.8	17.8	17.8	85.696	782	782;781	1.25	9	3	0	68.343	5.4319	5.5486	59.894	9	8	Median	NaN	NaN	NaN	0	0	Median	6.4158	6.4518	33.481
P06576	P06576	1	1	1	ATP synthase subunit beta, mitochondrial	ATP5B	>sp|P06576|ATPB_HUMAN ATP synthase subunit beta, mitochondrial OS=Homo sapiens GN=ATP5B PE=1 SV=3	1	1	1	1	0	0	1	0	0	0	1	0	0	0	1	0	3.6	3.6	3.6	56.559	529	529	1	2		0	13.393	1.5839	1.4608	64.043	2	1	Median	NaN	NaN	NaN	0	0	Median	NaN	NaN	NaN
P06702	P06702	3	3	3	Protein S100-A9	S100A9	>sp|P06702|S10A9_HUMAN Protein S100-A9 OS=Homo sapiens GN=S100A9 PE=1 SV=1	1	3	3	3	0	2	3	0	0	2	3	0	0	2	3	0	37.7	37.7	37.7	13.242	114	114	1	5		0	22.479	11.386	11.704	149.01	5	5	Plateau	NaN	NaN	NaN	0	0	Median	1.8404	2.0499	248.15
P06730	P06730	7	7	7	Eukaryotic translation initiation factor 4E	EIF4E	>sp|P06730|IF4E_HUMAN Eukaryotic translation initiation factor 4E OS=Homo sapiens GN=EIF4E PE=1 SV=2	1	7	7	7	1	2	5	6	1	2	5	6	1	2	5	6	36.9	36.9	36.9	25.097	217	217	1.22	14	4	0	71.195	2018.9	1812.1	359.27	15	15	Linear	0.059304	0.075256	NaN	1	1	Median	55.613	59.223	210.38
P06733;P13929;P09104	P06733	4;1;1	4;1;1	4;1;1	Alpha-enolase	ENO1	>sp|P06733|ENOA_HUMAN Alpha-enolase OS=Homo sapiens GN=ENO1 PE=1 SV=2	3	4	4	4	1	0	4	0	1	0	4	0	1	0	4	0	11.3	11.3	11.3	47.168	434	434;434;434	1	5		0	78.115	5.5856	5.4722	181.53	3	0	Median	0.19784	0.31005	NaN	1	0	Median	NaN	NaN	NaN
P06744	P06744	1	1	1	Glucose-6-phosphate isomerase	GPI	>sp|P06744|G6PI_HUMAN Glucose-6-phosphate isomerase OS=Homo sapiens GN=GPI PE=1 SV=4	1	1	1	1	0	0	1	0	0	0	1	0	0	0	1	0	3	3	3	63.146	558	558	1	2		0.0016077	8.5082	NaN	NaN	NaN	0	0	Median	NaN	NaN	NaN	0	0	Median	NaN	NaN	NaN
P06748	P06748	5	5	5	Nucleophosmin	NPM1	>sp|P06748|NPM_HUMAN Nucleophosmin OS=Homo sapiens GN=NPM1 PE=1 SV=2	1	5	5	5	0	4	2	1	0	4	2	1	0	4	2	1	33.7	33.7	33.7	32.575	294	294	1.2	12	3	0	136.71	1.9695	1.5718	136.01	5	0	Median	NaN	NaN	NaN	0	0	Median	20.227	15.914	156.96
P06753	P06753	10	2	2	Tropomyosin alpha-3 chain	TPM3	>sp|P06753|TPM3_HUMAN Tropomyosin alpha-3 chain OS=Homo sapiens GN=TPM3 PE=1 SV=2	1	10	2	2	1	5	8	7	0	0	2	0	0	0	2	0	30.2	7	7	32.95	285	285	1	2		0	12.843	4.4907	3.1071	2.7345	2	2	Median	NaN	NaN	NaN	0	0	Median	NaN	NaN	NaN
Q8N257;Q16778;P33778;P23527;P06899;Q6DRA6;Q6DN03	Q8N257;Q16778;P33778;P23527;P06899	6;6;6;6;6;2;2	2;2;2;2;2;2;2	2;2;2;2;2;2;2	Histone H2B type 3-B;Histone H2B type 2-E;Histone H2B type 1-B;Histone H2B type 1-O;Histone H2B type 1-J	HIST3H2BB;HIST2H2BE;HIST1H2BB;HIST1H2BO;HIST1H2BJ	>sp|Q8N257|H2B3B_HUMAN Histone H2B type 3-B OS=Homo sapiens GN=HIST3H2BB PE=1 SV=3;>sp|Q16778|H2B2E_HUMAN Histone H2B type 2-E OS=Homo sapiens GN=HIST2H2BE PE=1 SV=3;>sp|P33778|H2B1B_HUMAN Histone H2B type 1-B OS=Homo sapiens GN=HIST1H2BB PE=1 SV=2;>sp|P23	7	6	2	2	1	5	3	4	0	2	1	1	0	2	1	1	38.1	7.9	7.9	13.908	126	126;126;126;126;126;164;193	1	4		0	13.698	4.5124	3.3386	240.16	4	2	Median	NaN	NaN	NaN	0	0	Median	1.0064	1.1132	393.55
P07339	P07339	5	5	5	Cathepsin D;Cathepsin D light chain;Cathepsin D heavy chain	CTSD	>sp|P07339|CATD_HUMAN Cathepsin D OS=Homo sapiens GN=CTSD PE=1 SV=1	1	5	5	5	0	0	5	0	0	0	5	0	0	0	5	0	15.8	15.8	15.8	44.552	412	412	1	8		0	55.615	4.1592	9.826	71.527	5	4	Linear	NaN	NaN	NaN	0	0	Median	NaN	NaN	NaN
P07355;A6NMY6	P07355;A6NMY6	9;5	9;5	9;5	Annexin A2;Putative annexin A2-like protein	ANXA2;ANXA2P2	>sp|P07355|ANXA2_HUMAN Annexin A2 OS=Homo sapiens GN=ANXA2 PE=1 SV=2;>sp|A6NMY6|AXA2L_HUMAN Putative annexin A2-like protein OS=Homo sapiens GN=ANXA2P2 PE=5 SV=2	2	9	9	9	1	2	8	1	1	2	8	1	1	2	8	1	27.7	27.7	27.7	38.604	339	339;339	1.05	19	1	0	174.52	5.6514	5.3888	88.571	4	0	Median	0.63466	0.99019	3.9759	2	1	Median	3.5394	3.3446	12.431
P07437	P07437	18	7	6	Tubulin beta chain	TUBB	>sp|P07437|TBB5_HUMAN Tubulin beta chain OS=Homo sapiens GN=TUBB PE=1 SV=2	1	18	7	6	6	15	8	10	2	6	4	4	1	5	3	3	52.3	20.5	17.1	49.67	444	444	1.29	36	15	0	160.16	0.52754	0.84413	124.7	34	0	Median	0.40515	0.66806	18.617	7	0	Median	3.2733	2.2574	73.915
P07737	P07737	2	2	2	Profilin-1	PFN1	>sp|P07737|PROF1_HUMAN Profilin-1 OS=Homo sapiens GN=PFN1 PE=1 SV=2	1	2	2	2	0	0	2	0	0	0	2	0	0	0	2	0	12.9	12.9	12.9	15.054	140	140	1	3		0	17.2	NaN	NaN	NaN	0	0	Median	NaN	NaN	NaN	0	0	Median	NaN	NaN	NaN
P07814	P07814	2	2	2	Bifunctional glutamate/proline--tRNA ligase;Glutamate--tRNA ligase;Proline--tRNA ligase	EPRS	>sp|P07814|SYEP_HUMAN Bifunctional glutamate/proline--tRNA ligase OS=Homo sapiens GN=EPRS PE=1 SV=5	1	2	2	2	0	0	2	1	0	0	2	1	0	0	2	1	2	2	2	170.59	1512	1512	1	3		0	13.827	1.3568	1.0009	78.495	2	1	Median	NaN	NaN	NaN	0	0	Median	NaN	NaN	NaN
P08238;P07900;Q14568;Q58FF8	P08238;P07900	3;3;1;1	3;3;1;1	3;3;1;1	Heat shock protein HSP 90-beta;Heat shock protein HSP 90-alpha	HSP90AB1;HSP90AA1	>sp|P08238|HS90B_HUMAN Heat shock protein HSP 90-beta OS=Homo sapiens GN=HSP90AB1 PE=1 SV=4;>sp|P07900|HS90A_HUMAN Heat shock protein HSP 90-alpha OS=Homo sapiens GN=HSP90AA1 PE=1 SV=5	4	3	3	3	1	3	2	1	1	3	2	1	1	3	2	1	5.4	5.4	5.4	83.263	724	724;732;343;381	1.12	7	1	0	48.499	0.49502	0.58953	82.285	5	3	Median	NaN	NaN	NaN	0	0	Median	0.41473	0.44056	32.908
P07910;P0DMR1;O60812;B7ZW38;B2RXH8	P07910	3;1;1;1;1	3;1;1;1;1	3;1;1;1;1	Heterogeneous nuclear ribonucleoproteins C1/C2	HNRNPC	>sp|P07910|HNRPC_HUMAN Heterogeneous nuclear ribonucleoproteins C1/C2 OS=Homo sapiens GN=HNRNPC PE=1 SV=4	5	3	3	3	1	2	3	1	1	2	3	1	1	2	3	1	12.7	12.7	12.7	33.67	306	306;293;293;293;293	1.13	13	2	0	51.303	1.0588	1.0721	66.142	11	0	Median	0.33743	0.58463	NaN	1	0	Median	1.1577	1.2376	8.9539
P07919	P07919	1	1	1	Cytochrome b-c1 complex subunit 6, mitochondrial	UQCRH	>sp|P07919|QCR6_HUMAN Cytochrome b-c1 complex subunit 6, mitochondrial OS=Homo sapiens GN=UQCRH PE=1 SV=2	1	1	1	1	0	1	0	0	0	1	0	0	0	1	0	0	19.8	19.8	19.8	10.739	91	91	1	1		0.0016474	9.7189	2.9007	2.8719	NaN	1	0	Median	NaN	NaN	NaN	0	0	Median	2.9007	2.8719	NaN
P07951	P07951	17	17	1	Tropomyosin beta chain	TPM2	>sp|P07951|TPM2_HUMAN Tropomyosin beta chain OS=Homo sapiens GN=TPM2 PE=1 SV=1	1	17	17	1	1	8	11	12	1	8	11	12	0	1	0	0	44.7	44.7	5.6	32.85	284	284	1.25	47	16	0	216.38	3.9973	2.8077	112.95	24	0	Median	0.39283	0.63346	75.553	2	1	Median	6.0548	5.506	64.705
P08107;P48741	P08107	6;1	5;0	1;0	Heat shock 70 kDa protein 1A	HSPA1A	>sp|P08107|HSP71_HUMAN Heat shock 70 kDa protein 1A/1B OS=Homo sapiens GN=HSPA1A PE=1 SV=5	2	6	5	1	3	3	6	2	2	2	5	1	0	0	1	0	15.1	13.1	4.8	70.051	641	641;367	1.2	12	3	0	113.13	0.53076	0.74261	61.246	7	0	Median	0.45675	0.70296	15.113	3	0	Median	2.5085	2.7517	55.5
P08621	P08621	3	3	3	U1 small nuclear ribonucleoprotein 70 kDa	SNRNP70	>sp|P08621|RU17_HUMAN U1 small nuclear ribonucleoprotein 70 kDa OS=Homo sapiens GN=SNRNP70 PE=1 SV=2	1	3	3	3	0	0	0	3	0	0	0	3	0	0	0	3	9.2	9.2	9.2	51.556	437	437	1.25	3	1	0	18.411	7.7647	7.1123	NaN	1	1	Median	NaN	NaN	NaN	0	0	Median	NaN	NaN	NaN
P08670;P41219;P17661	P08670	20;2;1	20;2;1	20;2;1	Vimentin	VIM	>sp|P08670|VIME_HUMAN Vimentin OS=Homo sapiens GN=VIM PE=1 SV=4	3	20	20	20	0	6	19	3	0	6	19	3	0	6	19	3	53	53	53	53.651	466	466;470;470	1.08	36	3	0	289.8	1.1116	0.88888	77.291	19	0	Median	NaN	NaN	NaN	0	0	Median	3.6253	3.8833	153.9
P0CW22;P08708	P0CW22;P08708	5;5	5;5	5;5	40S ribosomal protein S17-like;40S ribosomal protein S17	RPS17L;RPS17	>sp|P0CW22|RS17L_HUMAN 40S ribosomal protein S17-like OS=Homo sapiens GN=RPS17L PE=1 SV=1;>sp|P08708|RS17_HUMAN 40S ribosomal protein S17 OS=Homo sapiens GN=RPS17 PE=1 SV=2	2	5	5	5	2	4	5	5	2	4	5	5	2	4	5	5	51.9	51.9	51.9	15.55	135	135;135	1.26	20	7	0	208.88	2.6539	2.1303	88.694	11	0	Median	0.34843	0.50363	41.152	3	0	Median	4.4917	3.036	41.43
P08865	P08865	8	8	8	40S ribosomal protein SA	RPSA	>sp|P08865|RSSA_HUMAN 40S ribosomal protein SA OS=Homo sapiens GN=RPSA PE=1 SV=4	1	8	8	8	4	2	7	0	4	2	7	0	4	2	7	0	32.9	32.9	32.9	32.854	295	295	1.05	19	1	0	91.871	0.15655	0.17134	112.15	12	12	Median	0.1915	0.28152	120.8	4	4	Median	2.358	2.4102	NaN
P09038	P09038	1	1	1	Fibroblast growth factor 2	FGF2	>sp|P09038|FGF2_HUMAN Fibroblast growth factor 2 OS=Homo sapiens GN=FGF2 PE=1 SV=3	1	1	1	1	1	1	0	1	1	1	0	1	1	1	0	1	3.5	3.5	3.5	30.77	288	288	1.6	2	3	0.0014388	7.2007	15.475	12.564	NaN	1	1	Median	NaN	NaN	NaN	0	0	Median	NaN	NaN	NaN
P09132	P09132	1	1	1	Signal recognition particle 19 kDa protein	SRP19	>sp|P09132|SRP19_HUMAN Signal recognition particle 19 kDa protein OS=Homo sapiens GN=SRP19 PE=1 SV=3	1	1	1	1	0	0	1	0	0	0	1	0	0	0	1	0	8.3	8.3	8.3	16.156	144	144	1	1		0	14.739	0.16664	0.13386	NaN	1	1	Median	NaN	NaN	NaN	0	0	Median	NaN	NaN	NaN
P09211	P09211	1	1	1	Glutathione S-transferase P	GSTP1	>sp|P09211|GSTP1_HUMAN Glutathione S-transferase P OS=Homo sapiens GN=GSTP1 PE=1 SV=2	1	1	1	1	0	0	1	0	0	0	1	0	0	0	1	0	7.6	7.6	7.6	23.356	210	210	1	2		0	28.27	9.3931	8.3612	NaN	1	1	Median	NaN	NaN	NaN	0	0	Median	NaN	NaN	NaN
P09429;B2RPK0;P26583	P09429	5;2;1	5;2;1	5;2;1	High mobility group protein B1	HMGB1	>sp|P09429|HMGB1_HUMAN High mobility group protein B1 OS=Homo sapiens GN=HMGB1 PE=1 SV=3	3	5	5	5	0	1	0	5	0	1	0	5	0	1	0	5	28.4	28.4	28.4	24.893	215	215;211;209	1.3	7	3	0	49.837	6.8549	5.9751	45.672	8	6	Median	NaN	NaN	NaN	0	0	Median	NaN	NaN	NaN
P09493	P09493	15	6	5	Tropomyosin alpha-1 chain	TPM1	>sp|P09493|TPM1_HUMAN Tropomyosin alpha-1 chain OS=Homo sapiens GN=TPM1 PE=1 SV=2	1	15	6	5	1	8	10	13	0	4	3	5	0	3	3	5	44	26.8	21.1	32.708	284	284	1.12	14	2	0	54.893	2.305	1.6177	40.487	4	0	Median	NaN	NaN	NaN	0	0	Median	5.6192	6.1781	70.038
P09651;Q32P51	P09651;Q32P51	10;7	10;7	10;7	Heterogeneous nuclear ribonucleoprotein A1;Heterogeneous nuclear ribonucleoprotein A1, N-terminally processed;Heterogeneous nuclear ribonucleoprotein A1-like 2	HNRNPA1;HNRNPA1L2	>sp|P09651|ROA1_HUMAN Heterogeneous nuclear ribonucleoprotein A1 OS=Homo sapiens GN=HNRNPA1 PE=1 SV=5;>sp|Q32P51|RA1L2_HUMAN Heterogeneous nuclear ribonucleoprotein A1-like 2 OS=Homo sapiens GN=HNRNPA1L2 PE=2 SV=2	2	10	10	10	1	8	4	5	1	8	4	5	1	8	4	5	29	29	29	38.746	372	372;320	1.35	26	14	0	311.41	0.54797	0.53887	102.29	11	0	Median	0.36503	0.50241	9.9065	2	0	Median	13.55	10.432	157.2
P09874	P09874	5	5	5	Poly [ADP-ribose] polymerase 1	PARP1	>sp|P09874|PARP1_HUMAN Poly [ADP-ribose] polymerase 1 OS=Homo sapiens GN=PARP1 PE=1 SV=4	1	5	5	5	0	0	4	2	0	0	4	2	0	0	4	2	6.5	6.5	6.5	113.08	1014	1014	1.12	7	1	0	48.891	1.4336	1.0567	31.879	5	0	Median	NaN	NaN	NaN	0	0	Median	NaN	NaN	NaN
P09972	P09972	1	1	1	Fructose-bisphosphate aldolase C	ALDOC	>sp|P09972|ALDOC_HUMAN Fructose-bisphosphate aldolase C OS=Homo sapiens GN=ALDOC PE=1 SV=2	1	1	1	1	0	0	1	0	0	0	1	0	0	0	1	0	6.3	6.3	6.3	39.455	364	364	1	1		0	13.559	14.982	10.705	NaN	1	1	Median	NaN	NaN	NaN	0	0	Median	NaN	NaN	NaN
Q99878;Q96KK5;Q9BTM1;Q16777;Q6FI13;P20671;P0C0S8;Q96QV6;P16104;Q8IUE6	Q99878;Q96KK5;Q9BTM1;Q16777;Q6FI13;P20671;P0C0S8;Q96QV6;P16104	5;5;5;5;5;5;5;3;3;1	1;1;1;1;1;1;1;0;0;0	1;1;1;1;1;1;1;0;0;0	Histone H2A type 1-J;Histone H2A type 1-H;Histone H2A.J;Histone H2A type 2-C;Histone H2A type 2-A;Histone H2A type 1-D;Histone H2A type 1;Histone H2A type 1-A;Histone H2AX	HIST1H2AJ;HIST1H2AH;H2AFJ;HIST2H2AC;HIST2H2AA3;HIST1H2AD;HIST1H2AG;HIST1H2AA;H2AFX	>sp|Q99878|H2A1J_HUMAN Histone H2A type 1-J OS=Homo sapiens GN=HIST1H2AJ PE=1 SV=3;>sp|Q96KK5|H2A1H_HUMAN Histone H2A type 1-H OS=Homo sapiens GN=HIST1H2AH PE=1 SV=3;>sp|Q9BTM1|H2AJ_HUMAN Histone H2A.J OS=Homo sapiens GN=H2AFJ PE=1 SV=1;>sp|Q16777|H2A2C_HU	10	5	1	1	2	4	3	5	0	0	1	1	0	0	1	1	35.9	8.6	8.6	13.936	128	128;128;129;129;130;130;130;131;143;130	1	3		0.0014948	7.5503	2.8672	2.0583	52.167	3	3	Median	NaN	NaN	NaN	0	0	Median	NaN	NaN	NaN
P0DMB2	P0DMB2	1	1	1	Uncharacterized protein C8orf88	C8orf88	>sp|P0DMB2|CH088_HUMAN Uncharacterized protein C8orf88 OS=Homo sapiens GN=C8orf88 PE=4 SV=1	1	1	1	1	0	1	0	1	0	1	0	1	0	1	0	1	26.5	26.5	26.5	13.372	117	117	1.6	2	3	0	28.869	7.5017	5.3458	78.303	3	3	Median	NaN	NaN	NaN	0	0	Median	8.0945	6.5815	29.409
P10599	P10599	3	3	3	Thioredoxin	TXN	>sp|P10599|THIO_HUMAN Thioredoxin OS=Homo sapiens GN=TXN PE=1 SV=3	1	3	3	3	2	2	2	2	2	2	2	2	2	2	2	2	19	19	19	11.737	105	105	1.2	8	2	0	22.302	0.37318	0.36147	97.306	4	0	Median	0.25155	0.39336	137.49	2	1	Median	1.2046	1.2623	NaN
P11021	P11021	7	6	6	78 kDa glucose-regulated protein	HSPA5	>sp|P11021|GRP78_HUMAN 78 kDa glucose-regulated protein OS=Homo sapiens GN=HSPA5 PE=1 SV=2	1	7	6	6	2	2	4	2	1	2	3	2	1	2	3	2	12.8	12.8	12.8	72.332	654	654	1	10		0	45.939	0.52081	0.4319	106.39	7	6	Median	0.29551	0.44562	NaN	1	1	Median	3.3169	3.7202	NaN
P11142;P54652	P11142	16;4	16;4	14;2	Heat shock cognate 71 kDa protein	HSPA8	>sp|P11142|HSP7C_HUMAN Heat shock cognate 71 kDa protein OS=Homo sapiens GN=HSPA8 PE=1 SV=1	2	16	16	14	9	14	11	9	9	14	11	9	7	13	9	8	29.1	29.1	27.1	70.897	646	646;639	1.29	46	19	0	285.81	0.86545	0.8094	73.74	38	0	Median	0.47528	0.68997	15.263	9	0	Median	0.98797	1.0296	95.325
P11182	P11182	1	1	1	Lipoamide acyltransferase component of branched-chain alpha-keto acid dehydrogenase complex, mitochondrial	DBT	>sp|P11182|ODB2_HUMAN Lipoamide acyltransferase component of branched-chain alpha-keto acid dehydrogenase complex, mitochondrial OS=Homo sapiens GN=DBT PE=1 SV=3	1	1	1	1	0	0	1	0	0	0	1	0	0	0	1	0	3.5	3.5	3.5	53.486	482	482	1	1		0.0016779	10.45	NaN	NaN	NaN	0	0	Median	NaN	NaN	NaN	0	0	Median	NaN	NaN	NaN
P11387	P11387	1	1	1	DNA topoisomerase 1	TOP1	>sp|P11387|TOP1_HUMAN DNA topoisomerase 1 OS=Homo sapiens GN=TOP1 PE=1 SV=2	1	1	1	1	0	1	0	1	0	1	0	1	0	1	0	1	2.1	2.1	2.1	90.725	765	765	1	2		0.0016181	8.9314	NaN	NaN	NaN	0	0	Median	NaN	NaN	NaN	0	0	Median	NaN	NaN	NaN
P11388	P11388	1	1	1	DNA topoisomerase 2-alpha	TOP2A	>sp|P11388|TOP2A_HUMAN DNA topoisomerase 2-alpha OS=Homo sapiens GN=TOP2A PE=1 SV=3	1	1	1	1	0	0	0	1	0	0	0	1	0	0	0	1	0.8	0.8	0.8	174.38	1531	1531	1	1		0.0054945	6.7584	1.3117	1.204	NaN	1	1	Median	NaN	NaN	NaN	0	0	Median	NaN	NaN	NaN
P11940;Q9H361;Q4VXU2;Q5JQF8;Q96DU9	P11940	22;8;4;1;1	22;8;4;1;1	15;6;3;1;1	Polyadenylate-binding protein 1	PABPC1	>sp|P11940|PABP1_HUMAN Polyadenylate-binding protein 1 OS=Homo sapiens GN=PABPC1 PE=1 SV=2	5	22	22	15	7	12	13	17	7	12	13	17	5	8	7	11	47.6	47.6	36.3	70.67	636	636;631;614;200;382	1.25	54	18	0	323.31	0.98815	0.69089	90.078	20	0	Median	0.11552	0.16713	47.404	8	8	Median	2.444	2.7019	46.067
P12107	P12107	3	3	3	Collagen alpha-1(XI) chain	COL11A1	>sp|P12107|COBA1_HUMAN Collagen alpha-1(XI) chain OS=Homo sapiens GN=COL11A1 PE=1 SV=4	1	3	3	3	0	2	1	0	0	2	1	0	0	2	1	0	2.9	2.9	2.9	181.06	1806	1806	1	3		0	35.92	0.66732	0.67057	22.844	2	1	Median	NaN	NaN	NaN	0	0	Median	0.4794	0.57055	NaN
P12236	P12236	8	3	1	ADP/ATP translocase 3;ADP/ATP translocase 3, N-terminally processed	SLC25A6	>sp|P12236|ADT3_HUMAN ADP/ATP translocase 3 OS=Homo sapiens GN=SLC25A6 PE=1 SV=4	1	8	3	1	2	8	1	4	1	3	1	1	1	1	1	1	25.5	13.1	4.4	32.866	298	298	1.22	7	2	0	21.742	0.3019	0.31879	189.68	8	8	Median	0.63218	1.01	NaN	1	1	Median	0.26786	0.3091	119.52
P12270	P12270	1	1	1	Nucleoprotein TPR	TPR	>sp|P12270|TPR_HUMAN Nucleoprotein TPR OS=Homo sapiens GN=TPR PE=1 SV=3	1	1	1	1	0	0	1	0	0	0	1	0	0	0	1	0	0.4	0.4	0.4	267.29	2363	2363	1	1		0.0014265	7.134	NaN	NaN	NaN	0	0	Median	NaN	NaN	NaN	0	0	Median	NaN	NaN	NaN
P12956	P12956	10	10	10	X-ray repair cross-complementing protein 6	XRCC6	>sp|P12956|XRCC6_HUMAN X-ray repair cross-complementing protein 6 OS=Homo sapiens GN=XRCC6 PE=1 SV=2	1	10	10	10	3	2	4	8	3	2	4	8	3	2	4	8	21.2	21.2	21.2	69.842	609	609	1.18	18	4	0	130.71	2.9105	2.6739	143.68	13	11	Median	0.079525	0.11517	NaN	1	1	Median	1.7851	2.0202	62.348
P13010	P13010	10	10	10	X-ray repair cross-complementing protein 5	XRCC5	>sp|P13010|XRCC5_HUMAN X-ray repair cross-complementing protein 5 OS=Homo sapiens GN=XRCC5 PE=1 SV=3	1	10	10	10	1	3	3	5	1	3	3	5	1	3	3	5	16.3	16.3	16.3	82.704	732	732	1.08	11	1	0	81.826	7.7765	7.0534	211.17	9	7	Median	0.07821	0.12038	NaN	1	1	Median	12.872	13.229	NaN
P13646;CON__ENSEMBL:ENSP00000377550	P13646;CON__ENSEMBL:ENSP00000377550	15;14	9;8	0;0	Keratin, type I cytoskeletal 13	KRT13	>sp|P13646|K1C13_HUMAN Keratin, type I cytoskeletal 13 OS=Homo sapiens GN=KRT13 PE=1 SV=4;>ENSEMBL:ENSP00000377550 Tax_Id=9606 Gene_Symbol=KRT13 46 kDa protein	2	15	9	0	4	8	9	10	1	2	4	5	0	0	0	0	36.2	27.1	0	49.588	458	458;420	1.25	12	4	0	94.49	6.3902	5.1039	85.946	6	4	Median	NaN	NaN	NaN	0	0	Median	0.64008	0.7278	NaN
P13796	P13796	1	1	1	Plastin-2	LCP1	>sp|P13796|PLSL_HUMAN Plastin-2 OS=Homo sapiens GN=LCP1 PE=1 SV=6	1	1	1	1	0	0	1	0	0	0	1	0	0	0	1	0	2.2	2.2	2.2	70.288	627	627	1	1		0.0016129	8.6427	31.781	28.194	NaN	1	1	Median	NaN	NaN	NaN	0	0	Median	NaN	NaN	NaN
P14618;P30613	P14618	3;1	3;1	3;1	Pyruvate kinase PKM	PKM	>sp|P14618|KPYM_HUMAN Pyruvate kinase PKM OS=Homo sapiens GN=PKM PE=1 SV=4	2	3	3	3	0	0	3	0	0	0	3	0	0	0	3	0	9.2	9.2	9.2	57.936	531	531;574	1	4		0	43.788	9.7312	9.9852	97.139	3	3	Median	NaN	NaN	NaN	0	0	Median	NaN	NaN	NaN
P63162;P14678	P63162;P14678	2;2	2;2	2;2	Small nuclear ribonucleoprotein-associated protein N;Small nuclear ribonucleoprotein-associated proteins B and B	SNRPN;SNRPB	>sp|P63162|RSMN_HUMAN Small nuclear ribonucleoprotein-associated protein N OS=Homo sapiens GN=SNRPN PE=1 SV=1;>sp|P14678|RSMB_HUMAN Small nuclear ribonucleoprotein-associated proteins B and B OS=Homo sapiens GN=SNRPB PE=1 SV=2	2	2	2	2	0	0	1	1	0	0	1	1	0	0	1	1	12.1	12.1	12.1	24.614	240	240;240	1	2		0	14.122	1.8209	1.7606	146.15	2	1	Median	NaN	NaN	NaN	0	0	Median	NaN	NaN	NaN
P14923;P35222	P14923	16;2	16;2	16;2	Junction plakoglobin	JUP	>sp|P14923|PLAK_HUMAN Junction plakoglobin OS=Homo sapiens GN=JUP PE=1 SV=3	2	16	16	16	9	12	10	6	9	12	10	6	9	12	10	6	27.1	27.1	27.1	81.744	745	745;781	1.3	38	16	0	177.61	0.35845	0.44417	83.877	15	0	Median	0.25931	0.43378	15.733	7	0	Median	0.51897	0.46914	29.483
P15259;Q8N0Y7;P18669	P15259;Q8N0Y7;P18669	1;1;1	1;1;1	1;1;1	Phosphoglycerate mutase 2;Probable phosphoglycerate mutase 4;Phosphoglycerate mutase 1	PGAM2;PGAM4;PGAM1	>sp|P15259|PGAM2_HUMAN Phosphoglycerate mutase 2 OS=Homo sapiens GN=PGAM2 PE=1 SV=3;>sp|Q8N0Y7|PGAM4_HUMAN Probable phosphoglycerate mutase 4 OS=Homo sapiens GN=PGAM4 PE=2 SV=1;>sp|P18669|PGAM1_HUMAN Phosphoglycerate mutase 1 OS=Homo sapiens GN=PGAM1 PE=1	3	1	1	1	0	0	1	0	0	0	1	0	0	0	1	0	5.5	5.5	5.5	28.766	253	253;254;254	1	1		0.0055021	6.7864	NaN	NaN	NaN	0	0	Median	NaN	NaN	NaN	0	0	Median	NaN	NaN	NaN
P15309	P15309	1	1	1	Prostatic acid phosphatase;PAPf39	ACPP	>sp|P15309|PPAP_HUMAN Prostatic acid phosphatase OS=Homo sapiens GN=ACPP PE=1 SV=3	1	1	1	1	0	0	1	0	0	0	1	0	0	0	1	0	3.9	3.9	3.9	44.566	386	386	1	1		0.0055633	6.8665	NaN	NaN	NaN	0	0	Median	NaN	NaN	NaN	0	0	Median	NaN	NaN	NaN
P15880	P15880	9	9	9	40S ribosomal protein S2	RPS2	>sp|P15880|RS2_HUMAN 40S ribosomal protein S2 OS=Homo sapiens GN=RPS2 PE=1 SV=2	1	9	9	9	6	7	3	8	6	7	3	8	6	7	3	8	34.5	34.5	34.5	31.324	293	293	1.39	28	18	0	131.5	0.52009	0.49831	131.49	19	0	Median	0.13036	0.21875	27.308	5	0	Median	0.87643	0.82749	61.989
P15924	P15924	28	28	28	Desmoplakin	DSP	>sp|P15924|DESP_HUMAN Desmoplakin OS=Homo sapiens GN=DSP PE=1 SV=3	1	28	28	28	8	18	17	8	8	18	17	8	8	18	17	8	12.4	12.4	12.4	331.77	2871	2871	1.19	65	15	0	323.31	3.297	2.9708	106.89	15	0	Median	0.31092	0.47593	53.716	12	10	Median	0.48867	0.49683	81.116
P16401	P16401	7	6	6	Histone H1.5	HIST1H1B	>sp|P16401|H15_HUMAN Histone H1.5 OS=Homo sapiens GN=HIST1H1B PE=1 SV=3	1	7	6	6	0	3	1	6	0	3	1	5	0	3	1	5	22.1	16.8	16.8	22.58	226	226	1.23	10	3	0	46.798	3.5586	3.0578	60.414	3	0	Median	NaN	NaN	NaN	0	0	Median	0.25192	0.25589	NaN
P16402;P10412;Q02539;P22492	P16402;P10412	11;9;4;3	11;9;4;3	3;1;0;0	Histone H1.3;Histone H1.4	HIST1H1D;HIST1H1E	>sp|P16402|H13_HUMAN Histone H1.3 OS=Homo sapiens GN=HIST1H1D PE=1 SV=2;>sp|P10412|H14_HUMAN Histone H1.4 OS=Homo sapiens GN=HIST1H1E PE=1 SV=2	4	11	11	3	3	7	4	11	3	7	4	11	0	1	0	3	32.1	32.1	15.4	22.35	221	221;219;215;207	1.33	26	13	0	126	2.1839	1.6082	112.89	18	0	Median	0.64498	0.78665	31.918	5	0	Median	0.055432	0.056267	27.915
P16403	P16403	9	1	1	Histone H1.2	HIST1H1C	>sp|P16403|H12_HUMAN Histone H1.2 OS=Homo sapiens GN=HIST1H1C PE=1 SV=2	1	9	1	1	3	7	4	8	0	1	0	0	0	1	0	0	32.9	9.4	9.4	21.364	213	213	1	1		0.0015221	7.699	NaN	NaN	NaN	0	0	Median	NaN	NaN	NaN	0	0	Median	NaN	NaN	NaN
P16989;Q9Y2T7	P16989	5;2	2;0	2;0	Y-box-binding protein 3	YBX3	>sp|P16989|YBOX3_HUMAN Y-box-binding protein 3 OS=Homo sapiens GN=YBX3 PE=1 SV=4	2	5	2	2	3	0	4	4	1	0	1	1	1	0	1	1	20.7	16.4	16.4	40.089	372	372;364	1.25	3	1	0	40.948	0.14889	0.23222	52.076	3	0	Median	0.13727	0.22362	5.3385	2	0	Median	NaN	NaN	NaN
P17844;Q92841	P17844	12;3	11;2	11;2	Probable ATP-dependent RNA helicase DDX5	DDX5	>sp|P17844|DDX5_HUMAN Probable ATP-dependent RNA helicase DDX5 OS=Homo sapiens GN=DDX5 PE=1 SV=1	2	12	11	11	5	2	4	11	4	2	3	10	4	2	3	10	20.8	19.1	19.1	69.147	614	614;729	1.34	19	10	0	90.189	0.7522	0.85051	100.98	4	0	Median	0.36057	0.50289	84.326	6	4	Median	5.9553	6.0662	9.6759
P18077	P18077	5	5	5	60S ribosomal protein L35a	RPL35A	>sp|P18077|RL35A_HUMAN 60S ribosomal protein L35a OS=Homo sapiens GN=RPL35A PE=1 SV=2	1	5	5	5	0	4	1	2	0	4	1	2	0	4	1	2	30	30	30	12.538	110	110	1.43	8	6	0	34.615	0.56726	0.41859	100.67	7	0	Median	NaN	NaN	NaN	0	0	Median	0.18297	0.20385	9.3836
P18124	P18124	17	17	17	60S ribosomal protein L7	RPL7	>sp|P18124|RL7_HUMAN 60S ribosomal protein L7 OS=Homo sapiens GN=RPL7 PE=1 SV=1	1	17	17	17	8	16	5	13	8	16	5	13	8	16	5	13	44.4	44.4	44.4	29.225	248	248	1.34	49	25	0	157.38	1.1423	1.0535	89.206	46	0	Median	1.0938	1.5438	46.416	13	0	Median	1.0358	0.7437	173.31
P18621	P18621	11	11	11	60S ribosomal protein L17	RPL17	>sp|P18621|RL17_HUMAN 60S ribosomal protein L17 OS=Homo sapiens GN=RPL17 PE=1 SV=3	1	11	11	11	4	7	6	9	4	7	6	9	4	7	6	9	54.3	54.3	54.3	21.397	184	184	1.28	34	13	0	178.18	3.1557	2.464	97.29	18	0	Median	0.50537	0.79597	50.137	5	0	Median	3.5513	3.1893	33.129
P18846	P18846	1	1	1	Cyclic AMP-dependent transcription factor ATF-1	ATF1	>sp|P18846|ATF1_HUMAN Cyclic AMP-dependent transcription factor ATF-1 OS=Homo sapiens GN=ATF1 PE=1 SV=2	1	1	1	1	0	0	1	0	0	0	1	0	0	0	1	0	9.6	9.6	9.6	29.232	271	271	1	1		0	16.269	1.5193	1.3736	NaN	1	0	Median	NaN	NaN	NaN	0	0	Median	NaN	NaN	NaN
P19338	P19338	24	24	24	Nucleolin	NCL	>sp|P19338|NUCL_HUMAN Nucleolin OS=Homo sapiens GN=NCL PE=1 SV=3	1	24	24	24	12	20	15	18	12	20	15	18	12	20	15	18	35.1	35.1	35.1	76.613	710	710	1.32	69	33	0	323.31	0.91421	1.0338	99.377	57	0	Median	0.43424	0.66657	47.106	12	0	Median	0.43419	0.34543	155.98
P19525	P19525	1	1	1	Interferon-induced, double-stranded RNA-activated protein kinase	EIF2AK2	>sp|P19525|E2AK2_HUMAN Interferon-induced, double-stranded RNA-activated protein kinase OS=Homo sapiens GN=EIF2AK2 PE=1 SV=2	1	1	1	1	0	0	1	0	0	0	1	0	0	0	1	0	2.5	2.5	2.5	62.094	551	551	1	1		0.0014124	7.017	0.43763	0.36297	NaN	1	1	Median	NaN	NaN	NaN	0	0	Median	NaN	NaN	NaN
P19971	P19971	1	1	1	Thymidine phosphorylase	TYMP	>sp|P19971|TYPH_HUMAN Thymidine phosphorylase OS=Homo sapiens GN=TYMP PE=1 SV=2	1	1	1	1	0	0	1	0	0	0	1	0	0	0	1	0	3.9	3.9	3.9	49.955	482	482	1	1		0	19.116	3.9011	3.2206	NaN	1	1	Median	NaN	NaN	NaN	0	0	Median	NaN	NaN	NaN
P20042	P20042	3	3	3	Eukaryotic translation initiation factor 2 subunit 2	EIF2S2	>sp|P20042|IF2B_HUMAN Eukaryotic translation initiation factor 2 subunit 2 OS=Homo sapiens GN=EIF2S2 PE=1 SV=2	1	3	3	3	0	1	2	0	0	1	2	0	0	1	2	0	14.7	14.7	14.7	38.388	333	333	1	3		0	29.778	0.92663	0.92779	73.286	3	1	Median	NaN	NaN	NaN	0	0	Median	0.24685	0.29374	NaN
P20061	P20061	1	1	1	Transcobalamin-1	TCN1	>sp|P20061|TCO1_HUMAN Transcobalamin-1 OS=Homo sapiens GN=TCN1 PE=1 SV=2	1	1	1	1	0	0	0	1	0	0	0	1	0	0	0	1	3.5	3.5	3.5	48.206	433	433	1	1		0.0015244	7.7132	NaN	NaN	NaN	0	0	Median	NaN	NaN	NaN	0	0	Median	NaN	NaN	NaN
P20290	P20290	1	1	1	Transcription factor BTF3	BTF3	>sp|P20290|BTF3_HUMAN Transcription factor BTF3 OS=Homo sapiens GN=BTF3 PE=1 SV=1	1	1	1	1	0	0	1	0	0	0	1	0	0	0	1	0	14.1	14.1	14.1	22.168	206	206	1	1		0	20.377	0.80061	0.68595	NaN	1	1	Median	NaN	NaN	NaN	0	0	Median	NaN	NaN	NaN
P20700	P20700	2	2	2	Lamin-B1	LMNB1	>sp|P20700|LMNB1_HUMAN Lamin-B1 OS=Homo sapiens GN=LMNB1 PE=1 SV=2	1	2	2	2	0	0	2	0	0	0	2	0	0	0	2	0	3.8	3.8	3.8	66.408	586	586	1	2		0	11.431	4.0024	3.3677	NaN	1	1	Median	NaN	NaN	NaN	0	0	Median	NaN	NaN	NaN
P20908	P20908	10	10	10	Collagen alpha-1(V) chain	COL5A1	>sp|P20908|CO5A1_HUMAN Collagen alpha-1(V) chain OS=Homo sapiens GN=COL5A1 PE=1 SV=3	1	10	10	10	0	8	6	1	0	8	6	1	0	8	6	1	10.8	10.8	10.8	183.56	1838	1838	1.14	19	3	0	225.67	1.5928	1.5057	85.195	9	0	Median	NaN	NaN	NaN	0	0	Median	3.7156	3.4175	80.355
Q9UQ88;P21127	Q9UQ88;P21127	2;2	2;2	2;2	Cyclin-dependent kinase 11A;Cyclin-dependent kinase 11B	CDK11A;CDK11B	>sp|Q9UQ88|CD11A_HUMAN Cyclin-dependent kinase 11A OS=Homo sapiens GN=CDK11A PE=1 SV=4;>sp|P21127|CD11B_HUMAN Cyclin-dependent kinase 11B OS=Homo sapiens GN=CDK11B PE=1 SV=3	2	2	2	2	1	1	0	0	1	1	0	0	1	1	0	0	3.8	3.8	3.8	91.361	783	783;795	1	2		0	13.47	0.15375	0.20974	NaN	1	1	Median	0.15375	0.20974	NaN	1	1	Median	NaN	NaN	NaN
P21291	P21291	1	1	1	Cysteine and glycine-rich protein 1	CSRP1	>sp|P21291|CSRP1_HUMAN Cysteine and glycine-rich protein 1 OS=Homo sapiens GN=CSRP1 PE=1 SV=3	1	1	1	1	0	0	0	1	0	0	0	1	0	0	0	1	7.8	7.8	7.8	20.567	193	193	1	1		0.0014493	7.2761	5.2336	4.6864	NaN	1	1	Median	NaN	NaN	NaN	0	0	Median	NaN	NaN	NaN
P21333	P21333	2	2	2	Filamin-A	FLNA	>sp|P21333|FLNA_HUMAN Filamin-A OS=Homo sapiens GN=FLNA PE=1 SV=4	1	2	2	2	1	0	1	0	1	0	1	0	1	0	1	0	1.5	1.5	1.5	280.74	2647	2647	1	2		0	11.049	3.595	4.0691	40.506	2	2	Median	3.1262	5.4187	NaN	1	1	Median	NaN	NaN	NaN
P21589	P21589	1	1	1	5-nucleotidase	NT5E	>sp|P21589|5NTD_HUMAN 5-nucleotidase OS=Homo sapiens GN=NT5E PE=1 SV=1	1	1	1	1	0	0	1	0	0	0	1	0	0	0	1	0	3	3	3	63.367	574	574	1	1		0	16.476	1.9743	1.7105	NaN	1	0	Median	NaN	NaN	NaN	0	0	Median	NaN	NaN	NaN
P22087	P22087	4	4	3	rRNA 2-O-methyltransferase fibrillarin	FBL	>sp|P22087|FBRL_HUMAN rRNA 2-O-methyltransferase fibrillarin OS=Homo sapiens GN=FBL PE=1 SV=2	1	4	4	3	0	2	0	4	0	2	0	4	0	1	0	3	16.5	16.5	13.1	33.784	321	321	1.29	5	2	0	28.288	0.97836	1.1637	101.38	3	0	Median	NaN	NaN	NaN	0	0	Median	0.72412	0.84179	45.794
P22314	P22314	1	1	1	Ubiquitin-like modifier-activating enzyme 1	UBA1	>sp|P22314|UBA1_HUMAN Ubiquitin-like modifier-activating enzyme 1 OS=Homo sapiens GN=UBA1 PE=1 SV=3	1	1	1	1	0	0	1	0	0	0	1	0	0	0	1	0	1.4	1.4	1.4	117.85	1058	1058	1	1		0.0016556	9.7946	NaN	NaN	NaN	0	0	Median	NaN	NaN	NaN	0	0	Median	NaN	NaN	NaN
P22626	P22626	7	7	7	Heterogeneous nuclear ribonucleoproteins A2/B1	HNRNPA2B1	>sp|P22626|ROA2_HUMAN Heterogeneous nuclear ribonucleoproteins A2/B1 OS=Homo sapiens GN=HNRNPA2B1 PE=1 SV=2	1	7	7	7	0	1	7	2	0	1	7	2	0	1	7	2	24.6	24.6	24.6	37.429	353	353	1.21	11	3	0	99.952	0.90398	0.86761	96.972	8	0	Median	NaN	NaN	NaN	0	0	Median	7.8047	6.6794	81.665
P22695	P22695	1	1	1	Cytochrome b-c1 complex subunit 2, mitochondrial	UQCRC2	>sp|P22695|QCR2_HUMAN Cytochrome b-c1 complex subunit 2, mitochondrial OS=Homo sapiens GN=UQCRC2 PE=1 SV=3	1	1	1	1	0	1	0	0	0	1	0	0	0	1	0	0	4.6	4.6	4.6	48.442	453	453	1.5	1	1	0.0015267	7.7191	5.2274	5.6028	9.65	2	2	Median	NaN	NaN	NaN	0	0	Median	5.2274	5.6028	9.65
P22735	P22735	2	2	2	Protein-glutamine gamma-glutamyltransferase K	TGM1	>sp|P22735|TGM1_HUMAN Protein-glutamine gamma-glutamyltransferase K OS=Homo sapiens GN=TGM1 PE=1 SV=4	1	2	2	2	1	1	2	0	1	1	2	0	1	1	2	0	3.8	3.8	3.8	89.786	817	817	1	5		0	14.065	1.2488	1.369	136.02	4	2	Median	0.58616	0.88465	NaN	1	0	Median	0.35168	0.3898	NaN
P23025	P23025	1	1	1	DNA repair protein complementing XP-A cells	XPA	>sp|P23025|XPA_HUMAN DNA repair protein complementing XP-A cells OS=Homo sapiens GN=XPA PE=1 SV=1	1	1	1	1	0	0	1	0	0	0	1	0	0	0	1	0	8.8	8.8	8.8	31.368	273	273	1	1		0.0016207	8.9815	NaN	NaN	NaN	0	0	Median	NaN	NaN	NaN	0	0	Median	NaN	NaN	NaN
P23246	P23246	8	8	8	Splicing factor, proline- and glutamine-rich	SFPQ	>sp|P23246|SFPQ_HUMAN Splicing factor, proline- and glutamine-rich OS=Homo sapiens GN=SFPQ PE=1 SV=2	1	8	8	8	0	3	7	6	0	3	7	6	0	3	7	6	13.6	13.6	13.6	76.149	707	707	1.2	20	5	0	162.16	1.0789	0.9516	68.351	11	0	Median	NaN	NaN	NaN	0	0	Median	8.6761	0.87783	170.39
P23284	P23284	4	4	4	Peptidyl-prolyl cis-trans isomerase B	PPIB	>sp|P23284|PPIB_HUMAN Peptidyl-prolyl cis-trans isomerase B OS=Homo sapiens GN=PPIB PE=1 SV=2	1	4	4	4	1	4	0	0	1	4	0	0	1	4	0	0	25	25	25	23.742	216	216	1.5	4	4	0	30.855	0.15272	0.15507	151.05	7	7	Median	6.1783	8.4184	NaN	1	1	Median	0.13827	0.1512	38.548
P23396	P23396	12	12	12	40S ribosomal protein S3	RPS3	>sp|P23396|RS3_HUMAN 40S ribosomal protein S3 OS=Homo sapiens GN=RPS3 PE=1 SV=2	1	12	12	12	4	4	7	11	4	4	7	11	4	4	7	11	58	58	58	26.688	243	243	1.3	28	12	0	137.52	1.0811	1.1524	106.72	5	0	Median	0.12806	0.15436	46.022	5	5	Median	2.1388	1.9377	71.239
P23528	P23528	1	1	1	Cofilin-1	CFL1	>sp|P23528|COF1_HUMAN Cofilin-1 OS=Homo sapiens GN=CFL1 PE=1 SV=3	1	1	1	1	0	0	1	0	0	0	1	0	0	0	1	0	12	12	12	18.502	166	166	1	1		0	18.822	0.96469	0.87183	NaN	1	0	Median	NaN	NaN	NaN	0	0	Median	NaN	NaN	NaN
P24158	P24158	1	1	1	Myeloblastin	PRTN3	>sp|P24158|PRTN3_HUMAN Myeloblastin OS=Homo sapiens GN=PRTN3 PE=1 SV=3	1	1	1	1	0	0	0	1	0	0	0	1	0	0	0	1	4.7	4.7	4.7	27.807	256	256	1	1		0.0014881	7.505	0.044964	0.041295	NaN	1	1	Median	NaN	NaN	NaN	0	0	Median	NaN	NaN	NaN
P24844	P24844	6	3	3	Myosin regulatory light polypeptide 9	MYL9	>sp|P24844|MYL9_HUMAN Myosin regulatory light polypeptide 9 OS=Homo sapiens GN=MYL9 PE=1 SV=4	1	6	3	3	0	5	4	0	0	3	2	0	0	3	2	0	50	29.1	29.1	19.827	172	172	1	5		0	67.476	1.9207	1.962	133.6	4	2	Median	NaN	NaN	NaN	0	0	Median	5.5441	6.1593	153.28
P25311	P25311	2	2	2	Zinc-alpha-2-glycoprotein	AZGP1	>sp|P25311|ZA2G_HUMAN Zinc-alpha-2-glycoprotein OS=Homo sapiens GN=AZGP1 PE=1 SV=2	1	2	2	2	0	2	0	1	0	2	0	1	0	2	0	1	11.4	11.4	11.4	34.258	298	298	1	3		0	12.935	0.56296	0.58877	45.032	2	2	Median	NaN	NaN	NaN	0	0	Median	0.6815	0.80954	NaN
P25398	P25398	7	7	7	40S ribosomal protein S12	RPS12	>sp|P25398|RS12_HUMAN 40S ribosomal protein S12 OS=Homo sapiens GN=RPS12 PE=1 SV=3	1	7	7	7	1	3	7	2	1	3	7	2	1	3	7	2	65.9	65.9	65.9	14.515	132	132	1.18	14	3	0	140.08	0.23842	0.16006	198.95	10	8	Median	0.016111	0.027377	NaN	1	1	Median	8.4117	9.2331	18.769
P25705	P25705	1	1	1	ATP synthase subunit alpha, mitochondrial	ATP5A1	>sp|P25705|ATPA_HUMAN ATP synthase subunit alpha, mitochondrial OS=Homo sapiens GN=ATP5A1 PE=1 SV=1	1	1	1	1	0	0	1	0	0	0	1	0	0	0	1	0	2.9	2.9	2.9	59.75	553	553	1	1		0	17.8	1.8961	1.8641	NaN	1	0	Median	NaN	NaN	NaN	0	0	Median	NaN	NaN	NaN
P25786	P25786	1	1	1	Proteasome subunit alpha type-1	PSMA1	>sp|P25786|PSA1_HUMAN Proteasome subunit alpha type-1 OS=Homo sapiens GN=PSMA1 PE=1 SV=1	1	1	1	1	0	0	1	0	0	0	1	0	0	0	1	0	5.7	5.7	5.7	29.555	263	263	1	1		0.0015175	7.678	NaN	NaN	NaN	0	0	Median	NaN	NaN	NaN	0	0	Median	NaN	NaN	NaN
P26196	P26196	2	2	2	Probable ATP-dependent RNA helicase DDX6	DDX6	>sp|P26196|DDX6_HUMAN Probable ATP-dependent RNA helicase DDX6 OS=Homo sapiens GN=DDX6 PE=1 SV=2	1	2	2	2	0	0	1	1	0	0	1	1	0	0	1	1	7.5	7.5	7.5	54.416	483	483	1.5	1	1	0	12.733	0.55921	0.33644	NaN	1	1	Median	NaN	NaN	NaN	0	0	Median	NaN	NaN	NaN
P26368	P26368	5	5	5	Splicing factor U2AF 65 kDa subunit	U2AF2	>sp|P26368|U2AF2_HUMAN Splicing factor U2AF 65 kDa subunit OS=Homo sapiens GN=U2AF2 PE=1 SV=4	1	5	5	5	3	4	3	4	3	4	3	4	3	4	3	4	26.1	26.1	26.1	53.5	475	475	1.26	17	6	0	92.481	3.1373	2.6479	194.32	3	0	Median	0.17328	0.25251	38.609	4	3	Median	5.2917	4.7773	64.631
P26373	P26373	11	11	11	60S ribosomal protein L13	RPL13	>sp|P26373|RL13_HUMAN 60S ribosomal protein L13 OS=Homo sapiens GN=RPL13 PE=1 SV=4	1	11	11	11	8	11	5	9	8	11	5	9	8	11	5	9	47.9	47.9	47.9	24.261	211	211	1.39	36	23	0	261.41	1.2164	1.4994	105.15	31	0	Median	0.81257	1.3674	26.587	10	0	Median	0.077483	0.055511	125.2
P26599	P26599	2	2	2	Polypyrimidine tract-binding protein 1	PTBP1	>sp|P26599|PTBP1_HUMAN Polypyrimidine tract-binding protein 1 OS=Homo sapiens GN=PTBP1 PE=1 SV=1	1	2	2	2	0	1	1	0	0	1	1	0	0	1	1	0	6.6	6.6	6.6	57.221	531	531	1	2		0	41.643	3.8883	2.9737	133.58	2	2	Median	NaN	NaN	NaN	0	0	Median	8.3787	7.6473	NaN
P26641	P26641	2	2	2	Elongation factor 1-gamma	EEF1G	>sp|P26641|EF1G_HUMAN Elongation factor 1-gamma OS=Homo sapiens GN=EEF1G PE=1 SV=3	1	2	2	2	0	1	0	1	0	1	0	1	0	1	0	1	5.5	5.5	5.5	50.118	437	437	1	2		0	14.828	6.5859	6.8568	16.917	2	2	Median	NaN	NaN	NaN	0	0	Median	6.5032	7.728	NaN
P27635;Q96L21	P27635	10;4	10;4	10;4	60S ribosomal protein L10	RPL10	>sp|P27635|RL10_HUMAN 60S ribosomal protein L10 OS=Homo sapiens GN=RPL10 PE=1 SV=4	2	10	10	10	4	8	3	10	4	8	3	10	4	8	3	10	50.9	50.9	50.9	24.604	214	214;214	1.33	26	13	0	217.87	2.0071	1.6376	87.552	22	0	Median	0.41919	0.6905	8.7414	4	0	Median	1.7238	1.2065	97.958
P27658	P27658	2	2	2	Collagen alpha-1(VIII) chain;Vastatin	COL8A1	>sp|P27658|CO8A1_HUMAN Collagen alpha-1(VIII) chain OS=Homo sapiens GN=COL8A1 PE=1 SV=2	1	2	2	2	0	0	0	2	0	0	0	2	0	0	0	2	3	3	3	73.363	744	744	1	2		0	11.437	1.7498	1.5986	NaN	1	1	Median	NaN	NaN	NaN	0	0	Median	NaN	NaN	NaN
P27694	P27694	4	4	4	Replication protein A 70 kDa DNA-binding subunit;Replication protein A 70 kDa DNA-binding subunit, N-terminally processed	RPA1	>sp|P27694|RFA1_HUMAN Replication protein A 70 kDa DNA-binding subunit OS=Homo sapiens GN=RPA1 PE=1 SV=2	1	4	4	4	0	1	4	0	0	1	4	0	0	1	4	0	10.7	10.7	10.7	68.137	616	616	1	6		0	56.255	0.71331	0.68651	42.757	4	0	Median	NaN	NaN	NaN	0	0	Median	3.1301	3.4661	NaN
P27816	P27816	44	44	44	Microtubule-associated protein 4	MAP4	>sp|P27816|MAP4_HUMAN Microtubule-associated protein 4 OS=Homo sapiens GN=MAP4 PE=1 SV=3	1	44	44	44	10	7	8	38	10	7	8	38	10	7	8	38	50.4	50.4	50.4	121	1152	1152	1.35	68	37	0	323.31	3.7844	3.2762	257.99	42	41	Median	0.039198	0.056344	76.35	7	7	Median	0.81405	0.80078	143.12
P29372	P29372	2	2	2	DNA-3-methyladenine glycosylase	MPG	>sp|P29372|3MG_HUMAN DNA-3-methyladenine glycosylase OS=Homo sapiens GN=MPG PE=1 SV=3	1	2	2	2	1	1	0	1	1	1	0	1	1	1	0	1	11.1	11.1	11.1	32.868	298	298	1	3		0	15.848	5.4753	5.8111	NaN	1	1	Median	NaN	NaN	NaN	0	0	Median	5.4753	5.8111	NaN
P29508	P29508	4	4	4	Serpin B3	SERPINB3	>sp|P29508|SPB3_HUMAN Serpin B3 OS=Homo sapiens GN=SERPINB3 PE=1 SV=2	1	4	4	4	0	0	4	1	0	0	4	1	0	0	4	1	16.4	16.4	16.4	44.564	390	390	1	6		0	43.381	8.541	5.5144	146.6	5	5	Median	NaN	NaN	NaN	0	0	Median	NaN	NaN	NaN
P30048	P30048	1	1	1	Thioredoxin-dependent peroxide reductase, mitochondrial	PRDX3	>sp|P30048|PRDX3_HUMAN Thioredoxin-dependent peroxide reductase, mitochondrial OS=Homo sapiens GN=PRDX3 PE=1 SV=3	1	1	1	1	0	0	1	0	0	0	1	0	0	0	1	0	5.5	5.5	5.5	27.692	256	256	1	1		0.0015552	7.9487	NaN	NaN	NaN	0	0	Median	NaN	NaN	NaN	0	0	Median	NaN	NaN	NaN
P30050	P30050	6	6	6	60S ribosomal protein L12	RPL12	>sp|P30050|RL12_HUMAN 60S ribosomal protein L12 OS=Homo sapiens GN=RPL12 PE=1 SV=1	1	6	6	6	3	5	2	5	3	5	2	5	3	5	2	5	49.7	49.7	49.7	17.818	165	165	1.4	18	12	0	109.67	1.0162	1.1712	92.88	15	0	Median	1.0289	1.4831	42.67	6	0	Median	0.28681	0.29302	106.26
P30837	P30837	14	14	14	Aldehyde dehydrogenase X, mitochondrial	ALDH1B1	>sp|P30837|AL1B1_HUMAN Aldehyde dehydrogenase X, mitochondrial OS=Homo sapiens GN=ALDH1B1 PE=1 SV=3	1	14	14	14	4	7	7	10	4	7	7	10	4	7	7	10	33.5	33.5	33.5	57.206	517	517	1.28	31	12	0	206.29	94.749	78.618	207.24	20	20	Linear	0.08703	0.1243	48.487	4	4	Median	28.106	25.935	86.474
Q5VSP4;P31025	Q5VSP4;P31025	1;1	1;1	1;1	Putative lipocalin 1-like protein 1;Lipocalin-1	LCN1P1;LCN1	>sp|Q5VSP4|LC1L1_HUMAN Putative lipocalin 1-like protein 1 OS=Homo sapiens GN=LCN1P1 PE=5 SV=1;>sp|P31025|LCN1_HUMAN Lipocalin-1 OS=Homo sapiens GN=LCN1 PE=1 SV=1	2	1	1	1	0	1	0	1	0	1	0	1	0	1	0	1	6.8	6.8	6.8	17.918	162	162;176	1	2		0	11.326	0.38247	0.36932	79.025	2	1	Median	NaN	NaN	NaN	0	0	Median	0.18602	0.21121	NaN
Q86SG5;P31151	Q86SG5;P31151	1;1	1;1	1;1	Protein S100-A7A;Protein S100-A7	S100A7A;S100A7	>sp|Q86SG5|S1A7A_HUMAN Protein S100-A7A OS=Homo sapiens GN=S100A7A PE=1 SV=3;>sp|P31151|S10A7_HUMAN Protein S100-A7 OS=Homo sapiens GN=S100A7 PE=1 SV=4	2	1	1	1	0	0	1	0	0	0	1	0	0	0	1	0	10.9	10.9	10.9	11.305	101	101;101	1	1		0.0014205	7.0974	NaN	NaN	NaN	0	0	Median	NaN	NaN	NaN	0	0	Median	NaN	NaN	NaN
P31689	P31689	4	4	4	DnaJ homolog subfamily A member 1	DNAJA1	>sp|P31689|DNJA1_HUMAN DnaJ homolog subfamily A member 1 OS=Homo sapiens GN=DNAJA1 PE=1 SV=2	1	4	4	4	0	2	3	0	0	2	3	0	0	2	3	0	18.9	18.9	18.9	44.868	397	397	1	6		0	33.665	2.4722	1.6222	99.489	3	3	Median	NaN	NaN	NaN	0	0	Median	3.0981	3.6264	NaN
P31943;P55795;P52597	P31943;P55795	4;2;1	4;2;1	4;2;1	Heterogeneous nuclear ribonucleoprotein H;Heterogeneous nuclear ribonucleoprotein H, N-terminally processed;Heterogeneous nuclear ribonucleoprotein H2	HNRNPH1;HNRNPH2	>sp|P31943|HNRH1_HUMAN Heterogeneous nuclear ribonucleoprotein H OS=Homo sapiens GN=HNRNPH1 PE=1 SV=4;>sp|P55795|HNRH2_HUMAN Heterogeneous nuclear ribonucleoprotein H2 OS=Homo sapiens GN=HNRNPH2 PE=1 SV=1	3	4	4	4	0	2	2	2	0	2	2	2	0	2	2	2	14.7	14.7	14.7	49.229	449	449;449;415	1.14	6	1	0	76.596	1.8242	1.8759	127.36	4	2	Median	NaN	NaN	NaN	0	0	Median	4.88	5.4955	NaN
P31944	P31944	2	2	2	Caspase-14;Caspase-14 subunit p17, mature form;Caspase-14 subunit p10, mature form;Caspase-14 subunit p20, intermediate form;Caspase-14 subunit p8, intermediate form	CASP14	>sp|P31944|CASPE_HUMAN Caspase-14 OS=Homo sapiens GN=CASP14 PE=1 SV=2	1	2	2	2	0	1	1	0	0	1	1	0	0	1	1	0	7	7	7	27.679	242	242	1	2		0	15.769	2.7796	2.6297	110.43	2	1	Median	NaN	NaN	NaN	0	0	Median	1.1406	1.2044	NaN
P31947;P63104;P27348;Q04917;P31946;P61981;P62258	P31947;P63104;P27348;Q04917;P31946;P61981;P62258	2;1;1;1;1;1;1	2;1;1;1;1;1;1	2;1;1;1;1;1;1	14-3-3 protein sigma;14-3-3 protein zeta/delta;14-3-3 protein theta;14-3-3 protein eta;14-3-3 protein beta/alpha;14-3-3 protein beta/alpha, N-terminally processed;14-3-3 protein gamma;14-3-3 protein gamma, N-terminally processed;14-3-3 protein epsilon	SFN;YWHAZ;YWHAQ;YWHAH;YWHAB;YWHAG;YWHAE	>sp|P31947|1433S_HUMAN 14-3-3 protein sigma OS=Homo sapiens GN=SFN PE=1 SV=1;>sp|P63104|1433Z_HUMAN 14-3-3 protein zeta/delta OS=Homo sapiens GN=YWHAZ PE=1 SV=1;>sp|P27348|1433T_HUMAN 14-3-3 protein theta OS=Homo sapiens GN=YWHAQ PE=1 SV=1;>sp|Q04917|1433F	7	2	2	2	0	0	2	0	0	0	2	0	0	0	2	0	8.1	8.1	8.1	27.774	248	248;245;245;246;246;247;255	1	2		0.0016863	10.889	6.8296	4.8377	27.995	2	2	Median	NaN	NaN	NaN	0	0	Median	NaN	NaN	NaN
P32119	P32119	3	2	2	Peroxiredoxin-2	PRDX2	>sp|P32119|PRDX2_HUMAN Peroxiredoxin-2 OS=Homo sapiens GN=PRDX2 PE=1 SV=5	1	3	2	2	0	1	2	1	0	0	2	0	0	0	2	0	16.2	10.6	10.6	21.892	198	198	1	2		0	12.568	0.36929	0.32042	NaN	1	1	Median	NaN	NaN	NaN	0	0	Median	NaN	NaN	NaN
P32969	P32969	16	16	16	60S ribosomal protein L9	RPL9	>sp|P32969|RL9_HUMAN 60S ribosomal protein L9 OS=Homo sapiens GN=RPL9 PE=1 SV=1	1	16	16	16	9	7	9	12	9	7	9	12	9	7	9	12	69.8	69.8	69.8	21.863	192	192	1.24	52	16	0	323.31	0.46511	0.41009	200.59	21	0	Median	0.18496	0.31265	62.533	6	0	Median	4.5929	3.2636	42.114
P33991	P33991	2	2	2	DNA replication licensing factor MCM4	MCM4	>sp|P33991|MCM4_HUMAN DNA replication licensing factor MCM4 OS=Homo sapiens GN=MCM4 PE=1 SV=5	1	2	2	2	0	1	2	0	0	1	2	0	0	1	2	0	5.1	5.1	5.1	96.557	863	863	1	3		0	21.714	2.5336	2.5709	239.73	2	2	Median	NaN	NaN	NaN	0	0	Median	11.789	14.005	NaN
P33993	P33993	3	3	3	DNA replication licensing factor MCM7	MCM7	>sp|P33993|MCM7_HUMAN DNA replication licensing factor MCM7 OS=Homo sapiens GN=MCM7 PE=1 SV=4	1	3	3	3	0	0	3	0	0	0	3	0	0	0	3	0	6.1	6.1	6.1	81.307	719	719	1	3		0	20.528	0.39239	0.33946	NaN	1	1	Median	NaN	NaN	NaN	0	0	Median	NaN	NaN	NaN
P35232	P35232	2	2	2	Prohibitin	PHB	>sp|P35232|PHB_HUMAN Prohibitin OS=Homo sapiens GN=PHB PE=1 SV=1	1	2	2	2	0	1	2	0	0	1	2	0	0	1	2	0	13.6	13.6	13.6	29.804	272	272	1	3		0	33.168	0.21263	0.20343	45.811	2	2	Median	NaN	NaN	NaN	0	0	Median	NaN	NaN	NaN
P35249	P35249	1	1	1	Replication factor C subunit 4	RFC4	>sp|P35249|RFC4_HUMAN Replication factor C subunit 4 OS=Homo sapiens GN=RFC4 PE=1 SV=2	1	1	1	1	0	1	1	0	0	1	1	0	0	1	1	0	5.5	5.5	5.5	39.681	363	363	1	2		0.0014006	6.9797	0.48079	0.44152	NaN	1	1	Median	NaN	NaN	NaN	0	0	Median	NaN	NaN	NaN
P35251	P35251	3	3	3	Replication factor C subunit 1	RFC1	>sp|P35251|RFC1_HUMAN Replication factor C subunit 1 OS=Homo sapiens GN=RFC1 PE=1 SV=4	1	3	3	3	0	2	1	0	0	2	1	0	0	2	1	0	3.1	3.1	3.1	128.25	1148	1148	1.2	4	1	0	21.936	0.55309	0.5634	40.33	3	1	Median	NaN	NaN	NaN	0	0	Median	0.3414	0.40528	NaN
P35268	P35268	4	4	4	60S ribosomal protein L22	RPL22	>sp|P35268|RL22_HUMAN 60S ribosomal protein L22 OS=Homo sapiens GN=RPL22 PE=1 SV=2	1	4	4	4	1	2	2	4	1	2	2	4	1	2	2	4	31.2	31.2	31.2	14.787	128	128	1.43	8	6	0	29.815	1.4746	1.0596	97.189	5	0	Median	0.69776	0.84966	NaN	1	0	Median	0.030189	0.030628	NaN
P35579;P12883;P13535;Q9UKX3;Q9Y623;P13533;P12882;P11055;Q9UKX2;A7E2Y1	P35579	172;1;1;1;1;1;1;1;1;1	172;1;1;1;1;1;1;1;1;1	149;0;0;0;0;0;0;0;0;0	Myosin-9	MYH9	>sp|P35579|MYH9_HUMAN Myosin-9 OS=Homo sapiens GN=MYH9 PE=1 SV=4	10	172	172	149	14	128	146	42	14	128	146	42	11	110	127	37	67.8	67.8	62.6	226.53	1960	1960;1935;1937;1938;1939;1939;1939;1940;1941;1941	1.19	628	150	0	323.31	1.6749	1.466	93.983	461	0	Median	0.27999	0.44677	36.298	8	0	Median	2.7884	2.411	131.08
P35580	P35580	73	54	50	Myosin-10	MYH10	>sp|P35580|MYH10_HUMAN Myosin-10 OS=Homo sapiens GN=MYH10 PE=1 SV=3	1	73	54	50	2	45	59	4	0	29	44	0	0	27	40	0	38.2	32.3	30.8	229	1976	1976	1.14	102	16	0	323.31	1.6571	1.4213	68.406	63	0	Median	NaN	NaN	NaN	0	0	Median	1.8651	1.9098	107.33
P35637	P35637	12	12	11	RNA-binding protein FUS	FUS	>sp|P35637|FUS_HUMAN RNA-binding protein FUS OS=Homo sapiens GN=FUS PE=1 SV=1	1	12	12	11	3	5	3	8	3	5	3	8	3	5	2	8	24.9	24.9	24.9	53.425	526	526	1.29	22	9	0	207.76	15933	14143	236.33	24	22	Linear	0.15181	0.21998	64.724	3	3	Median	5.0763	5.1966	302.67
P35659	P35659	5	5	5	Protein DEK	DEK	>sp|P35659|DEK_HUMAN Protein DEK OS=Homo sapiens GN=DEK PE=1 SV=1	1	5	5	5	0	2	0	4	0	2	0	4	0	2	0	4	16.5	16.5	16.5	42.674	375	375	1.43	4	3	0	31.775	4.3089	3.727	184.05	6	5	Median	NaN	NaN	NaN	0	0	Median	0.13467	0.14558	90.728
P35908;CON__P35908;CON__Q9DCV7;CON__REFSEQ:XP_932229;CON__Q9H552	P35908;CON__P35908	48;47;3;1;1	46;45;3;1;1	34;33;0;0;0	Keratin, type II cytoskeletal 2 epidermal	KRT2	>sp|P35908|K22E_HUMAN Keratin, type II cytoskeletal 2 epidermal OS=Homo sapiens GN=KRT2 PE=1 SV=2;>P35908 SWISS-PROT:P35908 Tax_Id=9606 Gene_Symbol=KRT2 Keratin, type II cytoskeletal 2 epidermal	5	48	46	34	31	46	27	34	29	44	25	32	21	33	18	24	83.1	80.6	70	65.432	639	639;645;457;345;499	1.28	259	101	0	323.31	1.7183	1.5207	90.805	212	0	Median	0.51035	0.82963	40.032	51	0	Median	2.1221	1.8743	111.43
P36542	P36542	9	9	9	ATP synthase subunit gamma, mitochondrial	ATP5C1	>sp|P36542|ATPG_HUMAN ATP synthase subunit gamma, mitochondrial OS=Homo sapiens GN=ATP5C1 PE=1 SV=1	1	9	9	9	8	8	2	4	8	8	2	4	8	8	2	4	33.2	33.2	33.2	32.996	298	298	1.26	31	11	0	81.288	0.2287	0.21458	166.85	11	0	Median	5.0308	8.0187	73.427	12	10	Median	0.112	0.081012	38.145
P36578	P36578	20	20	20	60S ribosomal protein L4	RPL4	>sp|P36578|RL4_HUMAN 60S ribosomal protein L4 OS=Homo sapiens GN=RPL4 PE=1 SV=5	1	20	20	20	9	16	8	17	9	16	8	17	9	16	8	17	47.1	47.1	47.1	47.697	427	427	1.32	69	32	0	323.31	1.2984	1.2211	60.835	58	0	Median	0.69032	1.1587	71.283	19	0	Median	1.852	1.2436	68.328
P37108	P37108	6	6	6	Signal recognition particle 14 kDa protein	SRP14	>sp|P37108|SRP14_HUMAN Signal recognition particle 14 kDa protein OS=Homo sapiens GN=SRP14 PE=1 SV=2	1	6	6	6	3	4	2	6	3	4	2	6	3	4	2	6	38.2	38.2	38.2	14.57	136	136	1.24	22	7	0	102.99	2.8089	2.4849	109.65	13	0	Median	0.34946	0.59341	19.572	3	0	Median	3.2866	2.5283	26.932
Q96E39;P38159;O75526;Q8N7X1	Q96E39;P38159;O75526;Q8N7X1	2;2;1;1	2;2;1;1	2;2;1;1	RNA binding motif protein, X-linked-like-1;RNA-binding motif protein, X chromosome;RNA-binding motif protein, X chromosome, N-terminally processed;RNA-binding motif protein, X-linked-like-2;RNA-binding motif protein, X-linked-like-3	RBMXL1;RBMX;RBMXL2;RBMXL3	>sp|Q96E39|RMXL1_HUMAN RNA binding motif protein, X-linked-like-1 OS=Homo sapiens GN=RBMXL1 PE=1 SV=1;>sp|P38159|RBMX_HUMAN RNA-binding motif protein, X chromosome OS=Homo sapiens GN=RBMX PE=1 SV=3;>sp|O75526|RMXL2_HUMAN RNA-binding motif protein, X-linked	4	2	2	2	0	0	1	2	0	0	1	2	0	0	1	2	6.9	6.9	6.9	42.141	390	390;391;392;1067	1.25	3	1	0	15.072	2.2351	1.9266	21.673	4	4	Median	NaN	NaN	NaN	0	0	Median	NaN	NaN	NaN
P38919	P38919	2	1	1	Eukaryotic initiation factor 4A-III;Eukaryotic initiation factor 4A-III, N-terminally processed	EIF4A3	>sp|P38919|IF4A3_HUMAN Eukaryotic initiation factor 4A-III OS=Homo sapiens GN=EIF4A3 PE=1 SV=4	1	2	1	1	1	1	2	1	0	0	1	0	0	0	1	0	7.1	3.2	3.2	46.871	411	411	1	1		0.001626	8.9976	1.1005	0.9707	NaN	1	0	Median	NaN	NaN	NaN	0	0	Median	NaN	NaN	NaN
P39019	P39019	9	9	9	40S ribosomal protein S19	RPS19	>sp|P39019|RS19_HUMAN 40S ribosomal protein S19 OS=Homo sapiens GN=RPS19 PE=1 SV=2	1	9	9	9	2	6	5	9	2	6	5	9	2	6	5	9	52.4	52.4	52.4	16.06	145	145	1.38	26	16	0	85.362	2.0217	1.9154	190.31	12	0	Median	0.10243	0.16203	5.414	3	2	Plateau	2.0217	1.9154	56.81
P39023;Q92901	P39023	18;2	18;2	18;2	60S ribosomal protein L3	RPL3	>sp|P39023|RL3_HUMAN 60S ribosomal protein L3 OS=Homo sapiens GN=RPL3 PE=1 SV=2	2	18	18	18	9	12	6	13	9	12	6	13	9	12	6	13	47.1	47.1	47.1	46.108	403	403;407	1.32	56	26	0	292.27	1.4659	1.3916	72.495	53	0	Median	1.0322	1.6641	37.256	16	0	Median	2.2398	1.5683	147.14
P39687;O95626;O43423	P39687	6;1;1	6;1;1	5;1;1	Acidic leucine-rich nuclear phosphoprotein 32 family member A	ANP32A	>sp|P39687|AN32A_HUMAN Acidic leucine-rich nuclear phosphoprotein 32 family member A OS=Homo sapiens GN=ANP32A PE=1 SV=1	3	6	6	5	2	3	2	5	2	3	2	5	1	2	1	4	23.7	23.7	23.7	28.585	249	249;131;234	1.29	17	7	0	106.99	5.2086	4.2101	178.28	14	14	Median	0.22691	0.34945	64.587	2	2	Median	10.256	9.4249	85.183
P40429;Q6NVV1	P40429	10;4	10;4	10;4	60S ribosomal protein L13a	RPL13A	>sp|P40429|RL13A_HUMAN 60S ribosomal protein L13a OS=Homo sapiens GN=RPL13A PE=1 SV=2	2	10	10	10	4	8	6	7	4	8	6	7	4	8	6	7	41.4	41.4	41.4	23.577	203	203;102	1.39	28	18	0	96.618	1.3559	1.2584	35.972	18	0	Median	1.3942	2.2234	32.93	5	0	Median	0.068584	0.065256	104.88
P40939	P40939	2	2	2	Trifunctional enzyme subunit alpha, mitochondrial;Long-chain enoyl-CoA hydratase;Long chain 3-hydroxyacyl-CoA dehydrogenase	HADHA	>sp|P40939|ECHA_HUMAN Trifunctional enzyme subunit alpha, mitochondrial OS=Homo sapiens GN=HADHA PE=1 SV=2	1	2	2	2	1	2	1	0	1	2	1	0	1	2	1	0	4.7	4.7	4.7	82.999	763	763	1.2	4	1	0	25.177	2.6763	2.6445	117.61	4	4	Median	NaN	NaN	NaN	0	0	Median	3.8757	3.3434	75.421
P41091;Q2VIR3	P41091;Q2VIR3	4;3	4;3	4;3	Eukaryotic translation initiation factor 2 subunit 3;Putative eukaryotic translation initiation factor 2 subunit 3-like protein	EIF2S3;EIF2S3L	>sp|P41091|IF2G_HUMAN Eukaryotic translation initiation factor 2 subunit 3 OS=Homo sapiens GN=EIF2S3 PE=1 SV=3;>sp|Q2VIR3|IF2GL_HUMAN Putative eukaryotic translation initiation factor 2 subunit 3-like protein OS=Homo sapiens GN=EIF2S3L PE=5 SV=2	2	4	4	4	0	0	3	2	0	0	3	2	0	0	3	2	12.1	12.1	12.1	51.109	472	472;472	1	5		0	41.732	1.2939	0.78838	116.24	3	2	Median	NaN	NaN	NaN	0	0	Median	NaN	NaN	NaN
P41252	P41252	1	1	1	Isoleucine--tRNA ligase, cytoplasmic	IARS	>sp|P41252|SYIC_HUMAN Isoleucine--tRNA ligase, cytoplasmic OS=Homo sapiens GN=IARS PE=1 SV=2	1	1	1	1	0	0	1	0	0	0	1	0	0	0	1	0	1	1	1	144.5	1262	1262	1	1		0.0054496	6.5808	0.52587	0.4466	NaN	1	1	Median	NaN	NaN	NaN	0	0	Median	NaN	NaN	NaN
Q71UM5;P42677	Q71UM5;P42677	1;1	1;1	1;1	40S ribosomal protein S27-like;40S ribosomal protein S27	RPS27L;RPS27	>sp|Q71UM5|RS27L_HUMAN 40S ribosomal protein S27-like OS=Homo sapiens GN=RPS27L PE=1 SV=3;>sp|P42677|RS27_HUMAN 40S ribosomal protein S27 OS=Homo sapiens GN=RPS27 PE=1 SV=3	2	1	1	1	1	1	1	1	1	1	1	1	1	1	1	1	15.5	15.5	15.5	9.4771	84	84;84	1.43	4	3	0	14.457	0.8769	0.72768	71.059	5	0	Median	0.47769	0.70751	3.9765	2	0	Median	0.22098	0.2298	26.21
P42766	P42766	5	5	5	60S ribosomal protein L35	RPL35	>sp|P42766|RL35_HUMAN 60S ribosomal protein L35 OS=Homo sapiens GN=RPL35 PE=1 SV=2	1	5	5	5	3	4	3	4	3	4	3	4	3	4	3	4	30.1	30.1	30.1	14.551	123	123	1.38	15	9	0	55.693	0.66944	0.76743	133.3	15	0	Median	0.41369	0.74598	24.697	5	0	Median	1.709	1.1547	221.22
P43243	P43243	5	5	5	Matrin-3	MATR3	>sp|P43243|MATR3_HUMAN Matrin-3 OS=Homo sapiens GN=MATR3 PE=1 SV=2	1	5	5	5	1	1	3	1	1	1	3	1	1	1	3	1	10.3	10.3	10.3	94.622	847	847	1	8		0	198.5	0.44555	0.46668	18.623	5	0	Median	0.20462	0.28821	NaN	1	1	Median	NaN	NaN	NaN
P46776	P46776	5	5	5	60S ribosomal protein L27a	RPL27A	>sp|P46776|RL27A_HUMAN 60S ribosomal protein L27a OS=Homo sapiens GN=RPL27A PE=1 SV=2	1	5	5	5	3	5	3	5	3	5	3	5	3	5	3	5	31.1	31.1	31.1	16.561	148	148	1.41	19	13	0	55.743	1.1072	1.2211	55.892	25	0	Median	0.66444	0.91966	34.945	7	0	Median	0.51351	0.49958	8.0029
P46777	P46777	12	12	12	60S ribosomal protein L5	RPL5	>sp|P46777|RL5_HUMAN 60S ribosomal protein L5 OS=Homo sapiens GN=RPL5 PE=1 SV=3	1	12	12	12	10	11	7	11	10	11	7	11	10	11	7	11	40.7	40.7	40.7	34.362	297	297	1.37	47	28	0	221.53	1.0096	1.2495	78.296	42	0	Median	0.42901	0.68572	42.546	15	0	Median	0.88585	0.72975	85.304
P46778	P46778	8	8	8	60S ribosomal protein L21	RPL21	>sp|P46778|RL21_HUMAN 60S ribosomal protein L21 OS=Homo sapiens GN=RPL21 PE=1 SV=2	1	8	8	8	6	8	4	7	6	8	4	7	6	8	4	7	38.8	38.8	38.8	18.565	160	160	1.34	31	16	0	160.98	0.85637	1.1905	117.83	33	0	Median	0.78246	1.253	29.986	10	0	Median	0.10511	0.086335	103.8
P46779	P46779	6	6	6	60S ribosomal protein L28	RPL28	>sp|P46779|RL28_HUMAN 60S ribosomal protein L28 OS=Homo sapiens GN=RPL28 PE=1 SV=3	1	6	6	6	2	6	2	4	2	6	2	4	2	6	2	4	36.5	36.5	36.5	15.747	137	137	1.39	14	9	0	57.642	0.58423	0.75589	138.53	7	7	Median	0.58423	0.92361	NaN	1	1	Median	0.36994	0.24908	103.25
P46781	P46781	11	11	11	40S ribosomal protein S9	RPS9	>sp|P46781|RS9_HUMAN 40S ribosomal protein S9 OS=Homo sapiens GN=RPS9 PE=1 SV=3	1	11	11	11	6	7	5	10	6	7	5	10	6	7	5	10	34.5	34.5	34.5	22.591	194	194	1.38	28	17	0	105.18	1.3826	0.94579	124.2	30	0	Median	0.22501	0.38235	32.996	8	0	Median	1.5597	1.2229	90.256
P46782	P46782	11	11	11	40S ribosomal protein S5;40S ribosomal protein S5, N-terminally processed	RPS5	>sp|P46782|RS5_HUMAN 40S ribosomal protein S5 OS=Homo sapiens GN=RPS5 PE=1 SV=4	1	11	11	11	7	7	5	8	7	7	5	8	7	7	5	8	45.1	45.1	45.1	22.876	204	204	1.3	38	16	0	323.31	2.0721	1.432	161.99	15	0	Median	0.14266	0.22797	14.43	5	3	Median	2.0721	1.432	94.092
P46783;Q9NQ39	P46783;Q9NQ39	6;3	6;3	6;3	40S ribosomal protein S10;Putative 40S ribosomal protein S10-like	RPS10;RPS10P5	>sp|P46783|RS10_HUMAN 40S ribosomal protein S10 OS=Homo sapiens GN=RPS10 PE=1 SV=1;>sp|Q9NQ39|RS10L_HUMAN Putative 40S ribosomal protein S10-like OS=Homo sapiens GN=RPS10P5 PE=5 SV=1	2	6	6	6	3	1	3	5	3	1	3	5	3	1	3	5	35.8	35.8	35.8	18.898	165	165;176	1.21	15	4	0	57.7	4.6089	3.4879	225.15	18	17	Median	0.22817	0.31863	56.097	4	4	Median	3.3924	2.2341	NaN
P46926	P46926	11	11	6	Glucosamine-6-phosphate isomerase 1	GNPDA1	>sp|P46926|GNPI1_HUMAN Glucosamine-6-phosphate isomerase 1 OS=Homo sapiens GN=GNPDA1 PE=1 SV=1	1	11	11	6	5	8	6	6	5	8	6	6	4	4	4	4	49.5	49.5	28.4	32.668	289	289	1.26	26	9	0	160.74	0.9099	0.94507	215.54	22	22	Median	0.074605	0.12525	51.636	5	5	Median	5.6428	5.7287	63.956
P47756	P47756	1	1	1	F-actin-capping protein subunit beta	CAPZB	>sp|P47756|CAPZB_HUMAN F-actin-capping protein subunit beta OS=Homo sapiens GN=CAPZB PE=1 SV=4	1	1	1	1	0	0	1	0	0	0	1	0	0	0	1	0	4.7	4.7	4.7	31.35	277	277	1	1		0	15.205	NaN	NaN	NaN	0	0	Median	NaN	NaN	NaN	0	0	Median	NaN	NaN	NaN
P47914	P47914	3	3	3	60S ribosomal protein L29	RPL29	>sp|P47914|RL29_HUMAN 60S ribosomal protein L29 OS=Homo sapiens GN=RPL29 PE=1 SV=2	1	3	3	3	0	2	0	1	0	2	0	1	0	2	0	1	16.4	16.4	16.4	17.752	159	159	1.25	3	1	0	16.786	2.714	2.4516	NaN	1	1	Median	NaN	NaN	NaN	0	0	Median	NaN	NaN	NaN
P47929	P47929	5	5	5	Galectin-7	LGALS7	>sp|P47929|LEG7_HUMAN Galectin-7 OS=Homo sapiens GN=LGALS7 PE=1 SV=2	1	5	5	5	0	1	5	1	0	1	5	1	0	1	5	1	49.3	49.3	49.3	15.075	136	136	1.08	11	1	0	46.986	3.2731	2.525	138.08	8	8	Median	NaN	NaN	NaN	0	0	Median	0.26238	0.28861	23.615
P48047	P48047	4	4	4	ATP synthase subunit O, mitochondrial	ATP5O	>sp|P48047|ATPO_HUMAN ATP synthase subunit O, mitochondrial OS=Homo sapiens GN=ATP5O PE=1 SV=1	1	4	4	4	2	4	1	2	2	4	1	2	2	4	1	2	22.1	22.1	22.1	23.277	213	213	1.3	7	3	0	27.598	1.3457	1.6389	101.89	6	0	Median	1.1262	1.7102	26.292	3	0	Median	0.11749	0.12187	9.5651
P48634	P48634	5	5	5	Protein PRRC2A	PRRC2A	>sp|P48634|PRC2A_HUMAN Protein PRRC2A OS=Homo sapiens GN=PRRC2A PE=1 SV=3	1	5	5	5	0	1	1	3	0	1	1	3	0	1	1	3	4.8	4.8	4.8	228.86	2157	2157	1.17	5	1	0	38.162	1.1776	1.0787	177.89	4	2	Median	NaN	NaN	NaN	0	0	Median	13.598	12.628	NaN
P48651	P48651	1	1	1	Phosphatidylserine synthase 1	PTDSS1	>sp|P48651|PTSS1_HUMAN Phosphatidylserine synthase 1 OS=Homo sapiens GN=PTDSS1 PE=1 SV=1	1	1	1	1	1	0	0	0	1	0	0	0	1	0	0	0	2.7	2.7	2.7	55.527	473	473	1	1		0.0014144	7.0619	0.82881	1.3649	NaN	1	0	Median	0.82881	1.3649	NaN	1	0	Median	NaN	NaN	NaN
P48729;Q8N752	P48729;Q8N752	8;4	8;4	8;4	Casein kinase I isoform alpha;Casein kinase I isoform alpha-like	CSNK1A1;CSNK1A1L	>sp|P48729|KC1A_HUMAN Casein kinase I isoform alpha OS=Homo sapiens GN=CSNK1A1 PE=1 SV=2;>sp|Q8N752|KC1AL_HUMAN Casein kinase I isoform alpha-like OS=Homo sapiens GN=CSNK1A1L PE=2 SV=2	2	8	8	8	3	2	1	8	3	2	1	8	3	2	1	8	24.3	24.3	24.3	38.914	337	337;337	1.36	14	8	0	68.183	170.7	117.1	177.68	14	14	Linear	0.10092	0.14002	14.434	2	2	Median	5.8236	6.1776	46.879
P48730;P49674	P48730;P49674	8;4	8;4	8;4	Casein kinase I isoform delta;Casein kinase I isoform epsilon	CSNK1D;CSNK1E	>sp|P48730|KC1D_HUMAN Casein kinase I isoform delta OS=Homo sapiens GN=CSNK1D PE=1 SV=2;>sp|P49674|KC1E_HUMAN Casein kinase I isoform epsilon OS=Homo sapiens GN=CSNK1E PE=1 SV=1	2	8	8	8	0	0	0	8	0	0	0	8	0	0	0	8	25.5	25.5	25.5	47.33	415	415;416	1.27	8	3	0	72.562	8.0994	7.0085	54.025	7	7	Median	NaN	NaN	NaN	0	0	Median	NaN	NaN	NaN
P49189	P49189	10	10	10	4-trimethylaminobutyraldehyde dehydrogenase	ALDH9A1	>sp|P49189|AL9A1_HUMAN 4-trimethylaminobutyraldehyde dehydrogenase OS=Homo sapiens GN=ALDH9A1 PE=1 SV=3	1	10	10	10	0	0	9	5	0	0	9	5	0	0	9	5	27.7	27.7	27.7	53.801	494	494	1	16		0	118.03	0.18764	0.15435	197.99	11	11	Median	NaN	NaN	NaN	0	0	Median	NaN	NaN	NaN
P49207	P49207	4	4	4	60S ribosomal protein L34	RPL34	>sp|P49207|RL34_HUMAN 60S ribosomal protein L34 OS=Homo sapiens GN=RPL34 PE=1 SV=3	1	4	4	4	2	2	2	4	2	2	2	4	2	2	2	4	17.1	17.1	17.1	13.293	117	117	1.25	12	4	0	32.374	2.1544	2.1133	26.737	6	0	Median	1.8903	2.6448	0.7923	2	0	Median	0.21678	0.23248	NaN
P49411	P49411	7	7	7	Elongation factor Tu, mitochondrial	TUFM	>sp|P49411|EFTU_HUMAN Elongation factor Tu, mitochondrial OS=Homo sapiens GN=TUFM PE=1 SV=2	1	7	7	7	1	6	2	2	1	6	2	2	1	6	2	2	23.9	23.9	23.9	49.541	452	452	1.36	9	5	0	265.7	4.3433	4.7691	199.72	8	7	Median	NaN	NaN	NaN	0	0	Median	4.3433	4.7691	118.26
P49458	P49458	1	1	1	Signal recognition particle 9 kDa protein	SRP9	>sp|P49458|SRP09_HUMAN Signal recognition particle 9 kDa protein OS=Homo sapiens GN=SRP9 PE=1 SV=2	1	1	1	1	1	0	1	1	1	0	1	1	1	0	1	1	12.8	12.8	12.8	10.112	86	86	1	3		0.0015038	7.5902	0.32934	0.51126	139.8	3	1	Median	0.31985	0.51126	NaN	1	0	Median	NaN	NaN	NaN
P49720	P49720	1	1	1	Proteasome subunit beta type-3	PSMB3	>sp|P49720|PSB3_HUMAN Proteasome subunit beta type-3 OS=Homo sapiens GN=PSMB3 PE=1 SV=2	1	1	1	1	0	0	1	0	0	0	1	0	0	0	1	0	7.8	7.8	7.8	22.949	205	205	1	1		0.0015408	7.8009	6.6164	5.6469	NaN	1	1	Median	NaN	NaN	NaN	0	0	Median	NaN	NaN	NaN
P49756	P49756	2	2	2	RNA-binding protein 25	RBM25	>sp|P49756|RBM25_HUMAN RNA-binding protein 25 OS=Homo sapiens GN=RBM25 PE=1 SV=3	1	2	2	2	0	1	0	2	0	1	0	2	0	1	0	2	2.7	2.7	2.7	100.18	843	843	1.25	3	1	0	13.4	0.31102	0.26868	7.7944	2	0	Median	NaN	NaN	NaN	0	0	Median	NaN	NaN	NaN
P50454	P50454	1	1	1	Serpin H1	SERPINH1	>sp|P50454|SERPH_HUMAN Serpin H1 OS=Homo sapiens GN=SERPINH1 PE=1 SV=2	1	1	1	1	0	1	0	0	0	1	0	0	0	1	0	0	5.3	5.3	5.3	46.44	418	418	1	1		0	19.297	18.241	14.907	NaN	1	1	Median	NaN	NaN	NaN	0	0	Median	18.241	14.907	NaN
P50552	P50552	2	2	2	Vasodilator-stimulated phosphoprotein	VASP	>sp|P50552|VASP_HUMAN Vasodilator-stimulated phosphoprotein OS=Homo sapiens GN=VASP PE=1 SV=3	1	2	2	2	0	2	0	0	0	2	0	0	0	2	0	0	6.6	6.6	6.6	39.829	380	380	1.33	2	1	0	13.029	0.58082	0.61862	85.55	3	3	Median	NaN	NaN	NaN	0	0	Median	0.58082	0.61862	85.55
P50914	P50914	8	8	8	60S ribosomal protein L14	RPL14	>sp|P50914|RL14_HUMAN 60S ribosomal protein L14 OS=Homo sapiens GN=RPL14 PE=1 SV=4	1	8	8	8	4	7	4	5	4	7	4	5	4	7	4	5	33	33	33	23.432	215	215	1.4	29	19	0	127.49	1.375	1.1899	119.25	24	0	Median	0.73292	1.2077	36.792	6	0	Median	0.23945	0.1621	138.8
P51114	P51114	1	1	1	Fragile X mental retardation syndrome-related protein 1	FXR1	>sp|P51114|FXR1_HUMAN Fragile X mental retardation syndrome-related protein 1 OS=Homo sapiens GN=FXR1 PE=1 SV=3	1	1	1	1	0	0	1	0	0	0	1	0	0	0	1	0	2.9	2.9	2.9	69.72	621	621	1	1		0	16.139	0.64258	0.56249	NaN	1	0	Median	NaN	NaN	NaN	0	0	Median	NaN	NaN	NaN
P51398	P51398	1	1	1	28S ribosomal protein S29, mitochondrial	DAP3	>sp|P51398|RT29_HUMAN 28S ribosomal protein S29, mitochondrial OS=Homo sapiens GN=DAP3 PE=1 SV=1	1	1	1	1	0	1	1	0	0	1	1	0	0	1	1	0	3.8	3.8	3.8	45.566	398	398	1	3		0	11.377	0.60281	0.59259	310.88	2	2	Median	NaN	NaN	NaN	0	0	Median	5.0054	5.3387	NaN
P51610	P51610	1	1	1	Host cell factor 1;HCF N-terminal chain 1;HCF N-terminal chain 2;HCF N-terminal chain 3;HCF N-terminal chain 4;HCF N-terminal chain 5;HCF N-terminal chain 6;HCF C-terminal chain 1;HCF C-terminal chain 2;HCF C-terminal chain 3;HCF C-terminal chain 4;HCF C-terminal chain 5;HCF C-terminal chain 6	HCFC1	>sp|P51610|HCFC1_HUMAN Host cell factor 1 OS=Homo sapiens GN=HCFC1 PE=1 SV=2	1	1	1	1	0	0	1	0	0	0	1	0	0	0	1	0	0.8	0.8	0.8	208.73	2035	2035	1	1		0.0015198	7.6876	NaN	NaN	NaN	0	0	Median	NaN	NaN	NaN	0	0	Median	NaN	NaN	NaN
P51659	P51659	1	1	1	Peroxisomal multifunctional enzyme type 2;(3R)-hydroxyacyl-CoA dehydrogenase;Enoyl-CoA hydratase 2	HSD17B4	>sp|P51659|DHB4_HUMAN Peroxisomal multifunctional enzyme type 2 OS=Homo sapiens GN=HSD17B4 PE=1 SV=3	1	1	1	1	0	1	0	0	0	1	0	0	0	1	0	0	3.7	3.7	3.7	79.685	736	736	1	1		0	11.644	NaN	NaN	NaN	0	0	Median	NaN	NaN	NaN	0	0	Median	NaN	NaN	NaN
P51991	P51991	4	4	4	Heterogeneous nuclear ribonucleoprotein A3	HNRNPA3	>sp|P51991|ROA3_HUMAN Heterogeneous nuclear ribonucleoprotein A3 OS=Homo sapiens GN=HNRNPA3 PE=1 SV=2	1	4	4	4	0	1	1	3	0	1	1	3	0	1	1	3	17.2	17.2	17.2	39.594	378	378	1.14	6	1	0	40.558	4.4599	3.8375	103.84	6	5	Median	NaN	NaN	NaN	0	0	Median	9.6837	9.4783	14.223
P52272	P52272	15	15	15	Heterogeneous nuclear ribonucleoprotein M	HNRNPM	>sp|P52272|HNRPM_HUMAN Heterogeneous nuclear ribonucleoprotein M OS=Homo sapiens GN=HNRNPM PE=1 SV=3	1	15	15	15	3	9	11	13	3	9	11	13	3	9	11	13	30.8	30.8	30.8	77.515	730	730	1.18	41	9	0	210.69	1.2952	1.039	39.13	29	0	Median	0.40787	0.71588	30.416	3	2	Median	1.0765	1.1252	19.924
P52292	P52292	2	2	2	Importin subunit alpha-1	KPNA2	>sp|P52292|IMA1_HUMAN Importin subunit alpha-1 OS=Homo sapiens GN=KPNA2 PE=1 SV=1	1	2	2	2	0	0	1	1	0	0	1	1	0	0	1	1	5.7	5.7	5.7	57.861	529	529	1	3		0	13.175	0.098744	0.09383	1.209	2	2	Median	NaN	NaN	NaN	0	0	Median	NaN	NaN	NaN
P52298	P52298	4	4	4	Nuclear cap-binding protein subunit 2	NCBP2	>sp|P52298|NCBP2_HUMAN Nuclear cap-binding protein subunit 2 OS=Homo sapiens GN=NCBP2 PE=1 SV=1	1	4	4	4	0	1	1	3	0	1	1	3	0	1	1	3	24.4	24.4	24.4	18.001	156	156	1	6		0	33.651	10.517	8.6562	NaN	1	1	Median	NaN	NaN	NaN	0	0	Median	NaN	NaN	NaN
P52907;P47755	P52907	3;1	3;1	3;1	F-actin-capping protein subunit alpha-1	CAPZA1	>sp|P52907|CAZA1_HUMAN F-actin-capping protein subunit alpha-1 OS=Homo sapiens GN=CAPZA1 PE=1 SV=3	2	3	3	3	0	1	2	0	0	1	2	0	0	1	2	0	15	15	15	32.922	286	286;286	1	3		0	21.163	3.3737	3.7676	76.465	3	1	Plateau	NaN	NaN	NaN	0	0	Median	3.3737	3.7676	NaN
P53007	P53007	1	1	1	Tricarboxylate transport protein, mitochondrial	SLC25A1	>sp|P53007|TXTP_HUMAN Tricarboxylate transport protein, mitochondrial OS=Homo sapiens GN=SLC25A1 PE=1 SV=2	1	1	1	1	1	0	0	0	1	0	0	0	1	0	0	0	3.9	3.9	3.9	34.012	311	311	1	2		0	11.801	0.62487	1.0129	NaN	1	0	Median	0.62487	1.0129	NaN	1	0	Median	NaN	NaN	NaN
P53396	P53396	2	2	2	ATP-citrate synthase	ACLY	>sp|P53396|ACLY_HUMAN ATP-citrate synthase OS=Homo sapiens GN=ACLY PE=1 SV=3	1	2	2	2	0	0	1	1	0	0	1	1	0	0	1	1	2.2	2.2	2.2	120.84	1101	1101	1	2		0	11.916	4.1243	3.7627	NaN	1	1	Median	NaN	NaN	NaN	0	0	Median	NaN	NaN	NaN
P53621	P53621	6	6	6	Coatomer subunit alpha;Xenin;Proxenin	COPA	>sp|P53621|COPA_HUMAN Coatomer subunit alpha OS=Homo sapiens GN=COPA PE=1 SV=2	1	6	6	6	2	5	1	4	2	5	1	4	2	5	1	4	6.3	6.3	6.3	138.34	1224	1224	1.25	15	5	0	50.63	0.83424	1.2135	113.49	12	10	Median	0.83424	1.2135	10.472	2	1	Median	0.36696	0.43555	93.98
P53634	P53634	2	2	2	Dipeptidyl peptidase 1;Dipeptidyl peptidase 1 exclusion domain chain;Dipeptidyl peptidase 1 heavy chain;Dipeptidyl peptidase 1 light chain	CTSC	>sp|P53634|CATC_HUMAN Dipeptidyl peptidase 1 OS=Homo sapiens GN=CTSC PE=1 SV=2	1	2	2	2	1	0	1	0	1	0	1	0	1	0	1	0	6.9	6.9	6.9	51.853	463	463	1	2		0	31.327	0.12831	0.14181	103.72	2	2	Median	0.2148	0.29528	NaN	1	1	Median	NaN	NaN	NaN
P53999	P53999	11	11	11	Activated RNA polymerase II transcriptional coactivator p15	SUB1	>sp|P53999|TCP4_HUMAN Activated RNA polymerase II transcriptional coactivator p15 OS=Homo sapiens GN=SUB1 PE=1 SV=3	1	11	11	11	6	9	2	8	6	9	2	8	6	9	2	8	48.8	48.8	48.8	14.395	127	127	1.42	33	24	0	323.31	1.2197	1.0644	135.61	36	0	Median	0.23594	0.32004	67.307	11	0	Median	0.86844	0.79218	126.99
P55072	P55072	9	9	9	Transitional endoplasmic reticulum ATPase	VCP	>sp|P55072|TERA_HUMAN Transitional endoplasmic reticulum ATPase OS=Homo sapiens GN=VCP PE=1 SV=4	1	9	9	9	1	6	2	4	1	6	2	4	1	6	2	4	18.4	18.4	18.4	89.321	806	806	1.13	13	2	0	130.58	3.0791	2.6232	145	10	9	Median	0.049965	0.0798	NaN	1	1	Median	6.9113	6.1402	67.704
P55081	P55081	6	6	6	Microfibrillar-associated protein 1	MFAP1	>sp|P55081|MFAP1_HUMAN Microfibrillar-associated protein 1 OS=Homo sapiens GN=MFAP1 PE=1 SV=2	1	6	6	6	4	1	3	6	4	1	3	6	4	1	3	6	26	26	26	51.958	439	439	1.3	14	6	0	115.51	1.1983	1.1336	130.36	10	0	Median	0.18913	0.25632	27.22	5	4	Median	0.43917	0.48188	30.526
P55265	P55265	1	1	1	Double-stranded RNA-specific adenosine deaminase	ADAR	>sp|P55265|DSRAD_HUMAN Double-stranded RNA-specific adenosine deaminase OS=Homo sapiens GN=ADAR PE=1 SV=4	1	1	1	1	0	0	1	0	0	0	1	0	0	0	1	0	0.9	0.9	0.9	136.06	1226	1226	1	2		0.001675	10.385	0.75673	0.5703	NaN	1	1	Median	NaN	NaN	NaN	0	0	Median	NaN	NaN	NaN
P55884	P55884	10	10	10	Eukaryotic translation initiation factor 3 subunit B	EIF3B	>sp|P55884|EIF3B_HUMAN Eukaryotic translation initiation factor 3 subunit B OS=Homo sapiens GN=EIF3B PE=1 SV=3	1	10	10	10	3	2	7	5	3	2	7	5	3	2	7	5	18.3	18.3	18.3	92.48	814	814	1.16	16	3	0	163.77	0.16961	0.19128	217.79	14	14	Median	0.11066	0.16028	23.799	3	3	Median	4.9079	5.1223	25.732
P56134	P56134	2	2	2	ATP synthase subunit f, mitochondrial	ATP5J2	>sp|P56134|ATPK_HUMAN ATP synthase subunit f, mitochondrial OS=Homo sapiens GN=ATP5J2 PE=1 SV=3	1	2	2	2	1	2	0	0	1	2	0	0	1	2	0	0	25.5	25.5	25.5	10.918	94	94	1	3		0	14.235	0.24296	0.21527	26.033	2	2	Median	NaN	NaN	NaN	0	0	Median	0.24296	0.21527	26.033
P56192	P56192	1	1	1	Methionine--tRNA ligase, cytoplasmic	MARS	>sp|P56192|SYMC_HUMAN Methionine--tRNA ligase, cytoplasmic OS=Homo sapiens GN=MARS PE=1 SV=2	1	1	1	1	1	0	0	0	1	0	0	0	1	0	0	0	2.4	2.4	2.4	101.11	900	900	1	1		0.0014577	7.3075	0.74483	1.2326	NaN	1	1	Median	0.74483	1.2326	NaN	1	1	Median	NaN	NaN	NaN
P56270	P56270	1	1	1	Myc-associated zinc finger protein	MAZ	>sp|P56270|MAZ_HUMAN Myc-associated zinc finger protein OS=Homo sapiens GN=MAZ PE=1 SV=1	1	1	1	1	0	0	0	1	0	0	0	1	0	0	0	1	2.5	2.5	2.5	48.607	477	477	1	1		0.0067659	6.5121	1.3795	1.2596	NaN	1	1	Median	NaN	NaN	NaN	0	0	Median	NaN	NaN	NaN
P56537	P56537	1	1	1	Eukaryotic translation initiation factor 6	EIF6	>sp|P56537|IF6_HUMAN Eukaryotic translation initiation factor 6 OS=Homo sapiens GN=EIF6 PE=1 SV=1	1	1	1	1	0	1	0	0	0	1	0	0	0	1	0	0	9.8	9.8	9.8	26.599	245	245	1	1		0	19.081	6.5347	5.8892	NaN	1	1	Median	NaN	NaN	NaN	0	0	Median	6.5347	5.8892	NaN
P58107	P58107	1	1	1	Epiplakin	EPPK1	>sp|P58107|EPIPL_HUMAN Epiplakin OS=Homo sapiens GN=EPPK1 PE=1 SV=2	1	1	1	1	0	0	1	0	0	0	1	0	0	0	1	0	1.9	1.9	1.9	555.61	5090	5090	1	1		0	13.091	4.7716	4.0978	NaN	1	1	Median	NaN	NaN	NaN	0	0	Median	NaN	NaN	NaN
P60174	P60174	3	3	3	Triosephosphate isomerase	TPI1	>sp|P60174|TPIS_HUMAN Triosephosphate isomerase OS=Homo sapiens GN=TPI1 PE=1 SV=3	1	3	3	3	0	0	3	0	0	0	3	0	0	0	3	0	14	14	14	30.791	286	286	1	4		0	21.687	NaN	NaN	NaN	0	0	Median	NaN	NaN	NaN	0	0	Median	NaN	NaN	NaN
P60660;P14649	P60660	10;2	10;2	10;2	Myosin light polypeptide 6	MYL6	>sp|P60660|MYL6_HUMAN Myosin light polypeptide 6 OS=Homo sapiens GN=MYL6 PE=1 SV=2	2	10	10	10	0	8	8	4	0	8	8	4	0	8	8	4	76.8	76.8	76.8	16.93	151	151;208	1.2	36	9	0	290.2	3.1652	2.7087	144.81	26	0	Median	NaN	NaN	NaN	0	0	Median	5.2752	3.9611	196.9
P60709;Q6S8J3;A5A3E0;Q562R1;P0CG38;Q9BYX7;P0CG39	P60709	25;7;6;5;5;3;3	2;0;0;0;0;0;0	2;0;0;0;0;0;0	Actin, cytoplasmic 1;Actin, cytoplasmic 1, N-terminally processed	ACTB	>sp|P60709|ACTB_HUMAN Actin, cytoplasmic 1 OS=Homo sapiens GN=ACTB PE=1 SV=1	7	25	2	2	6	23	17	6	1	1	1	0	1	1	1	0	74.9	7.2	7.2	41.736	375	375;1075;1075;376;1075;375;1038	1	3		0	49.279	18.453	12.744	NaN	1	1	Median	NaN	NaN	NaN	0	0	Median	18.453	12.744	NaN
P60866	P60866	2	2	2	40S ribosomal protein S20	RPS20	>sp|P60866|RS20_HUMAN 40S ribosomal protein S20 OS=Homo sapiens GN=RPS20 PE=1 SV=1	1	2	2	2	1	1	1	2	1	1	1	2	1	1	1	2	25.2	25.2	25.2	13.373	119	119	1.17	5	1	0	27.537	2.052	2.4442	229.55	5	3	Median	0.075289	0.11358	NaN	1	1	Median	2.052	2.4442	NaN
P61163	P61163	1	1	1	Alpha-centractin	ACTR1A	>sp|P61163|ACTZ_HUMAN Alpha-centractin OS=Homo sapiens GN=ACTR1A PE=1 SV=1	1	1	1	1	0	0	1	0	0	0	1	0	0	0	1	0	5.9	5.9	5.9	42.613	376	376	1	1		0	19.058	NaN	NaN	NaN	0	0	Median	NaN	NaN	NaN	0	0	Median	NaN	NaN	NaN
P61247	P61247	12	12	12	40S ribosomal protein S3a	RPS3A	>sp|P61247|RS3A_HUMAN 40S ribosomal protein S3a OS=Homo sapiens GN=RPS3A PE=1 SV=2	1	12	12	12	8	11	5	11	8	11	5	11	8	11	5	11	42.4	42.4	42.4	29.945	264	264	1.28	43	17	0	241.51	1.3427	1.29	150.28	34	0	Median	0.18384	0.30354	50.808	4	0	Median	1.2763	1.0222	148.07
P61313	P61313	8	8	8	60S ribosomal protein L15	RPL15	>sp|P61313|RL15_HUMAN 60S ribosomal protein L15 OS=Homo sapiens GN=RPL15 PE=1 SV=2	1	8	8	8	5	8	4	7	5	8	4	7	5	8	4	7	33.8	33.8	33.8	24.146	204	204	1.33	35	17	0	109.03	1.5034	1.1696	36.355	29	0	Median	0.62512	0.93929	68.123	6	0	Median	0.049424	0.056587	88.552
P61353	P61353	8	8	8	60S ribosomal protein L27	RPL27	>sp|P61353|RL27_HUMAN 60S ribosomal protein L27 OS=Homo sapiens GN=RPL27 PE=1 SV=2	1	8	8	8	5	7	4	8	5	7	4	8	5	7	4	8	53.7	53.7	53.7	15.798	136	136	1.32	26	12	0	104.03	1.8667	2.0175	51.464	26	0	Median	1.2614	2.1376	22.303	9	0	Median	0.18753	0.17209	114.68
P61513	P61513	3	3	3	60S ribosomal protein L37a	RPL37A	>sp|P61513|RL37A_HUMAN 60S ribosomal protein L37a OS=Homo sapiens GN=RPL37A PE=1 SV=2	1	3	3	3	2	3	2	3	2	3	2	3	2	3	2	3	33.7	33.7	33.7	10.275	92	92	1.38	16	10	0	68.353	1.3423	1.3415	121.86	16	0	Median	0.81485	1.2268	33.701	4	0	Median	0.15577	0.15856	9.7754
P61626	P61626	1	1	1	Lysozyme C	LYZ	>sp|P61626|LYSC_HUMAN Lysozyme C OS=Homo sapiens GN=LYZ PE=1 SV=1	1	1	1	1	0	1	1	1	0	1	1	1	0	1	1	1	8.1	8.1	8.1	16.537	148	148	1.4	3	2	0	11.756	0.25396	0.19671	32.021	3	2	Median	NaN	NaN	NaN	0	0	Median	0.33251	0.34015	NaN
P61978	P61978	2	2	2	Heterogeneous nuclear ribonucleoprotein K	HNRNPK	>sp|P61978|HNRPK_HUMAN Heterogeneous nuclear ribonucleoprotein K OS=Homo sapiens GN=HNRNPK PE=1 SV=1	1	2	2	2	1	2	1	0	1	2	1	0	1	2	1	0	7.3	7.3	7.3	50.976	463	463	1.12	7	1	0	83.918	0.74389	0.75229	24.711	4	0	Median	0.11165	0.17829	NaN	1	1	Median	4.0632	4.158	NaN
P62081	P62081	12	12	12	40S ribosomal protein S7	RPS7	>sp|P62081|RS7_HUMAN 40S ribosomal protein S7 OS=Homo sapiens GN=RPS7 PE=1 SV=1	1	12	12	12	4	6	3	8	4	6	3	8	4	6	3	8	47.9	47.9	47.9	22.127	194	194	1.21	27	7	0	147.19	0.28017	0.40555	123.98	8	0	Median	0.28017	0.40555	40.24	4	0	Median	5.9623	4.6313	295.73
P62140;P36873;P62136	P62140;P36873;P62136	2;1;1	2;1;1	2;1;1	Serine/threonine-protein phosphatase PP1-beta catalytic subunit;Serine/threonine-protein phosphatase PP1-gamma catalytic subunit;Serine/threonine-protein phosphatase PP1-alpha catalytic subunit	PPP1CB;PPP1CC;PPP1CA	>sp|P62140|PP1B_HUMAN Serine/threonine-protein phosphatase PP1-beta catalytic subunit OS=Homo sapiens GN=PPP1CB PE=1 SV=3;>sp|P36873|PP1G_HUMAN Serine/threonine-protein phosphatase PP1-gamma catalytic subunit OS=Homo sapiens GN=PPP1CC PE=1 SV=1;>sp|P62136|	3	2	2	2	0	1	1	0	0	1	1	0	0	1	1	0	10.1	10.1	10.1	37.186	327	327;323;330	1.33	2	1	0	27.302	3.7617	3.9055	19.217	2	2	Median	NaN	NaN	NaN	0	0	Median	3.7617	3.9055	19.217
P62158	P62158	6	6	6	Calmodulin	CALM1	>sp|P62158|CALM_HUMAN Calmodulin OS=Homo sapiens GN=CALM1 PE=1 SV=2	1	6	6	6	1	4	3	3	1	4	3	3	1	4	3	3	80.5	80.5	80.5	16.837	149	149	1.18	14	3	0	223.88	1.4069	1.2601	77.092	6	0	Median	0.3543	0.53406	14.494	2	0	Median	1.5344	1.3843	71.804
P62241	P62241	16	16	16	40S ribosomal protein S8	RPS8	>sp|P62241|RS8_HUMAN 40S ribosomal protein S8 OS=Homo sapiens GN=RPS8 PE=1 SV=2	1	16	16	16	10	15	7	12	10	15	7	12	10	15	7	12	61.5	61.5	61.5	24.205	208	208	1.4	51	34	0	323.31	0.78114	0.83502	99.751	64	0	Median	0.38346	0.63382	27.891	19	0	Median	0.40155	0.35523	115.22
P62244	P62244	4	4	4	40S ribosomal protein S15a	RPS15A	>sp|P62244|RS15A_HUMAN 40S ribosomal protein S15a OS=Homo sapiens GN=RPS15A PE=1 SV=2	1	4	4	4	2	3	0	4	2	3	0	4	2	3	0	4	32.3	32.3	32.3	14.839	130	130	1.31	9	4	0	28.745	0.48119	0.7702	110.27	5	0	Median	0.47753	0.67119	35.109	3	0	Median	0.10122	0.1204	115.93
P62249	P62249	11	11	11	40S ribosomal protein S16	RPS16	>sp|P62249|RS16_HUMAN 40S ribosomal protein S16 OS=Homo sapiens GN=RPS16 PE=1 SV=2	1	11	11	11	6	8	4	10	6	8	4	10	6	8	4	10	56.8	56.8	56.8	16.445	146	146	1.38	35	21	0	120.58	0.63009	0.55512	226.87	10	0	Median	0.13634	0.22938	24.572	11	10	Median	0.25696	0.26152	67.464
P62263	P62263	9	9	9	40S ribosomal protein S14	RPS14	>sp|P62263|RS14_HUMAN 40S ribosomal protein S14 OS=Homo sapiens GN=RPS14 PE=1 SV=3	1	9	9	9	5	6	4	8	5	6	4	8	5	6	4	8	34.4	34.4	34.4	16.273	151	151	1.31	22	10	0	111.82	0.81906	0.75405	127.46	11	0	Median	0.18729	0.30244	41.747	6	6	Median	0.67632	0.66852	94.782
P62266	P62266	3	3	3	40S ribosomal protein S23	RPS23	>sp|P62266|RS23_HUMAN 40S ribosomal protein S23 OS=Homo sapiens GN=RPS23 PE=1 SV=3	1	3	3	3	1	3	2	2	1	3	2	2	1	3	2	2	35	35	35	15.807	143	143	1.29	10	4	0	41.637	1.1373	1.0243	100.63	10	0	Median	0.41951	0.68255	16.965	2	1	Median	0.62772	0.43187	97.84
P62269	P62269	10	10	10	40S ribosomal protein S18	RPS18	>sp|P62269|RS18_HUMAN 40S ribosomal protein S18 OS=Homo sapiens GN=RPS18 PE=1 SV=3	1	10	10	10	2	7	3	9	2	7	3	9	2	7	3	9	52	52	52	17.718	152	152	1.38	18	11	0	81.494	0.87573	0.86836	174.33	13	0	Median	0.19085	0.30678	31.243	3	0	Median	0.87573	0.86836	142.27
P62273	P62273	2	2	2	40S ribosomal protein S29	RPS29	>sp|P62273|RS29_HUMAN 40S ribosomal protein S29 OS=Homo sapiens GN=RPS29 PE=1 SV=2	1	2	2	2	1	2	0	1	1	2	0	1	1	2	0	1	33.9	33.9	33.9	6.6767	56	56	1.3	7	3	0	23	10.162	8.0331	189.76	6	0	Median	0.39698	0.53653	NaN	1	0	Median	0.15649	0.17215	47.476
P62277	P62277	9	9	9	40S ribosomal protein S13	RPS13	>sp|P62277|RS13_HUMAN 40S ribosomal protein S13 OS=Homo sapiens GN=RPS13 PE=1 SV=2	1	9	9	9	3	8	7	6	3	8	7	6	3	8	7	6	50.3	50.3	50.3	17.222	151	151	1.28	26	10	0	89.737	1.2382	0.91611	118.96	11	0	Median	0.46995	0.66106	55.424	4	2	Median	0.094467	0.096109	155.42
P62280	P62280	12	12	12	40S ribosomal protein S11	RPS11	>sp|P62280|RS11_HUMAN 40S ribosomal protein S11 OS=Homo sapiens GN=RPS11 PE=1 SV=3	1	12	12	12	4	8	2	11	4	8	2	11	4	8	2	11	63.3	63.3	63.3	18.431	158	158	1.38	29	18	0	129.5	1.4077	1.2891	139.47	25	0	Median	0.42914	0.63914	66.625	7	0	Median	0.16305	0.14968	87.598
P62304	P62304	2	2	2	Small nuclear ribonucleoprotein E	SNRPE	>sp|P62304|RUXE_HUMAN Small nuclear ribonucleoprotein E OS=Homo sapiens GN=SNRPE PE=1 SV=1	1	2	2	2	1	0	2	0	1	0	2	0	1	0	2	0	29.3	29.3	29.3	10.803	92	92	1	5		0	23.641	0.47437	0.45705	33.662	4	0	Median	0.06925	0.11075	NaN	1	1	Median	NaN	NaN	NaN
P62310	P62310	2	2	2	U6 snRNA-associated Sm-like protein LSm3	LSM3	>sp|P62310|LSM3_HUMAN U6 snRNA-associated Sm-like protein LSm3 OS=Homo sapiens GN=LSM3 PE=1 SV=2	1	2	2	2	0	0	2	0	0	0	2	0	0	0	2	0	34.3	34.3	34.3	11.845	102	102	1	3		0	23.388	0.19549	0.16833	NaN	1	1	Median	NaN	NaN	NaN	0	0	Median	NaN	NaN	NaN
P62314	P62314	2	2	2	Small nuclear ribonucleoprotein Sm D1	SNRPD1	>sp|P62314|SMD1_HUMAN Small nuclear ribonucleoprotein Sm D1 OS=Homo sapiens GN=SNRPD1 PE=1 SV=1	1	2	2	2	1	2	0	1	1	2	0	1	1	2	0	1	27.7	27.7	27.7	13.281	119	119	1	4		0	26.982	0.24513	0.33441	92.241	2	2	Median	0.10867	0.17419	NaN	1	1	Median	0.55294	0.64202	NaN
P62316	P62316	3	3	3	Small nuclear ribonucleoprotein Sm D2	SNRPD2	>sp|P62316|SMD2_HUMAN Small nuclear ribonucleoprotein Sm D2 OS=Homo sapiens GN=SNRPD2 PE=1 SV=1	1	3	3	3	0	0	3	0	0	0	3	0	0	0	3	0	29.7	29.7	29.7	13.527	118	118	1	7		0	66.01	0.83049	0.72193	16.02	3	0	Median	NaN	NaN	NaN	0	0	Median	NaN	NaN	NaN
P62318	P62318	3	3	3	Small nuclear ribonucleoprotein Sm D3	SNRPD3	>sp|P62318|SMD3_HUMAN Small nuclear ribonucleoprotein Sm D3 OS=Homo sapiens GN=SNRPD3 PE=1 SV=1	1	3	3	3	1	1	2	3	1	1	2	3	1	1	2	3	31.7	31.7	31.7	13.916	126	126	1.3	7	3	0	29.271	1.3373	1.2754	39.951	3	0	Median	0.066109	0.10962	NaN	1	1	Median	7.3075	7.2149	NaN
P62328	P62328	2	2	2	Thymosin beta-4;Hematopoietic system regulatory peptide	TMSB4X	>sp|P62328|TYB4_HUMAN Thymosin beta-4 OS=Homo sapiens GN=TMSB4X PE=1 SV=2	1	2	2	2	0	0	0	2	0	0	0	2	0	0	0	2	75	75	75	5.0526	44	44	1	2		0	14.728	0.040939	0.033179	144.94	2	2	Median	NaN	NaN	NaN	0	0	Median	NaN	NaN	NaN
P62424	P62424	15	15	15	60S ribosomal protein L7a	RPL7A	>sp|P62424|RL7A_HUMAN 60S ribosomal protein L7a OS=Homo sapiens GN=RPL7A PE=1 SV=2	1	15	15	15	10	12	7	14	10	12	7	14	10	12	7	14	43.2	43.2	43.2	29.995	266	266	1.35	64	34	0	246.8	1.1729	1.1894	78.751	53	0	Median	0.93318	1.4601	34.01	17	0	Median	1.9473	1.3144	189.74
P62701;P22090;Q8TD47	P62701	17;5;4	17;5;4	17;5;4	40S ribosomal protein S4, X isoform	RPS4X	>sp|P62701|RS4X_HUMAN 40S ribosomal protein S4, X isoform OS=Homo sapiens GN=RPS4X PE=1 SV=2	3	17	17	17	10	16	6	11	10	16	6	11	10	16	6	11	55.9	55.9	55.9	29.597	263	263;263;263	1.36	52	29	0	293.25	0.97171	0.8819	130.23	43	0	Median	0.36582	0.53053	40.867	11	0	Median	2.5723	2.0241	141.35
P62750	P62750	8	8	8	60S ribosomal protein L23a	RPL23A	>sp|P62750|RL23A_HUMAN 60S ribosomal protein L23a OS=Homo sapiens GN=RPL23A PE=1 SV=1	1	8	8	8	3	5	3	5	3	5	3	5	3	5	3	5	40.4	40.4	40.4	17.695	156	156	1.23	27	8	0	94.478	0.51272	0.76385	157.05	21	0	Median	0.49454	0.76385	54.657	5	0	Median	0.087255	0.088417	197.81
P62753	P62753	11	11	11	40S ribosomal protein S6	RPS6	>sp|P62753|RS6_HUMAN 40S ribosomal protein S6 OS=Homo sapiens GN=RPS6 PE=1 SV=1	1	11	11	11	7	10	7	11	7	10	7	11	7	10	7	11	36.9	36.9	36.9	28.68	249	249	1.31	50	22	0	213.2	1.9231	1.4792	79.309	44	0	Median	0.40965	0.62692	41.746	12	0	Median	2.1114	1.4457	81.711
P62805	P62805	8	8	8	Histone H4	HIST1H4A	>sp|P62805|H4_HUMAN Histone H4 OS=Homo sapiens GN=HIST1H4A PE=1 SV=2	1	8	8	8	2	5	5	5	2	5	5	5	2	5	5	5	46.6	46.6	46.6	11.367	103	103	1.19	22	5	0	173.84	1.1449	0.94791	100.4	16	0	Median	0.43956	0.68024	33.938	4	2	Median	0.78715	0.71727	150.36
P62829	P62829	8	8	8	60S ribosomal protein L23	RPL23	>sp|P62829|RL23_HUMAN 60S ribosomal protein L23 OS=Homo sapiens GN=RPL23 PE=1 SV=1	1	8	8	8	6	4	5	7	6	4	5	7	6	4	5	7	40.7	40.7	40.7	14.865	140	140	1.34	31	16	0	103.75	0.48169	0.68488	121.39	10	0	Median	0.22461	0.39498	64.998	3	0	Median	3.0281	2.0194	26.334
P62841	P62841	3	3	3	40S ribosomal protein S15	RPS15	>sp|P62841|RS15_HUMAN 40S ribosomal protein S15 OS=Homo sapiens GN=RPS15 PE=1 SV=2	1	3	3	3	1	3	1	2	1	3	1	2	1	3	1	2	36.6	36.6	36.6	17.04	145	145	1.2	8	2	0	87.172	6.2194	4.6216	179.49	6	4	Median	0.22218	0.34838	NaN	1	1	Median	0.88159	0.797	266.1
P62847	P62847	4	4	4	40S ribosomal protein S24	RPS24	>sp|P62847|RS24_HUMAN 40S ribosomal protein S24 OS=Homo sapiens GN=RPS24 PE=1 SV=1	1	4	4	4	4	4	4	4	4	4	4	4	4	4	4	4	29.3	29.3	29.3	15.423	133	133	1.37	26	15	0	80.461	0.66326	0.90009	105.41	33	0	Median	0.51669	0.83304	19.225	11	0	Median	1.6938	1.4153	108.28
P62851	P62851	8	8	8	40S ribosomal protein S25	RPS25	>sp|P62851|RS25_HUMAN 40S ribosomal protein S25 OS=Homo sapiens GN=RPS25 PE=1 SV=1	1	8	8	8	4	4	4	6	4	4	4	6	4	4	4	6	39.2	39.2	39.2	13.742	125	125	1.37	17	10	0	68.19	0.35393	0.47185	207.43	16	0	Median	0.24812	0.40462	42.658	4	0	Median	0.1808	0.13489	134.13
P62854;Q5JNZ5	P62854;Q5JNZ5	3;2	3;2	3;2	40S ribosomal protein S26;Putative 40S ribosomal protein S26-like 1	RPS26;RPS26P11	>sp|P62854|RS26_HUMAN 40S ribosomal protein S26 OS=Homo sapiens GN=RPS26 PE=1 SV=3;>sp|Q5JNZ5|RS26L_HUMAN Putative 40S ribosomal protein S26-like 1 OS=Homo sapiens GN=RPS26P11 PE=5 SV=1	2	3	3	3	2	3	2	3	2	3	2	3	2	3	2	3	31.3	31.3	31.3	13.015	115	115;115	1.42	14	10	0	49.619	0.90169	0.85158	48.646	13	0	Median	0.51543	0.83473	39.374	5	0	Median	0.90437	0.71055	12.793
P62857	P62857	8	8	8	40S ribosomal protein S28	RPS28	>sp|P62857|RS28_HUMAN 40S ribosomal protein S28 OS=Homo sapiens GN=RPS28 PE=1 SV=1	1	8	8	8	3	6	5	8	3	6	5	8	3	6	5	8	60.9	60.9	60.9	7.8409	69	69	1.33	28	14	0	228.43	0.086887	0.082439	7.6198	3	0	Median	0.071015	0.10463	71.626	6	5	Median	87.874	31.806	44.746
P62861	P62861	4	4	4	40S ribosomal protein S30	FAU	>sp|P62861|RS30_HUMAN 40S ribosomal protein S30 OS=Homo sapiens GN=FAU PE=1 SV=1	1	4	4	4	3	3	3	4	3	3	3	4	3	3	3	4	20.3	20.3	20.3	6.6478	59	59	1.36	16	9	0	37.328	0.66757	0.58228	171.37	10	0	Median	0.17182	0.2649	21.636	3	0	Median	1.1093	0.79736	65.746
P62888	P62888	6	6	6	60S ribosomal protein L30	RPL30	>sp|P62888|RL30_HUMAN 60S ribosomal protein L30 OS=Homo sapiens GN=RPL30 PE=1 SV=2	1	6	6	6	6	4	4	5	6	4	4	5	6	4	4	5	53	53	53	12.784	115	115	1.36	25	14	0	102.46	0.39101	0.4056	128.59	22	0	Median	0.2378	0.39427	25.372	8	0	Median	0.34933	0.28764	48.438
Q59GN2;P62891	Q59GN2;P62891	2;2	2;2	2;2	Putative 60S ribosomal protein L39-like 5;60S ribosomal protein L39	RPL39P5;RPL39	>sp|Q59GN2|R39L5_HUMAN Putative 60S ribosomal protein L39-like 5 OS=Homo sapiens GN=RPL39P5 PE=5 SV=2;>sp|P62891|RL39_HUMAN 60S ribosomal protein L39 OS=Homo sapiens GN=RPL39 PE=1 SV=2	2	2	2	2	2	2	1	2	2	2	1	2	2	2	1	2	23.5	23.5	23.5	6.3225	51	51;51	1.27	8	3	0	15.675	0.43307	0.33369	177.58	7	0	Median	0.19293	0.30992	20.057	3	1	Plateau	0.34579	0.32462	65.07
P62899	P62899	5	5	5	60S ribosomal protein L31	RPL31	>sp|P62899|RL31_HUMAN 60S ribosomal protein L31 OS=Homo sapiens GN=RPL31 PE=1 SV=1	1	5	5	5	3	4	3	5	3	4	3	5	3	4	3	5	32.8	32.8	32.8	14.463	125	125	1.29	22	9	0	109.98	1.3809	1.4151	89.938	12	0	Median	1.0669	1.657	17.622	4	0	Median	2.6773	2.6491	217.06
P62906	P62906	11	11	11	60S ribosomal protein L10a	RPL10A	>sp|P62906|RL10A_HUMAN 60S ribosomal protein L10a OS=Homo sapiens GN=RPL10A PE=1 SV=2	1	11	11	11	7	7	5	9	7	7	5	9	7	7	5	9	41.9	41.9	41.9	24.831	217	217	1.37	36	21	0	161.89	0.90942	1.2523	87.217	38	0	Median	0.7893	1.2599	23.346	15	0	Median	0.34445	0.33371	111.15
P62910	P62910	6	6	6	60S ribosomal protein L32	RPL32	>sp|P62910|RL32_HUMAN 60S ribosomal protein L32 OS=Homo sapiens GN=RPL32 PE=1 SV=2	1	6	6	6	5	6	2	6	5	6	2	6	5	6	2	6	36.3	36.3	36.3	15.86	135	135	1.37	26	15	0	96.808	1.8269	1.4516	46.473	10	0	Median	0.84952	1.268	49.545	4	0	Median	0.11078	0.11474	133.74
P62913	P62913	3	3	3	60S ribosomal protein L11	RPL11	>sp|P62913|RL11_HUMAN 60S ribosomal protein L11 OS=Homo sapiens GN=RPL11 PE=1 SV=2	1	3	3	3	3	3	1	3	3	3	1	3	3	3	1	3	15.7	15.7	15.7	20.252	178	178	1.43	13	10	0	29.423	0.29344	0.39897	135.92	17	0	Median	0.26439	0.39897	15.329	5	0	Median	0.24317	0.2484	124.28
P62917	P62917	10	10	10	60S ribosomal protein L8	RPL8	>sp|P62917|RL8_HUMAN 60S ribosomal protein L8 OS=Homo sapiens GN=RPL8 PE=1 SV=2	1	10	10	10	4	9	4	5	4	9	4	5	4	9	4	5	47.1	47.1	47.1	28.024	257	257	1.33	26	13	0	213.68	1.4163	1.2627	61.288	25	0	Median	1.4163	2.0568	54.212	5	0	Median	0.41694	0.458	72.166
P62937;Q9Y536;F5H284	P62937;Q9Y536;F5H284	2;1;1	2;1;1	2;1;1	Peptidyl-prolyl cis-trans isomerase A;Peptidyl-prolyl cis-trans isomerase A, N-terminally processed;Peptidyl-prolyl cis-trans isomerase A-like 4A/B/C;Peptidyl-prolyl cis-trans isomerase A-like 4D	PPIA;PPIAL4A;PPIAL4D	>sp|P62937|PPIA_HUMAN Peptidyl-prolyl cis-trans isomerase A OS=Homo sapiens GN=PPIA PE=1 SV=2;>sp|Q9Y536|PAL4A_HUMAN Peptidyl-prolyl cis-trans isomerase A-like 4A/B/C OS=Homo sapiens GN=PPIAL4A PE=2 SV=1;>sp|F5H284|PAL4D_HUMAN Peptidyl-prolyl cis-trans iso	3	2	2	2	0	0	1	1	0	0	1	1	0	0	1	1	15.8	15.8	15.8	18.012	165	165;164;164	1	2		0.0016835	10.755	0.52296	0.42581	NaN	1	1	Median	NaN	NaN	NaN	0	0	Median	NaN	NaN	NaN
P62979;P62987;P0CG47;P0CG48	P62979;P62987;P0CG47;P0CG48	6;4;4;4	6;4;4;4	6;4;4;4	Ubiquitin-40S ribosomal protein S27a;Ubiquitin;40S ribosomal protein S27a;Ubiquitin-60S ribosomal protein L40;Ubiquitin;60S ribosomal protein L40;Polyubiquitin-B;Ubiquitin;Polyubiquitin-C;Ubiquitin	RPS27A;UBA52;UBB;UBC	>sp|P62979|RS27A_HUMAN Ubiquitin-40S ribosomal protein S27a OS=Homo sapiens GN=RPS27A PE=1 SV=2;>sp|P62987|RL40_HUMAN Ubiquitin-60S ribosomal protein L40 OS=Homo sapiens GN=UBA52 PE=1 SV=2;>sp|P0CG47|UBB_HUMAN Polyubiquitin-B OS=Homo sapiens GN=UBB PE=1 SV	4	6	6	6	4	5	2	5	4	5	2	5	4	5	2	5	43.6	43.6	43.6	17.965	156	156;128;229;685	1.43	20	15	0	175.9	2.2418	2.0129	108.46	19	0	Median	0.75682	1.295	63.248	3	0	Median	0.5334	0.46356	45.036
P62995	P62995	2	2	2	Transformer-2 protein homolog beta	TRA2B	>sp|P62995|TRA2B_HUMAN Transformer-2 protein homolog beta OS=Homo sapiens GN=TRA2B PE=1 SV=1	1	2	2	2	0	0	2	0	0	0	2	0	0	0	2	0	11.5	11.5	11.5	33.665	288	288	1	2		0	17.846	0.94203	0.7848	13.414	2	2	Median	NaN	NaN	NaN	0	0	Median	NaN	NaN	NaN
P63167	P63167	2	2	1	Dynein light chain 1, cytoplasmic	DYNLL1	>sp|P63167|DYL1_HUMAN Dynein light chain 1, cytoplasmic OS=Homo sapiens GN=DYNLL1 PE=1 SV=1	1	2	2	1	0	0	1	1	0	0	1	1	0	0	1	0	37.1	37.1	24.7	10.366	89	89	1	2		0	46.399	1.3931	1.2594	NaN	1	0	Median	NaN	NaN	NaN	0	0	Median	NaN	NaN	NaN
P63173	P63173	7	7	7	60S ribosomal protein L38	RPL38	>sp|P63173|RL38_HUMAN 60S ribosomal protein L38 OS=Homo sapiens GN=RPL38 PE=1 SV=2	1	7	7	7	5	6	3	7	5	6	3	7	5	6	3	7	57.1	57.1	57.1	8.2178	70	70	1.35	34	18	0	87.264	1.5773	1.834	123.73	10	0	Median	0.51894	0.71683	63.397	7	5	Median	0.28424	0.30279	99.942
P63220	P63220	4	4	4	40S ribosomal protein S21	RPS21	>sp|P63220|RS21_HUMAN 40S ribosomal protein S21 OS=Homo sapiens GN=RPS21 PE=1 SV=1	1	4	4	4	1	1	3	2	1	1	3	2	1	1	3	2	51.8	51.8	51.8	9.1113	83	83	1.07	14	1	0	78.913	0.1858	0.13359	169.2	7	6	Median	NaN	NaN	NaN	0	0	Median	NaN	NaN	NaN
P63261	P63261	25	25	2	Actin, cytoplasmic 2;Actin, cytoplasmic 2, N-terminally processed	ACTG1	>sp|P63261|ACTG_HUMAN Actin, cytoplasmic 2 OS=Homo sapiens GN=ACTG1 PE=1 SV=1	1	25	25	2	5	23	17	6	5	23	17	6	0	1	1	0	75.2	75.2	4.8	41.792	375	375	1.29	94	38	0	323.31	1.3401	1.2379	115.39	62	0	Median	0.68356	1.1297	13.71	5	0	Median	4.6358	3.7821	147.79
P67809	P67809	5	5	2	Nuclease-sensitive element-binding protein 1	YBX1	>sp|P67809|YBOX1_HUMAN Nuclease-sensitive element-binding protein 1 OS=Homo sapiens GN=YBX1 PE=1 SV=3	1	5	5	2	4	2	4	5	4	2	4	5	2	2	1	2	25.3	25.3	20.4	35.924	324	324	1.26	25	9	0	292.58	2.1375	1.6858	97.779	18	0	Median	0.22766	0.40723	9.1444	3	0	Median	0.22508	0.15526	111.3
P67870	P67870	1	1	1	Casein kinase II subunit beta	CSNK2B	>sp|P67870|CSK2B_HUMAN Casein kinase II subunit beta OS=Homo sapiens GN=CSNK2B PE=1 SV=1	1	1	1	1	0	1	0	0	0	1	0	0	0	1	0	0	10.7	10.7	10.7	24.942	215	215	1	1		0	13.363	NaN	NaN	NaN	0	0	Median	NaN	NaN	NaN	0	0	Median	NaN	NaN	NaN
P67936	P67936	15	7	6	Tropomyosin alpha-4 chain	TPM4	>sp|P67936|TPM4_HUMAN Tropomyosin alpha-4 chain OS=Homo sapiens GN=TPM4 PE=1 SV=3	1	15	7	6	1	9	12	10	0	5	5	3	0	5	4	2	41.1	27	21	28.521	248	248	1.22	14	4	0	82.806	1.7685	1.5183	80.214	6	0	Median	NaN	NaN	NaN	0	0	Median	8.077	8.2439	80.14
P68133;P68032;P63267;P62736	P68133;P68032;P63267;P62736	13;13;12;12	1;1;1;1	1;1;1;1	Actin, alpha skeletal muscle;Actin, alpha cardiac muscle 1;Actin, gamma-enteric smooth muscle;Actin, aortic smooth muscle	ACTA1;ACTC1;ACTG2;ACTA2	>sp|P68133|ACTS_HUMAN Actin, alpha skeletal muscle OS=Homo sapiens GN=ACTA1 PE=1 SV=1;>sp|P68032|ACTC_HUMAN Actin, alpha cardiac muscle 1 OS=Homo sapiens GN=ACTC1 PE=1 SV=1;>sp|P63267|ACTH_HUMAN Actin, gamma-enteric smooth muscle OS=Homo sapiens GN=ACTG2 P	4	13	1	1	3	13	10	5	0	1	1	0	0	1	1	0	32.9	4.2	4.2	42.051	377	377;377;376;377	1	6		0.0016447	9.6812	12.004	11.671	103.88	6	4	Linear	NaN	NaN	NaN	0	0	Median	12.367	12.135	23.338
Q5VTE0;P68104;Q05639	Q5VTE0;P68104;Q05639	5;5;3	5;5;3	5;5;3	Putative elongation factor 1-alpha-like 3;Elongation factor 1-alpha 1;Elongation factor 1-alpha 2	EEF1A1P5;EEF1A1;EEF1A2	>sp|Q5VTE0|EF1A3_HUMAN Putative elongation factor 1-alpha-like 3 OS=Homo sapiens GN=EEF1A1P5 PE=5 SV=1;>sp|P68104|EF1A1_HUMAN Elongation factor 1-alpha 1 OS=Homo sapiens GN=EEF1A1 PE=1 SV=1;>sp|Q05639|EF1A2_HUMAN Elongation factor 1-alpha 2 OS=Homo sapiens	3	5	5	5	0	2	2	3	0	2	2	3	0	2	2	3	18.2	18.2	18.2	50.184	462	462;462;463	1.18	9	2	0	100.45	3.7553	2.8224	112.44	10	8	Median	NaN	NaN	NaN	0	0	Median	3.9966	3.9583	18.997
P68363;Q71U36;Q13748;Q6PEY2	P68363;Q71U36;Q13748;Q6PEY2	18;16;12;10	18;16;12;10	1;1;0;0	Tubulin alpha-1B chain;Tubulin alpha-1A chain;Tubulin alpha-3C/D chain;Tubulin alpha-3E chain	TUBA1B;TUBA1A;TUBA3C;TUBA3E	>sp|P68363|TBA1B_HUMAN Tubulin alpha-1B chain OS=Homo sapiens GN=TUBA1B PE=1 SV=1;>sp|Q71U36|TBA1A_HUMAN Tubulin alpha-1A chain OS=Homo sapiens GN=TUBA1A PE=1 SV=1;>sp|Q13748|TBA3C_HUMAN Tubulin alpha-3C/D chain OS=Homo sapiens GN=TUBA3C PE=1 SV=3;>sp|Q6PE	4	18	18	1	10	16	8	13	10	16	8	13	0	0	1	0	58.8	58.8	6.4	50.151	451	451;451;450;450	1.33	72	36	0	323.31	1.0229	1.0342	109.56	67	0	Median	0.46958	0.77577	52.539	12	0	Median	3.0327	2.0855	100.98
P68366;Q9NY65	P68366;Q9NY65	13;8	1;0	1;0	Tubulin alpha-4A chain;Tubulin alpha-8 chain	TUBA4A;TUBA8	>sp|P68366|TBA4A_HUMAN Tubulin alpha-4A chain OS=Homo sapiens GN=TUBA4A PE=1 SV=1;>sp|Q9NY65|TBA8_HUMAN Tubulin alpha-8 chain OS=Homo sapiens GN=TUBA8 PE=1 SV=1	2	13	1	1	6	11	5	10	0	0	1	0	0	0	1	0	43.1	3.3	3.3	49.924	448	448;449	1	2		0	14.875	7.727	6.4702	NaN	1	1	Median	NaN	NaN	NaN	0	0	Median	NaN	NaN	NaN
P68371;P04350;CON__ENSEMBL:ENSBTAP00000025008;A6NNZ2;Q9H4B7	P68371;P04350	19;12;1;1;1	19;12;1;1;1	5;3;0;0;0	Tubulin beta-4B chain;Tubulin beta-4A chain	TUBB4B;TUBB4A	>sp|P68371|TBB4B_HUMAN Tubulin beta-4B chain OS=Homo sapiens GN=TUBB4B PE=1 SV=1;>sp|P04350|TBB4A_HUMAN Tubulin beta-4A chain OS=Homo sapiens GN=TUBB4A PE=1 SV=2	5	19	19	5	7	15	7	12	7	15	7	12	1	3	1	4	56.2	56.2	13.9	49.83	445	445;444;536;444;451	1.34	60	31	0	323.31	0.72877	0.7209	106.5	41	0	Median	0.39548	0.61287	33.291	11	0	Median	0.87049	0.785	98.379
Q8NEV1;P68400	Q8NEV1;P68400	3;3	3;3	3;3	Casein kinase II subunit alpha 3;Casein kinase II subunit alpha	CSNK2A3;CSNK2A1	>sp|Q8NEV1|CSK23_HUMAN Casein kinase II subunit alpha 3 OS=Homo sapiens GN=CSNK2A3 PE=1 SV=2;>sp|P68400|CSK21_HUMAN Casein kinase II subunit alpha OS=Homo sapiens GN=CSNK2A1 PE=1 SV=1	2	3	3	3	0	1	2	1	0	1	2	1	0	1	2	1	12.3	12.3	12.3	45.219	391	391;391	1	4		0	24.689	7.3574	6.9098	265.73	3	3	Median	NaN	NaN	NaN	0	0	Median	7.3574	7.7625	NaN
Q71DI3;Q16695;P84243;P68431	Q71DI3;Q16695;P84243;P68431	1;1;1;1	1;1;1;1	1;1;1;1	Histone H3.2;Histone H3.1t;Histone H3.3;Histone H3.1	HIST2H3A;HIST3H3;H3F3A;HIST1H3A	>sp|Q71DI3|H32_HUMAN Histone H3.2 OS=Homo sapiens GN=HIST2H3A PE=1 SV=3;>sp|Q16695|H31T_HUMAN Histone H3.1t OS=Homo sapiens GN=HIST3H3 PE=1 SV=3;>sp|P84243|H33_HUMAN Histone H3.3 OS=Homo sapiens GN=H3F3A PE=1 SV=2;>sp|P68431|H31_HUMAN Histone H3.1 OS=Homo	4	1	1	1	1	1	1	1	1	1	1	1	1	1	1	1	8.1	8.1	8.1	15.388	136	136;136;136;136	1.43	4	3	0.001548	7.9143	1.1182	0.89752	63.702	3	0	Median	0.24629	0.31779	35.911	2	2	Median	0.0701	0.075621	38.233
P78371	P78371	2	2	2	T-complex protein 1 subunit beta	CCT2	>sp|P78371|TCPB_HUMAN T-complex protein 1 subunit beta OS=Homo sapiens GN=CCT2 PE=1 SV=4	1	2	2	2	0	2	0	0	0	2	0	0	0	2	0	0	6.4	6.4	6.4	57.488	535	535	1	2		0	26.703	0.63702	0.64725	NaN	1	1	Median	NaN	NaN	NaN	0	0	Median	0.63702	0.64725	NaN
P78527	P78527	28	28	28	DNA-dependent protein kinase catalytic subunit	PRKDC	>sp|P78527|PRKDC_HUMAN DNA-dependent protein kinase catalytic subunit OS=Homo sapiens GN=PRKDC PE=1 SV=3	1	28	28	28	4	22	1	9	4	22	1	9	4	22	1	9	9.4	9.4	9.4	469.08	4128	4128	1.2	33	8	0	232.95	0.69091	1.0803	60.747	9	0	Median	0.68344	1.1066	19.163	4	0	Median	0.33614	3.7602	112.74
P80188	P80188	2	2	2	Neutrophil gelatinase-associated lipocalin	LCN2	>sp|P80188|NGAL_HUMAN Neutrophil gelatinase-associated lipocalin OS=Homo sapiens GN=LCN2 PE=1 SV=2	1	2	2	2	0	0	2	1	0	0	2	1	0	0	2	1	14.1	14.1	14.1	22.588	198	198	1	3		0	26.67	1.1706	0.81628	NaN	1	1	Median	NaN	NaN	NaN	0	0	Median	NaN	NaN	NaN
P81605	P81605	3	3	3	Dermcidin;Survival-promoting peptide;DCD-1	DCD	>sp|P81605|DCD_HUMAN Dermcidin OS=Homo sapiens GN=DCD PE=1 SV=2	1	3	3	3	2	2	2	2	2	2	2	2	2	2	2	2	25.5	25.5	25.5	11.284	110	110	1	14		0	35.937	1.6565	1.6277	81.368	8	0	Median	0.71792	1.1859	72.982	3	1	Median	1.3934	1.0228	133.78
P82650	P82650	5	5	5	28S ribosomal protein S22, mitochondrial	MRPS22	>sp|P82650|RT22_HUMAN 28S ribosomal protein S22, mitochondrial OS=Homo sapiens GN=MRPS22 PE=1 SV=1	1	5	5	5	0	1	4	1	0	1	4	1	0	1	4	1	19.2	19.2	19.2	41.28	360	360	1.14	6	1	0	31.939	0.23192	0.18322	69.023	4	4	Median	NaN	NaN	NaN	0	0	Median	NaN	NaN	NaN
P82663	P82663	1	1	1	28S ribosomal protein S25, mitochondrial	MRPS25	>sp|P82663|RT25_HUMAN 28S ribosomal protein S25, mitochondrial OS=Homo sapiens GN=MRPS25 PE=1 SV=1	1	1	1	1	1	0	0	0	1	0	0	0	1	0	0	0	11.6	11.6	11.6	20.116	173	173	1	1		0.0015083	7.6491	0.17441	0.26833	NaN	1	1	Median	0.17441	0.26833	NaN	1	1	Median	NaN	NaN	NaN
P82664	P82664	1	1	1	28S ribosomal protein S10, mitochondrial	MRPS10	>sp|P82664|RT10_HUMAN 28S ribosomal protein S10, mitochondrial OS=Homo sapiens GN=MRPS10 PE=1 SV=2	1	1	1	1	0	0	1	0	0	0	1	0	0	0	1	0	9	9	9	22.999	201	201	1	1		0.0016393	9.351	2.0576	1.7493	NaN	1	1	Median	NaN	NaN	NaN	0	0	Median	NaN	NaN	NaN
P82673	P82673	3	3	3	28S ribosomal protein S35, mitochondrial	MRPS35	>sp|P82673|RT35_HUMAN 28S ribosomal protein S35, mitochondrial OS=Homo sapiens GN=MRPS35 PE=1 SV=1	1	3	3	3	0	3	1	0	0	3	1	0	0	3	1	0	17.3	17.3	17.3	36.844	323	323	1.25	3	1	0	27.088	1.6741	1.7844	NaN	1	1	Median	NaN	NaN	NaN	0	0	Median	1.6741	1.7844	NaN
P82675	P82675	2	2	2	28S ribosomal protein S5, mitochondrial	MRPS5	>sp|P82675|RT05_HUMAN 28S ribosomal protein S5, mitochondrial OS=Homo sapiens GN=MRPS5 PE=1 SV=2	1	2	2	2	0	2	0	0	0	2	0	0	0	2	0	0	8.8	8.8	8.8	48.006	430	430	1	2		0	15.007	6.6433	7.5103	NaN	1	1	Median	NaN	NaN	NaN	0	0	Median	6.6433	7.5103	NaN
P82921	P82921	2	2	2	28S ribosomal protein S21, mitochondrial	MRPS21	>sp|P82921|RT21_HUMAN 28S ribosomal protein S21, mitochondrial OS=Homo sapiens GN=MRPS21 PE=1 SV=2	1	2	2	2	0	1	1	1	0	1	1	1	0	1	1	1	29.9	29.9	29.9	10.741	87	87	1	3		0	14.18	0.8563	0.74378	185.88	2	2	Median	NaN	NaN	NaN	0	0	Median	NaN	NaN	NaN
P83731	P83731	8	8	8	60S ribosomal protein L24	RPL24	>sp|P83731|RL24_HUMAN 60S ribosomal protein L24 OS=Homo sapiens GN=RPL24 PE=1 SV=1	1	8	8	8	5	7	5	6	5	7	5	6	5	7	5	6	35	35	35	17.779	157	157	1.36	27	15	0	140.43	0.52748	0.68376	81.477	29	0	Median	0.4911	0.81949	31.361	11	0	Median	0.43482	0.40866	65.562
Q13185;P83916	Q13185;P83916	1;1	1;1	1;1	Chromobox protein homolog 3;Chromobox protein homolog 1	CBX3;CBX1	>sp|Q13185|CBX3_HUMAN Chromobox protein homolog 3 OS=Homo sapiens GN=CBX3 PE=1 SV=4;>sp|P83916|CBX1_HUMAN Chromobox protein homolog 1 OS=Homo sapiens GN=CBX1 PE=1 SV=1	2	1	1	1	0	0	1	0	0	0	1	0	0	0	1	0	8.7	8.7	8.7	20.811	183	183;185	1	2		0.0014903	7.5193	1.3031	1.1644	29.76	2	0	Median	NaN	NaN	NaN	0	0	Median	NaN	NaN	NaN
P84090	P84090	3	3	3	Enhancer of rudimentary homolog	ERH	>sp|P84090|ERH_HUMAN Enhancer of rudimentary homolog OS=Homo sapiens GN=ERH PE=1 SV=1	1	3	3	3	1	0	0	3	1	0	0	3	1	0	0	3	31.7	31.7	31.7	12.259	104	104	1.2	4	1	0	46.681	15.079	12.701	105.4	2	2	Median	NaN	NaN	NaN	0	0	Median	NaN	NaN	NaN
P84098	P84098	6	6	6	60S ribosomal protein L19	RPL19	>sp|P84098|RL19_HUMAN 60S ribosomal protein L19 OS=Homo sapiens GN=RPL19 PE=1 SV=1	1	6	6	6	5	6	1	5	5	6	1	5	5	6	1	5	23	23	23	23.466	196	196	1.36	23	13	0	93.245	1.542	1.5949	92.695	22	0	Median	0.33684	0.54785	42.69	9	0	Median	0.16049	0.12933	51.536
P84103	P84103	4	4	4	Serine/arginine-rich splicing factor 3	SRSF3	>sp|P84103|SRSF3_HUMAN Serine/arginine-rich splicing factor 3 OS=Homo sapiens GN=SRSF3 PE=1 SV=1	1	4	4	4	2	3	2	3	2	3	2	3	2	3	2	3	31.7	31.7	31.7	19.329	164	164	1.25	9	3	0	74.982	0.50815	0.39739	222.61	7	0	Median	0.13062	0.22091	62.148	2	1	Median	0.33736	0.33536	181.47
P98175	P98175	1	1	1	RNA-binding protein 10	RBM10	>sp|P98175|RBM10_HUMAN RNA-binding protein 10 OS=Homo sapiens GN=RBM10 PE=1 SV=3	1	1	1	1	0	1	0	0	0	1	0	0	0	1	0	0	4.5	4.5	4.5	103.53	930	930	1	1		0.0015649	8.0311	NaN	NaN	NaN	0	0	Median	NaN	NaN	NaN	0	0	Median	NaN	NaN	NaN
P98179	P98179	4	4	4	RNA-binding protein 3	RBM3	>sp|P98179|RBM3_HUMAN RNA-binding protein 3 OS=Homo sapiens GN=RBM3 PE=1 SV=1	1	4	4	4	1	3	2	2	1	3	2	2	1	3	2	2	46.5	46.5	46.5	17.17	157	157	1.22	14	4	0	74.95	0.56182	0.5725	34.58	4	0	Median	0.17956	0.29003	NaN	1	1	Median	110.16	69.175	90.691
Q00059	Q00059	6	6	6	Transcription factor A, mitochondrial	TFAM	>sp|Q00059|TFAM_HUMAN Transcription factor A, mitochondrial OS=Homo sapiens GN=TFAM PE=1 SV=1	1	6	6	6	0	0	0	6	0	0	0	6	0	0	0	6	22.8	22.8	22.8	29.096	246	246	1.14	6	1	0	40.402	7.0088	6.4402	48.224	5	5	Median	NaN	NaN	NaN	0	0	Median	NaN	NaN	NaN
Q00325	Q00325	2	2	2	Phosphate carrier protein, mitochondrial	SLC25A3	>sp|Q00325|MPCP_HUMAN Phosphate carrier protein, mitochondrial OS=Homo sapiens GN=SLC25A3 PE=1 SV=2	1	2	2	2	0	2	0	1	0	2	0	1	0	2	0	1	4.4	4.4	4.4	40.094	362	362	1.4	3	2	0	14.956	0.19454	0.21335	151.01	3	3	Median	NaN	NaN	NaN	0	0	Median	0.13834	0.14669	52.977
Q00577	Q00577	2	2	2	Transcriptional activator protein Pur-alpha	PURA	>sp|Q00577|PURA_HUMAN Transcriptional activator protein Pur-alpha OS=Homo sapiens GN=PURA PE=1 SV=2	1	2	2	2	0	1	2	0	0	1	2	0	0	1	2	0	15.2	15.2	15.2	34.91	322	322	1	3		0	46.267	0.3652	1.7415	198.86	3	3	Plateau	NaN	NaN	NaN	0	0	Median	10.45	9.4829	NaN
Q00839	Q00839	19	19	19	Heterogeneous nuclear ribonucleoprotein U	HNRNPU	>sp|Q00839|HNRPU_HUMAN Heterogeneous nuclear ribonucleoprotein U OS=Homo sapiens GN=HNRNPU PE=1 SV=6	1	19	19	19	9	10	3	17	9	10	3	17	9	10	3	17	24.4	24.4	24.4	90.583	825	825	1.41	47	32	0	323.31	0.58473	0.55322	126.88	37	0	Median	0.20408	0.32659	19.988	9	0	Median	0.89885	0.99903	74.995
Q01081;Q8WU68	Q01081	3;1	3;1	3;1	Splicing factor U2AF 35 kDa subunit	U2AF1	>sp|Q01081|U2AF1_HUMAN Splicing factor U2AF 35 kDa subunit OS=Homo sapiens GN=U2AF1 PE=1 SV=3	2	3	3	3	0	3	1	2	0	3	1	2	0	3	1	2	18.3	18.3	18.3	27.872	240	240;220	1.38	5	3	0	33.55	3.7135	3.3708	11.964	3	0	Median	NaN	NaN	NaN	0	0	Median	3.7135	3.3708	11.964
Q01105;P0DME0	Q01105;P0DME0	10;7	10;7	10;7	Protein SET;Protein SETSIP	SET;SETSIP	>sp|Q01105|SET_HUMAN Protein SET OS=Homo sapiens GN=SET PE=1 SV=3;>sp|P0DME0|SETLP_HUMAN Protein SETSIP OS=Homo sapiens GN=SETSIP PE=1 SV=1	2	10	10	10	6	5	6	8	6	5	6	8	6	5	6	8	40.7	40.7	40.7	33.488	290	290;302	1.32	28	13	0	118.23	8868.4	4635.4	339.85	20	19	Linear	0.02995	0.052081	11.911	3	3	Median	10.78	10.964	NaN
Q01130	Q01130	5	5	5	Serine/arginine-rich splicing factor 2	SRSF2	>sp|Q01130|SRSF2_HUMAN Serine/arginine-rich splicing factor 2 OS=Homo sapiens GN=SRSF2 PE=1 SV=4	1	5	5	5	2	1	4	3	2	1	4	3	2	1	4	3	21.7	21.7	21.7	25.476	221	221	1.31	11	5	0	70.38	0.20455	0.24374	240.92	11	11	Median	0.1394	0.24374	76.886	3	3	Median	NaN	NaN	NaN
Q01780	Q01780	1	1	1	Exosome component 10	EXOSC10	>sp|Q01780|EXOSX_HUMAN Exosome component 10 OS=Homo sapiens GN=EXOSC10 PE=1 SV=2	1	1	1	1	0	1	0	0	0	1	0	0	0	1	0	0	1.6	1.6	1.6	100.83	885	885	1	1		0.0015949	8.3804	0.26768	0.31799	NaN	1	0	Median	NaN	NaN	NaN	0	0	Median	0.26768	0.31799	NaN
Q01844	Q01844	6	6	6	RNA-binding protein EWS	EWSR1	>sp|Q01844|EWS_HUMAN RNA-binding protein EWS OS=Homo sapiens GN=EWSR1 PE=1 SV=1	1	6	6	6	2	1	2	5	2	1	2	5	2	1	2	5	11.6	11.6	11.6	68.477	656	656	1.33	12	6	0	98.807	2.5347	2.4618	218.44	11	11	Median	0.16257	0.25986	95.843	3	3	Median	2.6422	2.8809	22.232
Q02413	Q02413	8	8	8	Desmoglein-1	DSG1	>sp|Q02413|DSG1_HUMAN Desmoglein-1 OS=Homo sapiens GN=DSG1 PE=1 SV=2	1	8	8	8	5	7	5	4	5	7	5	4	5	7	5	4	13.8	13.8	13.8	113.75	1049	1049	1.27	29	11	0	131.55	0.55636	0.75194	79.085	20	0	Median	0.33113	0.54347	30.251	5	0	Median	0.54963	0.54364	98.109
Q02543	Q02543	8	8	8	60S ribosomal protein L18a	RPL18A	>sp|Q02543|RL18A_HUMAN 60S ribosomal protein L18a OS=Homo sapiens GN=RPL18A PE=1 SV=2	1	8	8	8	6	7	4	6	6	7	4	6	6	7	4	6	37.5	37.5	37.5	20.762	176	176	1.38	31	19	0	166.66	0.90061	0.98221	63.565	25	0	Median	0.77488	1.2003	38.728	8	0	Median	0.26217	0.26487	40.304
Q02809	Q02809	3	3	3	Procollagen-lysine,2-oxoglutarate 5-dioxygenase 1	PLOD1	>sp|Q02809|PLOD1_HUMAN Procollagen-lysine,2-oxoglutarate 5-dioxygenase 1 OS=Homo sapiens GN=PLOD1 PE=1 SV=2	1	3	3	3	0	0	3	0	0	0	3	0	0	0	3	0	5	5	5	83.549	727	727	1	3		0	26.484	0.77462	0.63046	36.722	2	0	Median	NaN	NaN	NaN	0	0	Median	NaN	NaN	NaN
Q02878	Q02878	14	14	14	60S ribosomal protein L6	RPL6	>sp|Q02878|RL6_HUMAN 60S ribosomal protein L6 OS=Homo sapiens GN=RPL6 PE=1 SV=3	1	14	14	14	9	13	3	10	9	13	3	10	9	13	3	10	46.2	46.2	46.2	32.728	288	288	1.37	43	25	0	177.87	0.9656	1.1056	95.192	41	0	Median	0.74187	1.2326	27.063	12	0	Median	0.50653	0.50174	129.68
Q02880	Q02880	1	1	1	DNA topoisomerase 2-beta	TOP2B	>sp|Q02880|TOP2B_HUMAN DNA topoisomerase 2-beta OS=Homo sapiens GN=TOP2B PE=1 SV=3	1	1	1	1	0	0	1	0	0	0	1	0	0	0	1	0	0.6	0.6	0.6	183.26	1626	1626	1	2		0	11.011	NaN	NaN	NaN	0	0	Median	NaN	NaN	NaN	0	0	Median	NaN	NaN	NaN
Q04637	Q04637	37	37	33	Eukaryotic translation initiation factor 4 gamma 1	EIF4G1	>sp|Q04637|IF4G1_HUMAN Eukaryotic translation initiation factor 4 gamma 1 OS=Homo sapiens GN=EIF4G1 PE=1 SV=4	1	37	37	33	22	13	21	32	22	13	21	32	19	12	19	28	30.3	30.3	27.1	175.49	1599	1599	1.29	116	48	0	323.31	0.30721	0.27188	294.61	106	105	Median	0.065516	0.099624	105.99	30	30	Median	118.97	92.893	95.351
Q04837	Q04837	7	7	7	Single-stranded DNA-binding protein, mitochondrial	SSBP1	>sp|Q04837|SSBP_HUMAN Single-stranded DNA-binding protein, mitochondrial OS=Homo sapiens GN=SSBP1 PE=1 SV=1	1	7	7	7	1	3	4	5	1	3	4	5	1	3	4	5	50	50	50	17.259	148	148	1.19	22	5	0	239.47	0.68851	0.66712	70.928	7	0	Median	0.078387	0.13629	NaN	1	1	Median	8.2219	7.7021	65.203
Q05519	Q05519	6	6	6	Serine/arginine-rich splicing factor 11	SRSF11	>sp|Q05519|SRS11_HUMAN Serine/arginine-rich splicing factor 11 OS=Homo sapiens GN=SRSF11 PE=1 SV=1	1	6	6	6	4	6	2	5	4	6	2	5	4	6	2	5	18.2	18.2	18.2	53.542	484	484	1.41	20	14	0	103.23	1.516	1.8327	120.92	15	0	Median	1.5963	2.8539	17.147	5	0	Median	0.23791	0.18847	35.99
Q06830;Q13162	Q06830	3;1	3;1	2;1	Peroxiredoxin-1	PRDX1	>sp|Q06830|PRDX1_HUMAN Peroxiredoxin-1 OS=Homo sapiens GN=PRDX1 PE=1 SV=1	2	3	3	2	0	2	2	1	0	2	2	1	0	1	2	0	16.6	16.6	11.1	22.11	199	199;271	1.2	4	1	0	25.413	2.0751	2.0741	176.3	4	3	Median	NaN	NaN	NaN	0	0	Median	0.3254	0.33015	211.46
Q07020	Q07020	10	10	10	60S ribosomal protein L18	RPL18	>sp|Q07020|RL18_HUMAN 60S ribosomal protein L18 OS=Homo sapiens GN=RPL18 PE=1 SV=2	1	10	10	10	4	7	4	9	4	7	4	9	4	7	4	9	44.1	44.1	44.1	21.634	188	188	1.35	34	18	0	246.21	1.2829	1.1777	79.986	31	0	Median	0.88095	1.5081	43.867	8	0	Median	0.22058	0.14969	25.012
Q07021	Q07021	2	2	2	Complement component 1 Q subcomponent-binding protein, mitochondrial	C1QBP	>sp|Q07021|C1QBP_HUMAN Complement component 1 Q subcomponent-binding protein, mitochondrial OS=Homo sapiens GN=C1QBP PE=1 SV=1	1	2	2	2	0	1	1	0	0	1	1	0	0	1	1	0	16.7	16.7	16.7	31.362	282	282	1	2		0	41.831	0.24356	0.22215	NaN	1	0	Median	NaN	NaN	NaN	0	0	Median	NaN	NaN	NaN
Q07065	Q07065	13	13	13	Cytoskeleton-associated protein 4	CKAP4	>sp|Q07065|CKAP4_HUMAN Cytoskeleton-associated protein 4 OS=Homo sapiens GN=CKAP4 PE=1 SV=2	1	13	13	13	6	11	2	8	6	11	2	8	6	11	2	8	30.2	30.2	30.2	66.022	602	602	1.24	31	10	0	179.5	1.1229	1.3139	66.158	19	0	Median	0.9296	1.3139	29.656	9	0	Median	0.59312	0.6194	26.41
Q07955	Q07955	4	4	4	Serine/arginine-rich splicing factor 1	SRSF1	>sp|Q07955|SRSF1_HUMAN Serine/arginine-rich splicing factor 1 OS=Homo sapiens GN=SRSF1 PE=1 SV=2	1	4	4	4	0	3	0	2	0	3	0	2	0	3	0	2	30.2	30.2	30.2	27.744	248	248	1.29	5	2	0	37.439	6.6977	6.4908	59.271	6	6	Median	NaN	NaN	NaN	0	0	Median	5.9433	6.0215	56.764
Q08188	Q08188	2	2	2	Protein-glutamine gamma-glutamyltransferase E;Protein-glutamine gamma-glutamyltransferase E 50 kDa catalytic chain;Protein-glutamine gamma-glutamyltransferase E 27 kDa non-catalytic chain	TGM3	>sp|Q08188|TGM3_HUMAN Protein-glutamine gamma-glutamyltransferase E OS=Homo sapiens GN=TGM3 PE=1 SV=4	1	2	2	2	1	2	1	0	1	2	1	0	1	2	1	0	4.9	4.9	4.9	76.631	693	693	1	5		0	24.289	NaN	NaN	NaN	0	0	Median	NaN	NaN	NaN	0	0	Median	NaN	NaN	NaN
Q08211	Q08211	6	6	6	ATP-dependent RNA helicase A	DHX9	>sp|Q08211|DHX9_HUMAN ATP-dependent RNA helicase A OS=Homo sapiens GN=DHX9 PE=1 SV=4	1	6	6	6	1	4	2	3	1	4	2	3	1	4	2	3	6.5	6.5	6.5	140.96	1270	1270	1.18	9	2	0	53.115	1.1064	1.2401	41.098	4	0	Median	NaN	NaN	NaN	0	0	Median	4.6002	4.5731	134.85
Q08554	Q08554	2	2	2	Desmocollin-1	DSC1	>sp|Q08554|DSC1_HUMAN Desmocollin-1 OS=Homo sapiens GN=DSC1 PE=1 SV=2	1	2	2	2	0	2	1	1	0	2	1	1	0	2	1	1	3.4	3.4	3.4	99.986	894	894	1.2	4	1	0	15.863	2.235	1.7977	130.45	5	3	Median	NaN	NaN	NaN	0	0	Median	0.19576	0.22695	36.172
Q08945	Q08945	4	4	4	FACT complex subunit SSRP1	SSRP1	>sp|Q08945|SSRP1_HUMAN FACT complex subunit SSRP1 OS=Homo sapiens GN=SSRP1 PE=1 SV=1	1	4	4	4	0	2	2	2	0	2	2	2	0	2	2	2	7.8	7.8	7.8	81.074	709	709	1.11	8	1	0	63.78	1.0329	0.94642	12.081	4	0	Median	NaN	NaN	NaN	0	0	Median	0.10352	0.11519	137.58
Q09028	Q09028	1	1	1	Histone-binding protein RBBP4	RBBP4	>sp|Q09028|RBBP4_HUMAN Histone-binding protein RBBP4 OS=Homo sapiens GN=RBBP4 PE=1 SV=3	1	1	1	1	0	0	1	0	0	0	1	0	0	0	1	0	6.4	6.4	6.4	47.655	425	425	1	1		0.001443	7.2239	0.85241	0.63117	NaN	1	0	Median	NaN	NaN	NaN	0	0	Median	NaN	NaN	NaN
Q09161	Q09161	6	6	6	Nuclear cap-binding protein subunit 1	NCBP1	>sp|Q09161|NCBP1_HUMAN Nuclear cap-binding protein subunit 1 OS=Homo sapiens GN=NCBP1 PE=1 SV=1	1	6	6	6	1	2	0	5	1	2	0	5	1	2	0	5	11.3	11.3	11.3	91.838	790	790	1.36	7	4	0	78.44	7.1235	5.7941	185.59	7	7	Median	0.035351	0.053724	NaN	1	1	Median	5.7653	5.7342	57.45
Q09666	Q09666	18	18	18	Neuroblast differentiation-associated protein AHNAK	AHNAK	>sp|Q09666|AHNK_HUMAN Neuroblast differentiation-associated protein AHNAK OS=Homo sapiens GN=AHNAK PE=1 SV=2	1	18	18	18	5	7	10	1	5	7	10	1	5	7	10	1	12.3	12.3	12.3	629.09	5890	5890	1.08	24	2	0	151.36	1.3188	1.1188	39.038	11	0	Median	0.5347	0.85445	53.962	3	0	Median	0.94469	0.95311	26.182
Q0ZGT2	Q0ZGT2	5	5	5	Nexilin	NEXN	>sp|Q0ZGT2|NEXN_HUMAN Nexilin OS=Homo sapiens GN=NEXN PE=1 SV=1	1	5	5	5	0	3	2	0	0	3	2	0	0	3	2	0	6.8	6.8	6.8	80.657	675	675	1.17	5	1	0	34.245	4.2082	4.8326	98.084	3	0	Median	NaN	NaN	NaN	0	0	Median	4.8807	5.4048	101.06
Q12797	Q12797	2	2	2	Aspartyl/asparaginyl beta-hydroxylase	ASPH	>sp|Q12797|ASPH_HUMAN Aspartyl/asparaginyl beta-hydroxylase OS=Homo sapiens GN=ASPH PE=1 SV=3	1	2	2	2	1	2	1	1	1	2	1	1	1	2	1	1	4.5	4.5	4.5	85.862	758	758	1.17	5	1	0	45.209	1.4403	1.0856	87.318	3	0	Median	1.5355	2.4935	NaN	1	0	Median	0.52289	0.4589	121.77
Q12849	Q12849	1	1	1	G-rich sequence factor 1	GRSF1	>sp|Q12849|GRSF1_HUMAN G-rich sequence factor 1 OS=Homo sapiens GN=GRSF1 PE=1 SV=3	1	1	1	1	0	0	1	0	0	0	1	0	0	0	1	0	3.5	3.5	3.5	53.126	480	480	1	2		0	29.11	0.44577	0.42206	56.19	2	2	Median	NaN	NaN	NaN	0	0	Median	NaN	NaN	NaN
Q12872	Q12872	1	1	1	Splicing factor, suppressor of white-apricot homolog	SFSWAP	>sp|Q12872|SFSWA_HUMAN Splicing factor, suppressor of white-apricot homolog OS=Homo sapiens GN=SFSWAP PE=1 SV=3	1	1	1	1	1	1	0	0	1	1	0	0	1	1	0	0	1.2	1.2	1.2	104.82	951	951	1	2		0	11.168	0.4959	0.63651	145.2	2	2	Median	1.2239	1.7771	NaN	1	1	Median	0.20092	0.22798	NaN
Q12874	Q12874	1	1	1	Splicing factor 3A subunit 3	SF3A3	>sp|Q12874|SF3A3_HUMAN Splicing factor 3A subunit 3 OS=Homo sapiens GN=SF3A3 PE=1 SV=1	1	1	1	1	0	0	1	0	0	0	1	0	0	0	1	0	2.4	2.4	2.4	58.848	501	501	1	1		0	17.639	0.82909	0.74198	NaN	1	0	Median	NaN	NaN	NaN	0	0	Median	NaN	NaN	NaN
Q12904	Q12904	2	2	2	Aminoacyl tRNA synthase complex-interacting multifunctional protein 1;Endothelial monocyte-activating polypeptide 2	AIMP1	>sp|Q12904|AIMP1_HUMAN Aminoacyl tRNA synthase complex-interacting multifunctional protein 1 OS=Homo sapiens GN=AIMP1 PE=1 SV=2	1	2	2	2	0	0	1	1	0	0	1	1	0	0	1	1	10.3	10.3	10.3	34.352	312	312	1	2		0	38.363	1.4723	1.3523	NaN	1	1	Median	NaN	NaN	NaN	0	0	Median	NaN	NaN	NaN
Q12905	Q12905	2	2	2	Interleukin enhancer-binding factor 2	ILF2	>sp|Q12905|ILF2_HUMAN Interleukin enhancer-binding factor 2 OS=Homo sapiens GN=ILF2 PE=1 SV=2	1	2	2	2	0	2	1	0	0	2	1	0	0	2	1	0	9.5	9.5	9.5	43.062	390	390	1.33	2	1	0	29.932	0.49002	0.58218	79.479	3	1	Median	NaN	NaN	NaN	0	0	Median	0.94414	1.0385	81.852
Q12906	Q12906	7	7	7	Interleukin enhancer-binding factor 3	ILF3	>sp|Q12906|ILF3_HUMAN Interleukin enhancer-binding factor 3 OS=Homo sapiens GN=ILF3 PE=1 SV=3	1	7	7	7	1	2	1	5	1	2	1	5	1	2	1	5	11.6	11.6	11.6	95.337	894	894	1.18	9	2	0	72.4	3.0743	2.6338	84.103	5	0	Median	0.45905	0.77135	NaN	1	0	Median	4.9297	3.8195	NaN
Q12965;O00160	Q12965	4;1	4;1	4;1	Unconventional myosin-Ie	MYO1E	>sp|Q12965|MYO1E_HUMAN Unconventional myosin-Ie OS=Homo sapiens GN=MYO1E PE=1 SV=2	2	4	4	4	0	4	0	0	0	4	0	0	0	4	0	0	6.7	6.7	6.7	127.06	1108	1108;1098	1	4		0	80.392	17.231	17.581	161.05	3	3	Plateau	NaN	NaN	NaN	0	0	Median	17.231	17.581	161.05
Q13045	Q13045	2	2	2	Protein flightless-1 homolog	FLII	>sp|Q13045|FLII_HUMAN Protein flightless-1 homolog OS=Homo sapiens GN=FLII PE=1 SV=2	1	2	2	2	0	0	2	0	0	0	2	0	0	0	2	0	1.7	1.7	1.7	144.75	1269	1269	1	2		0	19.434	0.96873	0.88192	NaN	1	0	Median	NaN	NaN	NaN	0	0	Median	NaN	NaN	NaN
Q13118	Q13118	1	1	1	Krueppel-like factor 10	KLF10	>sp|Q13118|KLF10_HUMAN Krueppel-like factor 10 OS=Homo sapiens GN=KLF10 PE=1 SV=1	1	1	1	1	0	0	0	1	0	0	0	1	0	0	0	1	3.3	3.3	3.3	52.555	480	480	1	1		0.0054348	6.5452	NaN	NaN	NaN	0	0	Median	NaN	NaN	NaN	0	0	Median	NaN	NaN	NaN
Q13151	Q13151	3	3	3	Heterogeneous nuclear ribonucleoprotein A0	HNRNPA0	>sp|Q13151|ROA0_HUMAN Heterogeneous nuclear ribonucleoprotein A0 OS=Homo sapiens GN=HNRNPA0 PE=1 SV=1	1	3	3	3	0	1	1	1	0	1	1	1	0	1	1	1	16.7	16.7	16.7	30.84	305	305	1	3		0	37.8	1.6169	1.4411	182.82	2	2	Median	NaN	NaN	NaN	0	0	Median	NaN	NaN	NaN
Q13243;Q13247;Q08170	Q13243;Q13247;Q08170	2;1;1	2;1;1	2;1;1	Serine/arginine-rich splicing factor 5;Serine/arginine-rich splicing factor 6;Serine/arginine-rich splicing factor 4	SRSF5;SRSF6;SRSF4	>sp|Q13243|SRSF5_HUMAN Serine/arginine-rich splicing factor 5 OS=Homo sapiens GN=SRSF5 PE=1 SV=1;>sp|Q13247|SRSF6_HUMAN Serine/arginine-rich splicing factor 6 OS=Homo sapiens GN=SRSF6 PE=1 SV=2;>sp|Q08170|SRSF4_HUMAN Serine/arginine-rich splicing factor 4	3	2	2	2	0	2	0	1	0	2	0	1	0	2	0	1	7.4	7.4	7.4	31.263	272	272;344;494	1.25	3	1	0	12.345	8.4895	7.1052	12.89	2	2	Median	NaN	NaN	NaN	0	0	Median	NaN	NaN	NaN
Q13263	Q13263	2	2	2	Transcription intermediary factor 1-beta	TRIM28	>sp|Q13263|TIF1B_HUMAN Transcription intermediary factor 1-beta OS=Homo sapiens GN=TRIM28 PE=1 SV=5	1	2	2	2	0	1	1	0	0	1	1	0	0	1	1	0	5.7	5.7	5.7	88.549	835	835	1	3		0	13.307	0.31417	0.2735	NaN	1	1	Median	NaN	NaN	NaN	0	0	Median	NaN	NaN	NaN
Q13283	Q13283	5	5	5	Ras GTPase-activating protein-binding protein 1	G3BP1	>sp|Q13283|G3BP1_HUMAN Ras GTPase-activating protein-binding protein 1 OS=Homo sapiens GN=G3BP1 PE=1 SV=1	1	5	5	5	0	1	4	0	0	1	4	0	0	1	4	0	16.1	16.1	16.1	52.164	466	466	1	7		0	81.514	0.63112	0.62732	46.439	4	0	Median	NaN	NaN	NaN	0	0	Median	2.86	3.0383	NaN
Q13303;Q14722	Q13303	9;1	9;1	9;1	Voltage-gated potassium channel subunit beta-2	KCNAB2	>sp|Q13303|KCAB2_HUMAN Voltage-gated potassium channel subunit beta-2 OS=Homo sapiens GN=KCNAB2 PE=1 SV=2	2	9	9	9	3	6	5	7	3	6	5	7	3	6	5	7	34.9	34.9	34.9	41	367	367;419	1.28	28	11	0	137.16	2.317	2.3741	186.56	15	15	Median	NaN	NaN	NaN	0	0	Median	2.834	2.6518	95.704
Q13310	Q13310	9	2	2	Polyadenylate-binding protein 4	PABPC4	>sp|Q13310|PABP4_HUMAN Polyadenylate-binding protein 4 OS=Homo sapiens GN=PABPC4 PE=1 SV=1	1	9	2	2	3	4	7	8	1	0	1	2	1	0	1	2	14.3	3.1	3.1	70.782	644	644	1.2	4	1	0	13.05	2.6161	2.3716	139.33	3	2	Plateau	0.10995	0.15029	NaN	1	1	Median	NaN	NaN	NaN
Q13347	Q13347	3	3	3	Eukaryotic translation initiation factor 3 subunit I	EIF3I	>sp|Q13347|EIF3I_HUMAN Eukaryotic translation initiation factor 3 subunit I OS=Homo sapiens GN=EIF3I PE=1 SV=1	1	3	3	3	1	1	2	2	1	1	2	2	1	1	2	2	15.1	15.1	15.1	36.501	325	325	1.38	5	3	0	38.951	1.2675	1.0735	209.46	4	4	Median	NaN	NaN	NaN	0	0	Median	NaN	NaN	NaN
Q13427	Q13427	5	5	5	Peptidyl-prolyl cis-trans isomerase G	PPIG	>sp|Q13427|PPIG_HUMAN Peptidyl-prolyl cis-trans isomerase G OS=Homo sapiens GN=PPIG PE=1 SV=2	1	5	5	5	0	4	0	1	0	4	0	1	0	4	0	1	6.9	6.9	6.9	88.616	754	754	1.5	3	3	0	31.447	0.10053	0.11944	132.13	5	5	Median	NaN	NaN	NaN	0	0	Median	0.087535	0.096219	73.068
Q13428	Q13428	1	1	1	Treacle protein	TCOF1	>sp|Q13428|TCOF_HUMAN Treacle protein OS=Homo sapiens GN=TCOF1 PE=1 SV=3	1	1	1	1	0	1	0	0	0	1	0	0	0	1	0	0	0.8	0.8	0.8	152.1	1488	1488	1.5	1	1	0.0016287	9.1731	0.06456	0.070984	1.1495	2	2	Median	NaN	NaN	NaN	0	0	Median	0.06456	0.070984	1.1495
Q13435	Q13435	10	10	10	Splicing factor 3B subunit 2	SF3B2	>sp|Q13435|SF3B2_HUMAN Splicing factor 3B subunit 2 OS=Homo sapiens GN=SF3B2 PE=1 SV=2	1	10	10	10	6	3	2	4	6	3	2	4	6	3	2	4	18.9	18.9	18.9	100.23	895	895	1.26	14	5	0	114.88	1.341	1.0375	44.297	9	0	Median	0.61373	0.77904	15.027	4	0	Median	1.8082	1.8331	111.53
Q13509	Q13509	9	1	0	Tubulin beta-3 chain	TUBB3	>sp|Q13509|TBB3_HUMAN Tubulin beta-3 chain OS=Homo sapiens GN=TUBB3 PE=1 SV=2	1	9	1	0	4	7	5	6	0	0	0	1	0	0	0	0	23.1	2	0	50.432	450	450	1	1		1	-2	NaN	NaN	NaN	0	0	Median	NaN	NaN	NaN	0	0	Median	NaN	NaN	NaN
Q13510	Q13510	1	1	1	Acid ceramidase;Acid ceramidase subunit alpha;Acid ceramidase subunit beta	ASAH1	>sp|Q13510|ASAH1_HUMAN Acid ceramidase OS=Homo sapiens GN=ASAH1 PE=1 SV=5	1	1	1	1	0	0	1	0	0	0	1	0	0	0	1	0	3	3	3	44.659	395	395	1	1		0.0016313	9.2733	NaN	NaN	NaN	0	0	Median	NaN	NaN	NaN	0	0	Median	NaN	NaN	NaN
Q13541	Q13541	6	6	6	Eukaryotic translation initiation factor 4E-binding protein 1	EIF4EBP1	>sp|Q13541|4EBP1_HUMAN Eukaryotic translation initiation factor 4E-binding protein 1 OS=Homo sapiens GN=EIF4EBP1 PE=1 SV=3	1	6	6	6	4	4	3	4	4	4	3	4	4	4	3	4	63.6	63.6	63.6	12.58	118	118	1.25	39	13	0	131.58	3.6123	3.2295	229.44	26	26	Median	0.17926	0.28803	27.534	8	8	Median	8.1189	5.9461	127.5
Q13542	Q13542	1	1	1	Eukaryotic translation initiation factor 4E-binding protein 2	EIF4EBP2	>sp|Q13542|4EBP2_HUMAN Eukaryotic translation initiation factor 4E-binding protein 2 OS=Homo sapiens GN=EIF4EBP2 PE=1 SV=1	1	1	1	1	1	1	0	1	1	1	0	1	1	1	0	1	25.8	25.8	25.8	12.939	120	120	1.43	4	3	0	121.97	0.23317	0.35395	NaN	1	1	Median	0.23317	0.35395	NaN	1	1	Median	NaN	NaN	NaN
Q13561	Q13561	1	1	1	Dynactin subunit 2	DCTN2	>sp|Q13561|DCTN2_HUMAN Dynactin subunit 2 OS=Homo sapiens GN=DCTN2 PE=1 SV=4	1	1	1	1	0	0	1	0	0	0	1	0	0	0	1	0	3.7	3.7	3.7	44.23	401	401	1	2		0	11.653	0.088983	0.085774	NaN	1	1	Median	NaN	NaN	NaN	0	0	Median	NaN	NaN	NaN
Q13813	Q13813	2	2	2	Spectrin alpha chain, non-erythrocytic 1	SPTAN1	>sp|Q13813|SPTN1_HUMAN Spectrin alpha chain, non-erythrocytic 1 OS=Homo sapiens GN=SPTAN1 PE=1 SV=3	1	2	2	2	0	0	2	0	0	0	2	0	0	0	2	0	1.4	1.4	1.4	284.54	2472	2472	1	3		0	32.758	1.0184	0.7566	98.504	2	2	Median	NaN	NaN	NaN	0	0	Median	NaN	NaN	NaN
Q13823	Q13823	2	2	2	Nucleolar GTP-binding protein 2	GNL2	>sp|Q13823|NOG2_HUMAN Nucleolar GTP-binding protein 2 OS=Homo sapiens GN=GNL2 PE=1 SV=1	1	2	2	2	2	0	1	1	2	0	1	1	2	0	1	1	4.5	4.5	4.5	83.654	731	731	1	5		0	16.085	0.52216	0.75038	14.195	2	1	Median	0.52216	0.75038	14.195	2	1	Median	NaN	NaN	NaN
Q13867	Q13867	2	2	2	Bleomycin hydrolase	BLMH	>sp|Q13867|BLMH_HUMAN Bleomycin hydrolase OS=Homo sapiens GN=BLMH PE=1 SV=1	1	2	2	2	0	0	2	0	0	0	2	0	0	0	2	0	5.9	5.9	5.9	52.562	455	455	1	2		0	12.882	NaN	NaN	NaN	0	0	Median	NaN	NaN	NaN	0	0	Median	NaN	NaN	NaN
Q13887	Q13887	1	1	1	Krueppel-like factor 5	KLF5	>sp|Q13887|KLF5_HUMAN Krueppel-like factor 5 OS=Homo sapiens GN=KLF5 PE=1 SV=2	1	1	1	1	0	1	0	0	0	1	0	0	0	1	0	0	5	5	5	50.791	457	457	1	1		0.0015723	8.1249	NaN	NaN	NaN	0	0	Median	NaN	NaN	NaN	0	0	Median	NaN	NaN	NaN
Q14008	Q14008	1	1	1	Cytoskeleton-associated protein 5	CKAP5	>sp|Q14008|CKAP5_HUMAN Cytoskeleton-associated protein 5 OS=Homo sapiens GN=CKAP5 PE=1 SV=3	1	1	1	1	0	0	1	0	0	0	1	0	0	0	1	0	0.7	0.7	0.7	225.49	2032	2032	1	1		0.0055096	6.7943	NaN	NaN	NaN	0	0	Median	NaN	NaN	NaN	0	0	Median	NaN	NaN	NaN
Q14011	Q14011	5	5	5	Cold-inducible RNA-binding protein	CIRBP	>sp|Q14011|CIRBP_HUMAN Cold-inducible RNA-binding protein OS=Homo sapiens GN=CIRBP PE=1 SV=1	1	5	5	5	0	2	1	3	0	2	1	3	0	2	1	3	31.4	31.4	31.4	18.648	172	172	1	6		0	139.85	14.282	11.63	49.425	3	3	Median	NaN	NaN	NaN	0	0	Median	7.9491	6.4226	NaN
Q14103;O14979	Q14103	6;1	6;1	6;1	Heterogeneous nuclear ribonucleoprotein D0	HNRNPD	>sp|Q14103|HNRPD_HUMAN Heterogeneous nuclear ribonucleoprotein D0 OS=Homo sapiens GN=HNRNPD PE=1 SV=1	2	6	6	6	1	4	3	2	1	4	3	2	1	4	3	2	21.1	21.1	21.1	38.434	355	355;420	1.23	10	3	0	85.911	1.051	0.76284	132.4	3	0	Median	0.22525	0.31858	NaN	1	1	Median	6.8971	14.386	39.948
Q14152	Q14152	16	16	16	Eukaryotic translation initiation factor 3 subunit A	EIF3A	>sp|Q14152|EIF3A_HUMAN Eukaryotic translation initiation factor 3 subunit A OS=Homo sapiens GN=EIF3A PE=1 SV=1	1	16	16	16	8	5	8	8	8	5	8	8	8	5	8	8	13.5	13.5	13.5	166.57	1382	1382	1.17	34	7	0	192.64	0.19011	0.22531	220.77	23	23	Median	0.18022	0.2605	169.92	8	8	Median	21.473	16.808	73.694
Q14240;P60842	Q14240;P60842	4;3	4;3	3;2	Eukaryotic initiation factor 4A-II;Eukaryotic initiation factor 4A-II, N-terminally processed;Eukaryotic initiation factor 4A-I	EIF4A2;EIF4A1	>sp|Q14240|IF4A2_HUMAN Eukaryotic initiation factor 4A-II OS=Homo sapiens GN=EIF4A2 PE=1 SV=2;>sp|P60842|IF4A1_HUMAN Eukaryotic initiation factor 4A-I OS=Homo sapiens GN=EIF4A1 PE=1 SV=1	2	4	4	3	1	3	4	2	1	3	4	2	0	2	3	1	13.3	13.3	9.3	46.402	407	407;406	1.15	11	2	0	41.679	0.30858	0.25194	175.05	10	8	Median	0.12429	0.17284	NaN	1	1	Median	1.8736	2.1368	0.23009
Q14254	Q14254	12	12	12	Flotillin-2	FLOT2	>sp|Q14254|FLOT2_HUMAN Flotillin-2 OS=Homo sapiens GN=FLOT2 PE=1 SV=2	1	12	12	12	2	12	0	6	2	12	0	6	2	12	0	6	36	36	36	47.064	428	428	1.32	21	10	0	174.84	0.10147	0.098478	145.62	18	18	Median	4.0519	5.6288	34.329	2	2	Median	0.097433	0.1029	81.454
Q14444	Q14444	5	5	5	Caprin-1	CAPRIN1	>sp|Q14444|CAPR1_HUMAN Caprin-1 OS=Homo sapiens GN=CAPRIN1 PE=1 SV=2	1	5	5	5	0	0	3	2	0	0	3	2	0	0	3	2	14.5	14.5	14.5	78.365	709	709	1	6		0	46.553	0.7389	0.53882	108.3	4	3	Median	NaN	NaN	NaN	0	0	Median	NaN	NaN	NaN
Q14498;Q86U06	Q14498	23;2	23;2	23;2	RNA-binding protein 39	RBM39	>sp|Q14498|RBM39_HUMAN RNA-binding protein 39 OS=Homo sapiens GN=RBM39 PE=1 SV=2	2	23	23	23	13	17	9	18	13	17	9	18	13	17	9	18	40.6	40.6	40.6	59.379	530	530;439	1.42	61	44	0	323.31	0.42171	0.69496	131.19	41	0	Median	0.39469	0.65162	31.545	15	0	Median	0.36861	0.25453	115.46
Q14527	Q14527	1	1	1	Helicase-like transcription factor	HLTF	>sp|Q14527|HLTF_HUMAN Helicase-like transcription factor OS=Homo sapiens GN=HLTF PE=1 SV=2	1	1	1	1	1	0	0	0	1	0	0	0	1	0	0	0	1.9	1.9	1.9	113.93	1009	1009	1	1		0	15.777	NaN	NaN	NaN	0	0	Median	NaN	NaN	NaN	0	0	Median	NaN	NaN	NaN
Q14694	Q14694	1	1	1	Ubiquitin carboxyl-terminal hydrolase 10	USP10	>sp|Q14694|UBP10_HUMAN Ubiquitin carboxyl-terminal hydrolase 10 OS=Homo sapiens GN=USP10 PE=1 SV=2	1	1	1	1	0	0	1	0	0	0	1	0	0	0	1	0	2.1	2.1	2.1	87.133	798	798	1	2		0	20.551	0.48198	0.41325	12.569	2	0	Median	NaN	NaN	NaN	0	0	Median	NaN	NaN	NaN
Q14739	Q14739	1	1	1	Lamin-B receptor	LBR	>sp|Q14739|LBR_HUMAN Lamin-B receptor OS=Homo sapiens GN=LBR PE=1 SV=2	1	1	1	1	0	1	0	0	0	1	0	0	0	1	0	0	2.4	2.4	2.4	70.702	615	615	1.5	1	1	0.0015528	7.9397	NaN	NaN	NaN	0	0	Median	NaN	NaN	NaN	0	0	Median	NaN	NaN	NaN
Q14764	Q14764	20	20	20	Major vault protein	MVP	>sp|Q14764|MVP_HUMAN Major vault protein OS=Homo sapiens GN=MVP PE=1 SV=4	1	20	20	20	0	2	19	0	0	2	19	0	0	2	19	0	32.6	32.6	32.6	99.326	893	893	1	30		0	313.15	1.4252	1.2624	77.198	15	0	Median	NaN	NaN	NaN	0	0	Median	4.7353	4.8495	92.062
Q14980	Q14980	4	4	4	Nuclear mitotic apparatus protein 1	NUMA1	>sp|Q14980|NUMA1_HUMAN Nuclear mitotic apparatus protein 1 OS=Homo sapiens GN=NUMA1 PE=1 SV=2	1	4	4	4	0	1	0	4	0	1	0	4	0	1	0	4	3.3	3.3	3.3	238.26	2115	2115	1.12	7	1	0	64.475	2.9314	2.4981	58.024	7	6	Median	NaN	NaN	NaN	0	0	Median	2.0401	2.3125	NaN
Q15014	Q15014	3	3	3	Mortality factor 4-like protein 2	MORF4L2	>sp|Q15014|MO4L2_HUMAN Mortality factor 4-like protein 2 OS=Homo sapiens GN=MORF4L2 PE=1 SV=1	1	3	3	3	1	0	0	3	1	0	0	3	1	0	0	3	11.1	11.1	11.1	32.307	288	288	1.2	4	1	0	18.778	17.107	15.465	227.1	3	3	Plateau	0.11733	0.17116	NaN	1	1	Median	NaN	NaN	NaN
Q15019	Q15019	5	5	5	Septin-2	2002-09-01	>sp|Q15019|SEPT2_HUMAN Septin-2 OS=Homo sapiens GN=SEPT2 PE=1 SV=1	1	5	5	5	0	0	5	0	0	0	5	0	0	0	5	0	21.3	21.3	21.3	41.487	361	361	1	9		0	73.88	0.69664	0.69231	24.757	6	0	Median	NaN	NaN	NaN	0	0	Median	NaN	NaN	NaN
Q15020	Q15020	6	6	6	Squamous cell carcinoma antigen recognized by T-cells 3	SART3	>sp|Q15020|SART3_HUMAN Squamous cell carcinoma antigen recognized by T-cells 3 OS=Homo sapiens GN=SART3 PE=1 SV=1	1	6	6	6	0	1	1	5	0	1	1	5	0	1	1	5	9.8	9.8	9.8	109.93	963	963	1.12	7	1	0	53.849	4.0314	3.4858	110.61	7	7	Median	NaN	NaN	NaN	0	0	Median	NaN	NaN	NaN
Q15027	Q15027	1	1	1	Arf-GAP with coiled-coil, ANK repeat and PH domain-containing protein 1	ACAP1	>sp|Q15027|ACAP1_HUMAN Arf-GAP with coiled-coil, ANK repeat and PH domain-containing protein 1 OS=Homo sapiens GN=ACAP1 PE=1 SV=1	1	1	1	1	0	0	1	0	0	0	1	0	0	0	1	0	2.2	2.2	2.2	81.535	740	740	1	1		0.009434	6.4338	5.515	3.7109	NaN	1	1	Median	NaN	NaN	NaN	0	0	Median	NaN	NaN	NaN
Q15147	Q15147	11	11	11	1-phosphatidylinositol 4,5-bisphosphate phosphodiesterase beta-4	PLCB4	>sp|Q15147|PLCB4_HUMAN 1-phosphatidylinositol 4,5-bisphosphate phosphodiesterase beta-4 OS=Homo sapiens GN=PLCB4 PE=1 SV=3	1	11	11	11	4	4	4	6	4	4	4	6	4	4	4	6	11.8	11.8	11.8	134.46	1175	1175	1.17	19	4	0	92.928	7.1962	6.7552	277.56	7	6	Median	0.041183	0.065767	NaN	1	1	Median	7.1962	6.7552	NaN
Q15149	Q15149	10	10	10	Plectin	PLEC	>sp|Q15149|PLEC_HUMAN Plectin OS=Homo sapiens GN=PLEC PE=1 SV=3	1	10	10	10	0	8	3	1	0	8	3	1	0	8	3	1	2.8	2.8	2.8	531.78	4684	4684	1.08	12	1	0	77.491	1.1936	0.92729	50.329	4	0	Median	NaN	NaN	NaN	0	0	Median	2.0819	2.2208	177.4
Q15233	Q15233	12	12	12	Non-POU domain-containing octamer-binding protein	NONO	>sp|Q15233|NONO_HUMAN Non-POU domain-containing octamer-binding protein OS=Homo sapiens GN=NONO PE=1 SV=4	1	12	12	12	1	2	11	5	1	2	11	5	1	2	11	5	40.1	40.1	40.1	54.231	471	471	1.12	29	4	0	218.97	1.1054	1.0652	57.152	18	0	Median	0.35729	0.5425	NaN	1	1	Median	5.3418	4.2694	28.916
Q15287	Q15287	4	4	4	RNA-binding protein with serine-rich domain 1	RNPS1	>sp|Q15287|RNPS1_HUMAN RNA-binding protein with serine-rich domain 1 OS=Homo sapiens GN=RNPS1 PE=1 SV=1	1	4	4	4	1	3	0	2	1	3	0	2	1	3	0	2	19.3	19.3	19.3	34.208	305	305	1.33	6	3	0	51.153	2.5744	2.0289	31.333	3	0	Median	0.32675	0.41984	17.955	2	2	Median	0.16378	0.18707	112.14
Q15388	Q15388	1	1	1	Mitochondrial import receptor subunit TOM20 homolog	TOMM20	>sp|Q15388|TOM20_HUMAN Mitochondrial import receptor subunit TOM20 homolog OS=Homo sapiens GN=TOMM20 PE=1 SV=1	1	1	1	1	0	1	0	0	0	1	0	0	0	1	0	0	9	9	9	16.298	145	145	1.5	1	1	0.0067751	6.5123	0.096358	0.11308	NaN	1	1	Median	NaN	NaN	NaN	0	0	Median	0.096358	0.11308	NaN
Q15424	Q15424	3	3	3	Scaffold attachment factor B1	SAFB	>sp|Q15424|SAFB1_HUMAN Scaffold attachment factor B1 OS=Homo sapiens GN=SAFB PE=1 SV=4	1	3	3	3	0	0	1	2	0	0	1	2	0	0	1	2	6	6	6	102.64	915	915	1.33	2	1	0	42.707	NaN	NaN	NaN	0	0	Median	NaN	NaN	NaN	0	0	Median	NaN	NaN	NaN
Q15434	Q15434	1	1	1	RNA-binding motif, single-stranded-interacting protein 2	RBMS2	>sp|Q15434|RBMS2_HUMAN RNA-binding motif, single-stranded-interacting protein 2 OS=Homo sapiens GN=RBMS2 PE=1 SV=1	1	1	1	1	0	0	1	0	0	0	1	0	0	0	1	0	4.9	4.9	4.9	43.958	407	407	1	1		0.001642	9.4929	0.72309	0.65517	NaN	1	1	Median	NaN	NaN	NaN	0	0	Median	NaN	NaN	NaN
Q15637	Q15637	2	2	2	Splicing factor 1	SF1	>sp|Q15637|SF01_HUMAN Splicing factor 1 OS=Homo sapiens GN=SF1 PE=1 SV=4	1	2	2	2	0	1	1	0	0	1	1	0	0	1	1	0	4.5	4.5	4.5	68.329	639	639	1	3		0	22.331	0.5557	0.48749	NaN	1	1	Median	NaN	NaN	NaN	0	0	Median	NaN	NaN	NaN
Q15717	Q15717	2	2	2	ELAV-like protein 1	ELAVL1	>sp|Q15717|ELAV1_HUMAN ELAV-like protein 1 OS=Homo sapiens GN=ELAVL1 PE=1 SV=2	1	2	2	2	0	1	1	0	0	1	1	0	0	1	1	0	9.8	9.8	9.8	36.091	326	326	1	2		0	12.079	2.377	2.4043	246.36	2	1	Median	NaN	NaN	NaN	0	0	Median	12.23	13.726	NaN
Q16181;Q6ZU15	Q16181;Q6ZU15	2;1	2;1	2;1	Septin-7;Septin-14	SEPT7;SEPT14	>sp|Q16181|SEPT7_HUMAN Septin-7 OS=Homo sapiens GN=SEPT7 PE=1 SV=2;>sp|Q6ZU15|SEP14_HUMAN Septin-14 OS=Homo sapiens GN=SEPT14 PE=1 SV=2	2	2	2	2	0	0	2	0	0	0	2	0	0	0	2	0	5.9	5.9	5.9	50.679	437	437;432	1	3		0	48.078	1.1196	0.74682	51.412	3	1	Median	NaN	NaN	NaN	0	0	Median	NaN	NaN	NaN
Q16378	Q16378	2	2	2	Proline-rich protein 4	PRR4	>sp|Q16378|PROL4_HUMAN Proline-rich protein 4 OS=Homo sapiens GN=PRR4 PE=1 SV=3	1	2	2	2	0	0	0	2	0	0	0	2	0	0	0	2	11.9	11.9	11.9	15.097	134	134	1.4	3	2	0	14.389	0.085218	0.069989	36.042	5	5	Median	NaN	NaN	NaN	0	0	Median	NaN	NaN	NaN
Q16394	Q16394	2	2	2	Exostosin-1	EXT1	>sp|Q16394|EXT1_HUMAN Exostosin-1 OS=Homo sapiens GN=EXT1 PE=1 SV=2	1	2	2	2	2	0	0	1	2	0	0	1	2	0	0	1	3.2	3.2	3.2	86.254	746	746	1	3		0	15.83	0.061331	0.089862	NaN	1	1	Median	0.061331	0.089862	NaN	1	1	Median	NaN	NaN	NaN
Q16610	Q16610	1	1	1	Extracellular matrix protein 1	ECM1	>sp|Q16610|ECM1_HUMAN Extracellular matrix protein 1 OS=Homo sapiens GN=ECM1 PE=1 SV=2	1	1	1	1	0	0	1	0	0	0	1	0	0	0	1	0	2.6	2.6	2.6	60.673	540	540	1	1		0.0015291	7.7245	6.2307	5.3082	NaN	1	1	Median	NaN	NaN	NaN	0	0	Median	NaN	NaN	NaN
Q16629	Q16629	4	4	4	Serine/arginine-rich splicing factor 7	SRSF7	>sp|Q16629|SRSF7_HUMAN Serine/arginine-rich splicing factor 7 OS=Homo sapiens GN=SRSF7 PE=1 SV=1	1	4	4	4	0	3	2	4	0	3	2	4	0	3	2	4	24.4	24.4	24.4	27.366	238	238	1.36	7	4	0	36.513	4.9631	3.907	84.239	3	0	Median	NaN	NaN	NaN	0	0	Median	0.26823	0.27256	168.25
Q16630	Q16630	2	2	2	Cleavage and polyadenylation specificity factor subunit 6	CPSF6	>sp|Q16630|CPSF6_HUMAN Cleavage and polyadenylation specificity factor subunit 6 OS=Homo sapiens GN=CPSF6 PE=1 SV=2	1	2	2	2	0	1	1	0	0	1	1	0	0	1	1	0	5.4	5.4	5.4	59.209	551	551	1	2		0	12.847	0.35152	0.30754	NaN	1	1	Median	NaN	NaN	NaN	0	0	Median	NaN	NaN	NaN
Q16637	Q16637	1	1	1	Survival motor neuron protein	SMN1	>sp|Q16637|SMN_HUMAN Survival motor neuron protein OS=Homo sapiens GN=SMN1 PE=1 SV=1	1	1	1	1	0	1	0	0	0	1	0	0	0	1	0	0	6.1	6.1	6.1	31.848	294	294	1.5	1	1	0.0014663	7.3734	3.1779	3.3388	75.553	2	2	Median	NaN	NaN	NaN	0	0	Median	3.1779	3.3388	75.553
Q1KMD3	Q1KMD3	2	2	2	Heterogeneous nuclear ribonucleoprotein U-like protein 2	HNRNPUL2	>sp|Q1KMD3|HNRL2_HUMAN Heterogeneous nuclear ribonucleoprotein U-like protein 2 OS=Homo sapiens GN=HNRNPUL2 PE=1 SV=1	1	2	2	2	1	1	1	2	1	1	1	2	1	1	1	2	5.4	5.4	5.4	85.104	747	747	1	5		0	17.519	3.2666	2.7743	121.83	5	4	Median	0.29464	0.43133	NaN	1	1	Median	4.0968	4.2295	NaN
Q2NL82	Q2NL82	6	6	6	Pre-rRNA-processing protein TSR1 homolog	TSR1	>sp|Q2NL82|TSR1_HUMAN Pre-rRNA-processing protein TSR1 homolog OS=Homo sapiens GN=TSR1 PE=1 SV=1	1	6	6	6	3	2	1	2	3	2	1	2	3	2	1	2	11.1	11.1	11.1	91.809	804	804	1.09	10	1	0	54.121	0.29947	0.4108	146.46	9	7	Median	0.27615	0.39667	37.557	4	2	Median	4.4173	4.3492	48.138
Q2TBE0	Q2TBE0	2	2	2	CWF19-like protein 2	CWF19L2	>sp|Q2TBE0|C19L2_HUMAN CWF19-like protein 2 OS=Homo sapiens GN=CWF19L2 PE=1 SV=4	1	2	2	2	0	2	0	1	0	2	0	1	0	2	0	1	3.4	3.4	3.4	103.79	894	894	1	3		0	14.056	0.47114	0.55933	136.62	3	3	Median	NaN	NaN	NaN	0	0	Median	0.31721	0.37227	57.574
Q3KQU3	Q3KQU3	3	3	3	MAP7 domain-containing protein 1	MAP7D1	>sp|Q3KQU3|MA7D1_HUMAN MAP7 domain-containing protein 1 OS=Homo sapiens GN=MAP7D1 PE=1 SV=1	1	3	3	3	1	1	0	2	1	1	0	2	1	1	0	2	5.1	5.1	5.1	92.819	841	841	1	4		0	25.333	3.4357	2.9697	123.73	4	3	Median	0.21228	0.33914	NaN	1	0	Median	5.0122	5.3425	NaN
Q3ZCM7	Q3ZCM7	4	2	2	Tubulin beta-8 chain	TUBB8	>sp|Q3ZCM7|TBB8_HUMAN Tubulin beta-8 chain OS=Homo sapiens GN=TUBB8 PE=1 SV=2	1	4	2	2	2	4	2	2	0	2	0	0	0	2	0	0	13.1	7.4	7.4	49.775	444	444	1.4	3	2	0	69.576	17.359	10.771	10.78	3	1	Plateau	NaN	NaN	NaN	0	0	Median	17.359	10.771	10.78
Q49MG5	Q49MG5	1	1	1	Microtubule-associated protein 9	MAP9	>sp|Q49MG5|MAP9_HUMAN Microtubule-associated protein 9 OS=Homo sapiens GN=MAP9 PE=1 SV=3	1	1	1	1	0	0	1	0	0	0	1	0	0	0	1	0	3.4	3.4	3.4	74.233	647	647	1	1		0.0016584	9.8755	NaN	NaN	NaN	0	0	Median	NaN	NaN	NaN	0	0	Median	NaN	NaN	NaN
Q4G0J3	Q4G0J3	1	1	1	La-related protein 7	LARP7	>sp|Q4G0J3|LARP7_HUMAN La-related protein 7 OS=Homo sapiens GN=LARP7 PE=1 SV=1	1	1	1	1	0	0	0	1	0	0	0	1	0	0	0	1	2.4	2.4	2.4	66.898	582	582	1.5	1	1	0.0015152	7.6683	7.0621	6.437	NaN	1	1	Median	NaN	NaN	NaN	0	0	Median	NaN	NaN	NaN
Q52LJ0	Q52LJ0	2	2	2	Protein FAM98B	FAM98B	>sp|Q52LJ0|FA98B_HUMAN Protein FAM98B OS=Homo sapiens GN=FAM98B PE=1 SV=1	1	2	2	2	0	1	0	2	0	1	0	2	0	1	0	2	8.5	8.5	8.5	37.19	330	330	1	3		0	13.759	7.0071	8.2665	NaN	1	1	Median	NaN	NaN	NaN	0	0	Median	7.0071	8.2665	NaN
Q53F19	Q53F19	7	7	7	Uncharacterized protein C17orf85	C17orf85	>sp|Q53F19|CQ085_HUMAN Uncharacterized protein C17orf85 OS=Homo sapiens GN=C17orf85 PE=1 SV=2	1	7	7	7	6	2	4	6	6	2	4	6	6	2	4	6	12.6	12.6	12.6	70.592	620	620	1.39	17	11	0	120.91	118.29	86.689	226.45	13	13	Linear	0.13225	0.16501	78.535	4	4	Median	1.4704	1.5752	330.91
Q53H12	Q53H12	3	3	3	Acylglycerol kinase, mitochondrial	AGK	>sp|Q53H12|AGK_HUMAN Acylglycerol kinase, mitochondrial OS=Homo sapiens GN=AGK PE=1 SV=2	1	3	3	3	0	3	0	0	0	3	0	0	0	3	0	0	7.3	7.3	7.3	47.137	422	422	1	3		0	16.561	0.13704	0.16017	81.359	2	2	Median	NaN	NaN	NaN	0	0	Median	0.13704	0.16017	81.359
Q53RT3	Q53RT3	1	1	1	Retroviral-like aspartic protease 1	ASPRV1	>sp|Q53RT3|APRV1_HUMAN Retroviral-like aspartic protease 1 OS=Homo sapiens GN=ASPRV1 PE=1 SV=1	1	1	1	1	0	1	0	0	0	1	0	0	0	1	0	0	3.8	3.8	3.8	36.991	343	343	1	1		0.005457	6.5882	0.91952	1.0515	NaN	1	1	Median	NaN	NaN	NaN	0	0	Median	0.91952	1.0515	NaN
Q5BKY9;Q8N9E0	Q5BKY9;Q8N9E0	4;4	4;4	4;4	Protein FAM133B;Protein FAM133A	FAM133B;FAM133A	>sp|Q5BKY9|F133B_HUMAN Protein FAM133B OS=Homo sapiens GN=FAM133B PE=1 SV=1;>sp|Q8N9E0|F133A_HUMAN Protein FAM133A OS=Homo sapiens GN=FAM133A PE=2 SV=1	2	4	4	4	1	4	1	1	1	4	1	1	1	4	1	1	11.7	11.7	11.7	28.385	247	247;248	1.36	7	4	0	26.625	1.4181	1.6955	28.499	4	0	Median	1.2649	2.1596	0.98136	2	0	Median	0.093837	0.11085	125.33
Q5BKZ1	Q5BKZ1	1	1	1	DBIRD complex subunit ZNF326	ZNF326	>sp|Q5BKZ1|ZN326_HUMAN DBIRD complex subunit ZNF326 OS=Homo sapiens GN=ZNF326 PE=1 SV=2	1	1	1	1	0	0	1	0	0	0	1	0	0	0	1	0	2.7	2.7	2.7	65.653	582	582	1	2		0	36.877	0.83065	0.79963	13.624	2	0	Median	NaN	NaN	NaN	0	0	Median	NaN	NaN	NaN
Q5JTH9	Q5JTH9	1	1	1	RRP12-like protein	RRP12	>sp|Q5JTH9|RRP12_HUMAN RRP12-like protein OS=Homo sapiens GN=RRP12 PE=1 SV=2	1	1	1	1	1	0	0	1	1	0	0	1	1	0	0	1	1	1	1	143.7	1297	1297	1	2		0.0014025	6.9849	0.75722	1.0351	NaN	1	1	Median	0.75722	1.0351	NaN	1	1	Median	NaN	NaN	NaN
Q5M775	Q5M775	3	3	3	Cytospin-B	SPECC1	>sp|Q5M775|CYTSB_HUMAN Cytospin-B OS=Homo sapiens GN=SPECC1 PE=1 SV=1	1	3	3	3	0	1	3	0	0	1	3	0	0	1	3	0	2.9	2.9	2.9	118.58	1068	1068	1	5		0	35.123	0.84195	0.73889	43.023	2	0	Median	NaN	NaN	NaN	0	0	Median	NaN	NaN	NaN
Q5RKV6	Q5RKV6	1	1	1	Exosome complex component MTR3	EXOSC6	>sp|Q5RKV6|EXOS6_HUMAN Exosome complex component MTR3 OS=Homo sapiens GN=EXOSC6 PE=1 SV=1	1	1	1	1	0	0	1	0	0	0	1	0	0	0	1	0	5.5	5.5	5.5	28.235	272	272	1	2		0	14.494	0.22593	0.19462	NaN	1	1	Median	NaN	NaN	NaN	0	0	Median	NaN	NaN	NaN
Q5SSJ5	Q5SSJ5	3	3	3	Heterochromatin protein 1-binding protein 3	HP1BP3	>sp|Q5SSJ5|HP1B3_HUMAN Heterochromatin protein 1-binding protein 3 OS=Homo sapiens GN=HP1BP3 PE=1 SV=1	1	3	3	3	0	2	0	1	0	2	0	1	0	2	0	1	8.5	8.5	8.5	61.206	553	553	1	3		0	33.316	2.1356	1.8683	38	2	1	Median	NaN	NaN	NaN	0	0	Median	2.1356	1.8683	38
Q5T653	Q5T653	1	1	1	39S ribosomal protein L2, mitochondrial	MRPL2	>sp|Q5T653|RM02_HUMAN 39S ribosomal protein L2, mitochondrial OS=Homo sapiens GN=MRPL2 PE=1 SV=2	1	1	1	1	0	1	1	0	0	1	1	0	0	1	1	0	8.2	8.2	8.2	33.3	305	305	1	2		0	20.34	7.4092	7.4904	NaN	1	1	Median	NaN	NaN	NaN	0	0	Median	7.4092	7.4904	NaN
Q5T749	Q5T749	1	1	1	Keratinocyte proline-rich protein	KPRP	>sp|Q5T749|KPRP_HUMAN Keratinocyte proline-rich protein OS=Homo sapiens GN=KPRP PE=1 SV=1	1	1	1	1	1	1	0	0	1	1	0	0	1	1	0	0	2.1	2.1	2.1	64.135	579	579	1.33	2	1	0.0014327	7.1551	0.052909	0.059284	92.678	3	3	Median	0.17655	0.24807	NaN	1	1	Median	0.047558	0.05092	21.508
Q5VTL8	Q5VTL8	3	3	3	Pre-mRNA-splicing factor 38B	PRPF38B	>sp|Q5VTL8|PR38B_HUMAN Pre-mRNA-splicing factor 38B OS=Homo sapiens GN=PRPF38B PE=1 SV=1	1	3	3	3	1	0	0	3	1	0	0	3	1	0	0	3	5.1	5.1	5.1	64.467	546	546	1	4		0	25.473	4.9562	4.3139	114.86	3	3	Plateau	0.40529	0.55232	NaN	1	1	Median	NaN	NaN	NaN
Q66PJ3	Q66PJ3	10	10	10	ADP-ribosylation factor-like protein 6-interacting protein 4	ARL6IP4	>sp|Q66PJ3|AR6P4_HUMAN ADP-ribosylation factor-like protein 6-interacting protein 4 OS=Homo sapiens GN=ARL6IP4 PE=1 SV=2	1	10	10	10	6	8	1	8	6	8	1	8	6	8	1	8	15.2	15.2	15.2	44.915	421	421	1.4	26	17	0	141.12	1.1031	1.1146	94.337	16	0	Median	0.64215	1.0855	44.591	6	0	Median	0.076915	0.052847	102.11
Q69YQ0	Q69YQ0	6	6	6	Cytospin-A	SPECC1L	>sp|Q69YQ0|CYTSA_HUMAN Cytospin-A OS=Homo sapiens GN=SPECC1L PE=1 SV=2	1	6	6	6	0	1	5	0	0	1	5	0	0	1	5	0	6.9	6.9	6.9	124.6	1117	1117	1	10		0	53.773	0.8	0.65413	49.202	4	0	Median	NaN	NaN	NaN	0	0	Median	12.21	13.643	NaN
Q6GTS8	Q6GTS8	2	2	2	Probable carboxypeptidase PM20D1	PM20D1	>sp|Q6GTS8|P20D1_HUMAN Probable carboxypeptidase PM20D1 OS=Homo sapiens GN=PM20D1 PE=2 SV=3	1	2	2	2	0	0	2	0	0	0	2	0	0	0	2	0	5.8	5.8	5.8	55.741	502	502	1	4		0	15.799	4.1864	2.6127	121.26	3	3	Median	NaN	NaN	NaN	0	0	Median	NaN	NaN	NaN
Q6IQ49	Q6IQ49	1	1	1	Protein SDE2 homolog	SDE2	>sp|Q6IQ49|SDE2_HUMAN Protein SDE2 homolog OS=Homo sapiens GN=SDE2 PE=1 SV=1	1	1	1	1	0	1	0	0	0	1	0	0	0	1	0	0	4.7	4.7	4.7	49.741	451	451	1	1		0.0015385	7.797	0.13711	0.16197	NaN	1	1	Median	NaN	NaN	NaN	0	0	Median	0.13711	0.16197	NaN
Q6NZI2	Q6NZI2	11	11	11	Polymerase I and transcript release factor	PTRF	>sp|Q6NZI2|PTRF_HUMAN Polymerase I and transcript release factor OS=Homo sapiens GN=PTRF PE=1 SV=1	1	11	11	11	5	6	5	8	5	6	5	8	5	6	5	8	34.6	34.6	34.6	43.476	390	390	1.26	25	9	0	170.61	2.7447	2.2374	122.37	9	0	Median	0.13869	0.20772	19.558	7	6	Median	0.80955	0.87626	141.41
Q6P158	Q6P158	1	1	1	Putative ATP-dependent RNA helicase DHX57	DHX57	>sp|Q6P158|DHX57_HUMAN Putative ATP-dependent RNA helicase DHX57 OS=Homo sapiens GN=DHX57 PE=1 SV=2	1	1	1	1	0	1	0	0	0	1	0	0	0	1	0	0	1.2	1.2	1.2	155.6	1386	1386	1	1		0.0014993	7.5727	4.0364	4.422	NaN	1	1	Median	NaN	NaN	NaN	0	0	Median	4.0364	4.422	NaN
Q6P1L8	Q6P1L8	5	5	5	39S ribosomal protein L14, mitochondrial	MRPL14	>sp|Q6P1L8|RM14_HUMAN 39S ribosomal protein L14, mitochondrial OS=Homo sapiens GN=MRPL14 PE=1 SV=1	1	5	5	5	0	0	1	5	0	0	1	5	0	0	1	5	37.9	37.9	37.9	15.947	145	145	1.25	6	2	0	32.59	3.0947	2.5488	117.04	4	4	Median	NaN	NaN	NaN	0	0	Median	NaN	NaN	NaN
Q6P1Q0	Q6P1Q0	2	2	2	LETM1 domain-containing protein 1	LETMD1	>sp|Q6P1Q0|LTMD1_HUMAN LETM1 domain-containing protein 1 OS=Homo sapiens GN=LETMD1 PE=1 SV=1	1	2	2	2	0	0	0	2	0	0	0	2	0	0	0	2	6.4	6.4	6.4	41.79	360	360	1	2		0	13.239	5.767	5.2085	NaN	1	1	Median	NaN	NaN	NaN	0	0	Median	NaN	NaN	NaN
Q6PGN9	Q6PGN9	2	2	2	Proline/serine-rich coiled-coil protein 1	PSRC1	>sp|Q6PGN9|PSRC1_HUMAN Proline/serine-rich coiled-coil protein 1 OS=Homo sapiens GN=PSRC1 PE=1 SV=1	1	2	2	2	0	0	0	2	0	0	0	2	0	0	0	2	7.4	7.4	7.4	38.796	363	363	1	2		0	12.728	4.535	3.7544	123.27	2	2	Median	NaN	NaN	NaN	0	0	Median	NaN	NaN	NaN
Q6PK04	Q6PK04	1	1	1	Coiled-coil domain-containing protein 137	CCDC137	>sp|Q6PK04|CC137_HUMAN Coiled-coil domain-containing protein 137 OS=Homo sapiens GN=CCDC137 PE=1 SV=1	1	1	1	1	1	1	0	1	1	1	0	1	1	1	0	1	6.2	6.2	6.2	33.231	289	289	1.25	3	1	0.0014347	7.1757	0.90101	1.1216	63.914	4	2	Median	0.5349	0.80956	17.392	2	0	Median	1.2984	1.374	NaN
Q6PKG0	Q6PKG0	8	8	8	La-related protein 1	LARP1	>sp|Q6PKG0|LARP1_HUMAN La-related protein 1 OS=Homo sapiens GN=LARP1 PE=1 SV=2	1	8	8	8	4	2	1	6	4	2	1	6	4	2	1	6	11.7	11.7	11.7	123.51	1096	1096	1.19	13	3	0	71.239	7.7038	6.5208	240.73	10	10	Median	0.043376	0.065896	27.495	3	3	Median	1.7254	2.0502	NaN
Q6UN15	Q6UN15	1	1	1	Pre-mRNA 3-end-processing factor FIP1	FIP1L1	>sp|Q6UN15|FIP1_HUMAN Pre-mRNA 3-end-processing factor FIP1 OS=Homo sapiens GN=FIP1L1 PE=1 SV=1	1	1	1	1	0	1	0	0	0	1	0	0	0	1	0	0	2.9	2.9	2.9	66.526	594	594	1	1		0.0016234	8.9859	NaN	NaN	NaN	0	0	Median	NaN	NaN	NaN	0	0	Median	NaN	NaN	NaN
Q6WCQ1	Q6WCQ1	11	11	11	Myosin phosphatase Rho-interacting protein	MPRIP	>sp|Q6WCQ1|MPRIP_HUMAN Myosin phosphatase Rho-interacting protein OS=Homo sapiens GN=MPRIP PE=1 SV=3	1	11	11	11	0	3	10	0	0	3	10	0	0	3	10	0	17.8	17.8	17.8	116.53	1025	1025	1.04	23	1	0	190.76	1.0238	0.98361	34.435	10	0	Median	NaN	NaN	NaN	0	0	Median	NaN	NaN	NaN
Q6Y7W6	Q6Y7W6	15	15	15	PERQ amino acid-rich with GYF domain-containing protein 2	GIGYF2	>sp|Q6Y7W6|PERQ2_HUMAN PERQ amino acid-rich with GYF domain-containing protein 2 OS=Homo sapiens GN=GIGYF2 PE=1 SV=1	1	15	15	15	7	4	7	12	7	4	7	12	7	4	7	12	15.4	15.4	15.4	150.07	1299	1299	1.27	35	13	0	152.77	0.24652	0.23003	212.73	29	29	Median	0.079832	0.12081	47.588	10	10	Median	3.4591	3.7111	36.489
Q7L014	Q7L014	20	20	20	Probable ATP-dependent RNA helicase DDX46	DDX46	>sp|Q7L014|DDX46_HUMAN Probable ATP-dependent RNA helicase DDX46 OS=Homo sapiens GN=DDX46 PE=1 SV=2	1	20	20	20	6	13	2	19	6	13	2	19	6	13	2	19	23.8	23.8	23.8	117.36	1031	1031	1.23	41	12	0	205.6	0.34934	0.54592	150.12	10	0	Median	0.3269	0.54309	13.682	5	0	Median	0.28351	0.28767	102.66
Q7L2E3	Q7L2E3	4	4	4	Putative ATP-dependent RNA helicase DHX30	DHX30	>sp|Q7L2E3|DHX30_HUMAN Putative ATP-dependent RNA helicase DHX30 OS=Homo sapiens GN=DHX30 PE=1 SV=1	1	4	4	4	1	3	0	0	1	3	0	0	1	3	0	0	4.3	4.3	4.3	133.94	1194	1194	1	4		0	22.642	0.25541	0.30384	31.356	2	2	Median	NaN	NaN	NaN	0	0	Median	0.25541	0.30384	31.356
Q7L2H7	Q7L2H7	2	2	2	Eukaryotic translation initiation factor 3 subunit M	EIF3M	>sp|Q7L2H7|EIF3M_HUMAN Eukaryotic translation initiation factor 3 subunit M OS=Homo sapiens GN=EIF3M PE=1 SV=1	1	2	2	2	1	0	2	0	1	0	2	0	1	0	2	0	9.6	9.6	9.6	42.502	374	374	1	4		0	113.92	0.22701	0.26432	124.72	2	2	Median	0.42222	0.63845	NaN	1	1	Median	NaN	NaN	NaN
Q7L2J0	Q7L2J0	1	1	1	7SK snRNA methylphosphate capping enzyme	MEPCE	>sp|Q7L2J0|MEPCE_HUMAN 7SK snRNA methylphosphate capping enzyme OS=Homo sapiens GN=MEPCE PE=1 SV=1	1	1	1	1	1	0	0	0	1	0	0	0	1	0	0	0	3.5	3.5	3.5	74.354	689	689	1	1		0.001506	7.6255	NaN	NaN	NaN	0	0	Median	NaN	NaN	NaN	0	0	Median	NaN	NaN	NaN
Q7L4I2	Q7L4I2	6	6	6	Arginine/serine-rich coiled-coil protein 2	RSRC2	>sp|Q7L4I2|RSRC2_HUMAN Arginine/serine-rich coiled-coil protein 2 OS=Homo sapiens GN=RSRC2 PE=1 SV=1	1	6	6	6	2	6	2	5	2	6	2	5	2	6	2	5	20	20	20	50.559	434	434	1.33	16	8	0	63.537	0.76997	0.7794	91.561	4	0	Median	0.46645	0.73343	14.805	6	4	Median	0.13173	0.15262	113.2
Q7L5L3	Q7L5L3	1	1	1	Glycerophosphodiester phosphodiesterase domain-containing protein 3	GDPD3	>sp|Q7L5L3|GDPD3_HUMAN Glycerophosphodiester phosphodiesterase domain-containing protein 3 OS=Homo sapiens GN=GDPD3 PE=2 SV=3	1	1	1	1	0	0	1	0	0	0	1	0	0	0	1	0	4.4	4.4	4.4	36.596	318	318	1	1		0	20.678	46.698	47.124	NaN	1	1	Median	NaN	NaN	NaN	0	0	Median	NaN	NaN	NaN
Q7Z406	Q7Z406	9	2	2	Myosin-14	MYH14	>sp|Q7Z406|MYH14_HUMAN Myosin-14 OS=Homo sapiens GN=MYH14 PE=1 SV=2	1	9	2	2	1	6	9	2	0	2	2	0	0	2	2	0	3.8	0.8	0.8	227.87	1995	1995	1.29	5	2	0	64.465	0.84492	0.95512	71.253	7	0	Median	NaN	NaN	NaN	0	0	Median	0.55428	0.5202	53.276
Q7Z417	Q7Z417	1	1	1	Nuclear fragile X mental retardation-interacting protein 2	NUFIP2	>sp|Q7Z417|NUFP2_HUMAN Nuclear fragile X mental retardation-interacting protein 2 OS=Homo sapiens GN=NUFIP2 PE=1 SV=1	1	1	1	1	0	0	1	1	0	0	1	1	0	0	1	1	3.2	3.2	3.2	76.12	695	695	1	2		0	14.576	1.652	1.2948	NaN	1	0	Median	NaN	NaN	NaN	0	0	Median	NaN	NaN	NaN
Q7Z5L2	Q7Z5L2	5	5	5	Coiled-coil domain-containing protein R3HCC1L	R3HCC1L	>sp|Q7Z5L2|R3HCL_HUMAN Coiled-coil domain-containing protein R3HCC1L OS=Homo sapiens GN=R3HCC1L PE=1 SV=2	1	5	5	5	3	2	2	2	3	2	2	2	3	2	2	2	12.9	12.9	12.9	87.883	792	792	1	9		0	93.862	0.47844	0.62956	197.28	4	4	Median	0.15766	0.2569	NaN	1	1	Median	1.4519	1.5428	NaN
Q7Z7F7	Q7Z7F7	2	2	2	39S ribosomal protein L55, mitochondrial	MRPL55	>sp|Q7Z7F7|RM55_HUMAN 39S ribosomal protein L55, mitochondrial OS=Homo sapiens GN=MRPL55 PE=1 SV=1	1	2	2	2	0	2	1	0	0	2	1	0	0	2	1	0	13.3	13.3	13.3	15.128	128	128	1	5		0	27.412	0.23522	0.22334	29.242	2	2	Median	NaN	NaN	NaN	0	0	Median	NaN	NaN	NaN
Q86U42	Q86U42	1	1	1	Polyadenylate-binding protein 2	PABPN1	>sp|Q86U42|PABP2_HUMAN Polyadenylate-binding protein 2 OS=Homo sapiens GN=PABPN1 PE=1 SV=3	1	1	1	1	0	0	1	0	0	0	1	0	0	0	1	0	5.2	5.2	5.2	32.749	306	306	1	1		0.0016722	10.316	NaN	NaN	NaN	0	0	Median	NaN	NaN	NaN	0	0	Median	NaN	NaN	NaN
Q86UE4	Q86UE4	3	3	3	Protein LYRIC	MTDH	>sp|Q86UE4|LYRIC_HUMAN Protein LYRIC OS=Homo sapiens GN=MTDH PE=1 SV=2	1	3	3	3	0	3	0	0	0	3	0	0	0	3	0	0	9.6	9.6	9.6	63.836	582	582	1.25	3	1	0	23.514	0.7605	0.88132	NaN	1	1	Median	NaN	NaN	NaN	0	0	Median	0.7605	0.88132	NaN
Q86UU5	Q86UU5	1	1	1	Gametogenetin	GGN	>sp|Q86UU5|GGN_HUMAN Gametogenetin OS=Homo sapiens GN=GGN PE=2 SV=2	1	1	1	1	0	0	0	1	0	0	0	1	0	0	0	1	3.4	3.4	3.4	66.698	652	652	1	1		0.0094086	6.3954	0.090677	0.078374	NaN	1	1	Median	NaN	NaN	NaN	0	0	Median	NaN	NaN	NaN
Q86UY8	Q86UY8	3	3	3	5-nucleotidase domain-containing protein 3	NT5DC3	>sp|Q86UY8|NT5D3_HUMAN 5-nucleotidase domain-containing protein 3 OS=Homo sapiens GN=NT5DC3 PE=2 SV=1	1	3	3	3	0	1	1	2	0	1	1	2	0	1	1	2	5.5	5.5	5.5	63.419	548	548	1.17	5	1	0	31.558	0.93667	0.81123	267.38	6	6	Median	NaN	NaN	NaN	0	0	Median	52.421	47.642	NaN
Q86V81	Q86V81	6	6	6	THO complex subunit 4	ALYREF	>sp|Q86V81|THOC4_HUMAN THO complex subunit 4 OS=Homo sapiens GN=ALYREF PE=1 SV=3	1	6	6	6	4	4	4	5	4	4	4	5	4	4	4	5	36.2	36.2	36.2	26.888	257	257	1.42	18	13	0	113.72	1.1615	1.0451	159.78	9	0	Median	0.2301	0.34013	16.834	6	4	Median	1.1615	1.0481	117.75
Q86WX3	Q86WX3	2	2	2	Active regulator of SIRT1	RPS19BP1	>sp|Q86WX3|AROS_HUMAN Active regulator of SIRT1 OS=Homo sapiens GN=RPS19BP1 PE=1 SV=1	1	2	2	2	0	0	0	2	0	0	0	2	0	0	0	2	25	25	25	15.434	136	136	1.67	1	2	0	29.982	5.4249	4.3548	NaN	1	1	Median	NaN	NaN	NaN	0	0	Median	NaN	NaN	NaN
Q86X95	Q86X95	2	2	2	Corepressor interacting with RBPJ 1	CIR1	>sp|Q86X95|CIR1_HUMAN Corepressor interacting with RBPJ 1 OS=Homo sapiens GN=CIR1 PE=1 SV=1	1	2	2	2	0	2	0	1	0	2	0	1	0	2	0	1	7.8	7.8	7.8	52.313	450	450	1.33	2	1	0	20.589	0.27138	0.27584	NaN	1	1	Median	NaN	NaN	NaN	0	0	Median	0.27138	0.27584	NaN
Q8IWX8	Q8IWX8	2	2	2	Calcium homeostasis endoplasmic reticulum protein	CHERP	>sp|Q8IWX8|CHERP_HUMAN Calcium homeostasis endoplasmic reticulum protein OS=Homo sapiens GN=CHERP PE=1 SV=3	1	2	2	2	0	1	1	1	0	1	1	1	0	1	1	1	3.3	3.3	3.3	103.7	916	916	1	3		0	14.223	0.2241	0.19166	NaN	1	0	Median	NaN	NaN	NaN	0	0	Median	NaN	NaN	NaN
Q8IY81	Q8IY81	2	2	2	pre-rRNA processing protein FTSJ3	FTSJ3	>sp|Q8IY81|SPB1_HUMAN pre-rRNA processing protein FTSJ3 OS=Homo sapiens GN=FTSJ3 PE=1 SV=2	1	2	2	2	0	0	2	0	0	0	2	0	0	0	2	0	2.1	2.1	2.1	96.557	847	847	1	3		0	18.82	0.4017	0.32602	6.8926	2	2	Median	NaN	NaN	NaN	0	0	Median	NaN	NaN	NaN
Q8IYA6	Q8IYA6	1	1	1	Cytoskeleton-associated protein 2-like	CKAP2L	>sp|Q8IYA6|CKP2L_HUMAN Cytoskeleton-associated protein 2-like OS=Homo sapiens GN=CKAP2L PE=1 SV=4	1	1	1	1	0	0	0	1	0	0	0	1	0	0	0	1	1.6	1.6	1.6	83.586	745	745	1	1		0.0015601	8.01	NaN	NaN	NaN	0	0	Median	NaN	NaN	NaN	0	0	Median	NaN	NaN	NaN
Q8IYB3	Q8IYB3	2	2	2	Serine/arginine repetitive matrix protein 1	SRRM1	>sp|Q8IYB3|SRRM1_HUMAN Serine/arginine repetitive matrix protein 1 OS=Homo sapiens GN=SRRM1 PE=1 SV=2	1	2	2	2	0	0	1	1	0	0	1	1	0	0	1	1	5.6	5.6	5.6	102.33	904	904	1	4		0	19.856	0.73892	0.65995	80.469	4	4	Median	NaN	NaN	NaN	0	0	Median	NaN	NaN	NaN
Q8IYT4	Q8IYT4	1	1	1	Katanin p60 ATPase-containing subunit A-like 2	KATNAL2	>sp|Q8IYT4|KATL2_HUMAN Katanin p60 ATPase-containing subunit A-like 2 OS=Homo sapiens GN=KATNAL2 PE=2 SV=3	1	1	1	1	0	0	0	1	0	0	0	1	0	0	0	1	2.2	2.2	2.2	61.252	538	538	1	1		0	13.435	NaN	NaN	NaN	0	0	Median	NaN	NaN	NaN	0	0	Median	NaN	NaN	NaN
Q8N0T1	Q8N0T1	1	1	1	Uncharacterized protein C8orf59	C8orf59	>sp|Q8N0T1|CH059_HUMAN Uncharacterized protein C8orf59 OS=Homo sapiens GN=C8orf59 PE=1 SV=4	1	1	1	1	0	0	0	1	0	0	0	1	0	0	0	1	9	9	9	11.456	100	100	1	1		0.0015823	8.1986	NaN	NaN	NaN	0	0	Median	NaN	NaN	NaN	0	0	Median	NaN	NaN	NaN
Q8N0V3	Q8N0V3	1	1	1	Putative ribosome-binding factor A, mitochondrial	RBFA	>sp|Q8N0V3|RBFA_HUMAN Putative ribosome-binding factor A, mitochondrial OS=Homo sapiens GN=RBFA PE=1 SV=3	1	1	1	1	0	1	0	0	0	1	0	0	0	1	0	0	2.9	2.9	2.9	38.359	343	343	1.5	1	1	0	11.793	0.047813	0.052587	8.7787	2	2	Median	NaN	NaN	NaN	0	0	Median	0.047813	0.052587	8.7787
Q8N163	Q8N163	1	1	1	Cell cycle and apoptosis regulator protein 2	CCAR2	>sp|Q8N163|CCAR2_HUMAN Cell cycle and apoptosis regulator protein 2 OS=Homo sapiens GN=CCAR2 PE=1 SV=2	1	1	1	1	0	1	0	0	0	1	0	0	0	1	0	0	3.4	3.4	3.4	102.9	923	923	1	1		0	15.34	3.5857	3.6026	NaN	1	1	Median	NaN	NaN	NaN	0	0	Median	3.5857	3.6026	NaN
Q8N5F7;Q5M9Q1	Q8N5F7	5;1	5;1	5;1	NF-kappa-B-activating protein	NKAP	>sp|Q8N5F7|NKAP_HUMAN NF-kappa-B-activating protein OS=Homo sapiens GN=NKAP PE=1 SV=1	2	5	5	5	2	5	0	1	2	5	0	1	2	5	0	1	17.8	17.8	17.8	47.138	415	415;402	1.36	7	4	0	65.55	0.3092	0.3417	147.17	11	10	Median	3.6655	5.4224	23.887	2	2	Median	0.13858	0.14081	60.906
Q8N9Q2	Q8N9Q2	1	1	1	Protein SREK1IP1	SREK1IP1	>sp|Q8N9Q2|SR1IP_HUMAN Protein SREK1IP1 OS=Homo sapiens GN=SREK1IP1 PE=1 SV=1	1	1	1	1	0	1	0	1	0	1	0	1	0	1	0	1	7.7	7.7	7.7	18.177	155	155	1.5	2	2	0.0015015	7.5881	3.0094	2.422	214.95	3	3	Median	NaN	NaN	NaN	0	0	Median	0.063195	0.074919	NaN
Q8NAV1	Q8NAV1	1	1	1	Pre-mRNA-splicing factor 38A	PRPF38A	>sp|Q8NAV1|PR38A_HUMAN Pre-mRNA-splicing factor 38A OS=Homo sapiens GN=PRPF38A PE=1 SV=1	1	1	1	1	0	1	1	1	0	1	1	1	0	1	1	1	3.8	3.8	3.8	37.476	312	312	1	3		0.0016155	8.6523	4.9489	3.9713	134.35	3	2	Plateau	NaN	NaN	NaN	0	0	Median	1.0548	1.1938	NaN
Q8NC51	Q8NC51	5	5	5	Plasminogen activator inhibitor 1 RNA-binding protein	SERBP1	>sp|Q8NC51|PAIRB_HUMAN Plasminogen activator inhibitor 1 RNA-binding protein OS=Homo sapiens GN=SERBP1 PE=1 SV=2	1	5	5	5	0	1	4	2	0	1	4	2	0	1	4	2	18.6	18.6	18.6	44.965	408	408	1	7		0	57.678	0.90138	0.81512	65.964	4	0	Median	NaN	NaN	NaN	0	0	Median	NaN	NaN	NaN
Q8NCA5	Q8NCA5	1	1	1	Protein FAM98A	FAM98A	>sp|Q8NCA5|FA98A_HUMAN Protein FAM98A OS=Homo sapiens GN=FAM98A PE=1 SV=1	1	1	1	1	0	0	0	1	0	0	0	1	0	0	0	1	2.3	2.3	2.3	55.4	519	519	1	1		0.0015432	7.832	6.9459	5.7395	NaN	1	1	Median	NaN	NaN	NaN	0	0	Median	NaN	NaN	NaN
Q8NDA2	Q8NDA2	1	1	1	Hemicentin-2	HMCN2	>sp|Q8NDA2|HMCN2_HUMAN Hemicentin-2 OS=Homo sapiens GN=HMCN2 PE=2 SV=2	1	1	1	1	1	0	0	1	1	0	0	1	1	0	0	1	0.2	0.2	0.2	542.49	5065	5065	2		2	0.005487	6.7503	0.068246	0.054459	NaN	1	1	Median	NaN	NaN	NaN	0	0	Median	NaN	NaN	NaN
Q8NE71	Q8NE71	4	4	4	ATP-binding cassette sub-family F member 1	ABCF1	>sp|Q8NE71|ABCF1_HUMAN ATP-binding cassette sub-family F member 1 OS=Homo sapiens GN=ABCF1 PE=1 SV=2	1	4	4	4	0	2	1	2	0	2	1	2	0	2	1	2	8.3	8.3	8.3	95.925	845	845	1	5		0	35.464	1.4498	1.5418	111.45	3	1	Median	NaN	NaN	NaN	0	0	Median	1.4498	1.5418	NaN
Q8TA86	Q8TA86	2	2	2	Retinitis pigmentosa 9 protein	RP9	>sp|Q8TA86|RP9_HUMAN Retinitis pigmentosa 9 protein OS=Homo sapiens GN=RP9 PE=1 SV=2	1	2	2	2	1	2	0	1	1	2	0	1	1	2	0	1	9	9	9	26.106	221	221	1.62	3	5	0	12.577	0.12062	0.12263	196.59	5	5	Median	NaN	NaN	NaN	0	0	Median	0.062315	0.072648	39.863
Q8TAD8	Q8TAD8	1	1	1	Smad nuclear-interacting protein 1	SNIP1	>sp|Q8TAD8|SNIP1_HUMAN Smad nuclear-interacting protein 1 OS=Homo sapiens GN=SNIP1 PE=1 SV=1	1	1	1	1	0	0	0	1	0	0	0	1	0	0	0	1	3.8	3.8	3.8	45.777	396	396	1	1		0.0014184	7.0826	NaN	NaN	NaN	0	0	Median	NaN	NaN	NaN	0	0	Median	NaN	NaN	NaN
Q8TAQ2	Q8TAQ2	1	1	1	SWI/SNF complex subunit SMARCC2	SMARCC2	>sp|Q8TAQ2|SMRC2_HUMAN SWI/SNF complex subunit SMARCC2 OS=Homo sapiens GN=SMARCC2 PE=1 SV=1	1	1	1	1	0	0	1	0	0	0	1	0	0	0	1	0	1.7	1.7	1.7	132.88	1214	1214	1	2		0	13.387	0.45178	0.36206	121.32	2	1	Median	NaN	NaN	NaN	0	0	Median	NaN	NaN	NaN
Q8TDL5	Q8TDL5	2	2	2	BPI fold-containing family B member 1	BPIFB1	>sp|Q8TDL5|BPIB1_HUMAN BPI fold-containing family B member 1 OS=Homo sapiens GN=BPIFB1 PE=1 SV=1	1	2	2	2	0	0	0	2	0	0	0	2	0	0	0	2	5.4	5.4	5.4	52.441	484	484	1	2		0	12.609	NaN	NaN	NaN	0	0	Median	NaN	NaN	NaN	0	0	Median	NaN	NaN	NaN
Q8TDQ7	Q8TDQ7	9	4	4	Glucosamine-6-phosphate isomerase 2	GNPDA2	>sp|Q8TDQ7|GNPI2_HUMAN Glucosamine-6-phosphate isomerase 2 OS=Homo sapiens GN=GNPDA2 PE=1 SV=1	1	9	4	4	2	5	5	4	1	1	3	2	1	1	3	2	47.8	25.7	25.7	31.084	276	276	1.17	10	2	0	57.452	0.19979	0.23849	255.63	6	6	Median	0.14161	0.21482	74.005	2	2	Median	7.7904	8.8078	NaN
Q8TEQ6	Q8TEQ6	38	38	38	Gem-associated protein 5	GEMIN5	>sp|Q8TEQ6|GEMI5_HUMAN Gem-associated protein 5 OS=Homo sapiens GN=GEMIN5 PE=1 SV=3	1	38	38	38	16	15	9	30	16	15	9	30	16	15	9	30	35.5	35.5	35.5	168.59	1508	1508	1.32	81	38	0	323.31	2.6489	2.4592	227.38	76	75	Median	0.11294	0.16897	102.52	21	20	Median	8.3422	9.4586	83.147
Q8WUD4	Q8WUD4	1	1	1	Coiled-coil domain-containing protein 12	CCDC12	>sp|Q8WUD4|CCD12_HUMAN Coiled-coil domain-containing protein 12 OS=Homo sapiens GN=CCDC12 PE=1 SV=1	1	1	1	1	0	0	1	0	0	0	1	0	0	0	1	0	10.2	10.2	10.2	19.181	166	166	1	1		0.0015848	8.2167	NaN	NaN	NaN	0	0	Median	NaN	NaN	NaN	0	0	Median	NaN	NaN	NaN
Q8WUQ7	Q8WUQ7	1	1	1	Cactin	CACTIN	>sp|Q8WUQ7|CATIN_HUMAN Cactin OS=Homo sapiens GN=CACTIN PE=1 SV=3	1	1	1	1	1	1	0	0	1	1	0	0	1	1	0	0	2.9	2.9	2.9	88.701	758	758	1	2		0	25.556	0.74646	0.86745	98.801	2	0	Median	1.0376	1.7444	NaN	1	0	Median	0.53699	0.43135	NaN
Q8WVK2	Q8WVK2	6	6	6	U4/U6.U5 small nuclear ribonucleoprotein 27 kDa protein	SNRNP27	>sp|Q8WVK2|SNR27_HUMAN U4/U6.U5 small nuclear ribonucleoprotein 27 kDa protein OS=Homo sapiens GN=SNRNP27 PE=1 SV=1	1	6	6	6	4	3	1	5	4	3	1	5	4	3	1	5	37.4	37.4	37.4	18.86	155	155	1.36	14	8	0	133.24	1.6055	1.4256	165.93	9	0	Median	0.16453	0.25284	6.6076	3	0	Median	1.4488	1.0675	87.128
Q8WVS4	Q8WVS4	1	1	1	WD repeat-containing protein 60	WDR60	>sp|Q8WVS4|WDR60_HUMAN WD repeat-containing protein 60 OS=Homo sapiens GN=WDR60 PE=1 SV=3	1	1	1	1	0	0	0	1	0	0	0	1	0	0	0	1	1.3	1.3	1.3	122.57	1066	1066	1	1		0.0014684	7.3755	3.5551	3.2466	NaN	1	1	Median	NaN	NaN	NaN	0	0	Median	NaN	NaN	NaN
Q8WVV4	Q8WVV4	3	3	3	Protein POF1B	POF1B	>sp|Q8WVV4|POF1B_HUMAN Protein POF1B OS=Homo sapiens GN=POF1B PE=1 SV=3	1	3	3	3	0	0	3	0	0	0	3	0	0	0	3	0	7.1	7.1	7.1	68.064	589	589	1	3		0	23.489	11.659	9.3068	113.46	2	1	Median	NaN	NaN	NaN	0	0	Median	NaN	NaN	NaN
Q8WWK9	Q8WWK9	2	2	2	Cytoskeleton-associated protein 2	CKAP2	>sp|Q8WWK9|CKAP2_HUMAN Cytoskeleton-associated protein 2 OS=Homo sapiens GN=CKAP2 PE=1 SV=1	1	2	2	2	0	0	0	2	0	0	0	2	0	0	0	2	4.4	4.4	4.4	76.986	683	683	1.33	2	1	0	12.87	10.126	7.9194	57.776	2	2	Median	NaN	NaN	NaN	0	0	Median	NaN	NaN	NaN
Q8WXA9	Q8WXA9	3	3	3	Splicing regulatory glutamine/lysine-rich protein 1	SREK1	>sp|Q8WXA9|SREK1_HUMAN Splicing regulatory glutamine/lysine-rich protein 1 OS=Homo sapiens GN=SREK1 PE=1 SV=1	1	3	3	3	1	3	0	1	1	3	0	1	1	3	0	1	9.6	9.6	9.6	59.38	508	508	1.17	5	1	0	19.638	0.53263	0.60363	137.62	6	6	Median	1.0151	1.4706	NaN	1	1	Median	0.32474	0.33812	106.03
Q8WXF1	Q8WXF1	4	4	4	Paraspeckle component 1	PSPC1	>sp|Q8WXF1|PSPC1_HUMAN Paraspeckle component 1 OS=Homo sapiens GN=PSPC1 PE=1 SV=1	1	4	4	4	0	0	4	0	0	0	4	0	0	0	4	0	11.3	11.3	11.3	58.743	523	523	1	5		0	45.149	1.1847	1.0556	43.982	4	2	Median	NaN	NaN	NaN	0	0	Median	NaN	NaN	NaN
Q8WXX5	Q8WXX5	3	3	3	DnaJ homolog subfamily C member 9	DNAJC9	>sp|Q8WXX5|DNJC9_HUMAN DnaJ homolog subfamily C member 9 OS=Homo sapiens GN=DNAJC9 PE=1 SV=1	1	3	3	3	0	1	1	2	0	1	1	2	0	1	1	2	11.2	11.2	11.2	29.909	260	260	1	4		0	22.197	5.7254	5.2702	37.497	3	3	Median	NaN	NaN	NaN	0	0	Median	6.8896	7.7044	NaN
Q92499	Q92499	9	9	9	ATP-dependent RNA helicase DDX1	DDX1	>sp|Q92499|DDX1_HUMAN ATP-dependent RNA helicase DDX1 OS=Homo sapiens GN=DDX1 PE=1 SV=2	1	9	9	9	2	2	4	6	2	2	4	6	2	2	4	6	19.2	19.2	19.2	82.431	740	740	1.18	14	3	0	118.04	4.2814	3.8811	212.08	9	8	Median	NaN	NaN	NaN	0	0	Median	NaN	NaN	NaN
Q92522	Q92522	2	2	2	Histone H1x	H1FX	>sp|Q92522|H1X_HUMAN Histone H1x OS=Homo sapiens GN=H1FX PE=1 SV=1	1	2	2	2	1	1	0	2	1	1	0	2	1	1	0	2	10.8	10.8	10.8	22.487	213	213	1.6	2	3	0	25.029	3.4518	2.6924	100.86	4	2	Median	0.46164	0.59453	NaN	1	0	Median	NaN	NaN	NaN
Q92552	Q92552	2	2	2	28S ribosomal protein S27, mitochondrial	MRPS27	>sp|Q92552|RT27_HUMAN 28S ribosomal protein S27, mitochondrial OS=Homo sapiens GN=MRPS27 PE=1 SV=3	1	2	2	2	0	0	2	0	0	0	2	0	0	0	2	0	6.5	6.5	6.5	47.611	414	414	1	2		0	14.494	0.1186	0.10344	NaN	1	1	Median	NaN	NaN	NaN	0	0	Median	NaN	NaN	NaN
Q92665	Q92665	4	4	4	28S ribosomal protein S31, mitochondrial	MRPS31	>sp|Q92665|RT31_HUMAN 28S ribosomal protein S31, mitochondrial OS=Homo sapiens GN=MRPS31 PE=1 SV=3	1	4	4	4	0	1	2	2	0	1	2	2	0	1	2	2	11.1	11.1	11.1	45.318	395	395	1.33	4	2	0	25.42	4.304	4.0336	259.12	6	6	Median	NaN	NaN	NaN	0	0	Median	5.32	5.5609	NaN
Q92688	Q92688	4	3	3	Acidic leucine-rich nuclear phosphoprotein 32 family member B	ANP32B	>sp|Q92688|AN32B_HUMAN Acidic leucine-rich nuclear phosphoprotein 32 family member B OS=Homo sapiens GN=ANP32B PE=1 SV=1	1	4	3	3	3	1	1	3	2	0	0	2	2	0	0	2	20.3	13.9	13.9	28.787	251	251	1.17	5	1	0	21.288	8.3796	7.5504	34.277	2	2	Median	NaN	NaN	NaN	0	0	Median	NaN	NaN	NaN
Q92734	Q92734	5	5	5	Protein TFG	TFG	>sp|Q92734|TFG_HUMAN Protein TFG OS=Homo sapiens GN=TFG PE=1 SV=2	1	5	5	5	0	0	5	0	0	0	5	0	0	0	5	0	20.5	20.5	20.5	43.447	400	400	1	5		0	62.001	1.2373	0.99124	11.33	4	0	Median	NaN	NaN	NaN	0	0	Median	NaN	NaN	NaN
Q92804	Q92804	3	2	2	TATA-binding protein-associated factor 2N	TAF15	>sp|Q92804|RBP56_HUMAN TATA-binding protein-associated factor 2N OS=Homo sapiens GN=TAF15 PE=1 SV=1	1	3	2	2	0	2	1	0	0	2	0	0	0	2	0	0	8.6	8.6	8.6	61.829	592	592	1	2		0	22.569	1.0307	1.1039	NaN	1	1	Median	NaN	NaN	NaN	0	0	Median	1.0307	1.1039	NaN
Q92900	Q92900	2	2	2	Regulator of nonsense transcripts 1	UPF1	>sp|Q92900|RENT1_HUMAN Regulator of nonsense transcripts 1 OS=Homo sapiens GN=UPF1 PE=1 SV=2	1	2	2	2	0	0	1	1	0	0	1	1	0	0	1	1	2.7	2.7	2.7	124.34	1129	1129	1	2		0	18.721	1.9418	1.7857	180.73	2	2	Median	NaN	NaN	NaN	0	0	Median	NaN	NaN	NaN
Q92922	Q92922	1	1	1	SWI/SNF complex subunit SMARCC1	SMARCC1	>sp|Q92922|SMRC1_HUMAN SWI/SNF complex subunit SMARCC1 OS=Homo sapiens GN=SMARCC1 PE=1 SV=3	1	1	1	1	0	1	1	0	0	1	1	0	0	1	1	0	2.8	2.8	2.8	122.87	1105	1105	1	2		0	54.787	NaN	NaN	NaN	0	0	Median	NaN	NaN	NaN	0	0	Median	NaN	NaN	NaN
Q92979	Q92979	1	1	1	Ribosomal RNA small subunit methyltransferase NEP1	EMG1	>sp|Q92979|NEP1_HUMAN Ribosomal RNA small subunit methyltransferase NEP1 OS=Homo sapiens GN=EMG1 PE=1 SV=4	1	1	1	1	0	0	1	0	0	0	1	0	0	0	1	0	5.7	5.7	5.7	26.72	244	244	1	1		0	15.115	0.10282	0.077902	NaN	1	1	Median	NaN	NaN	NaN	0	0	Median	NaN	NaN	NaN
Q969G3	Q969G3	1	1	1	SWI/SNF-related matrix-associated actin-dependent regulator of chromatin subfamily E member 1	SMARCE1	>sp|Q969G3|SMCE1_HUMAN SWI/SNF-related matrix-associated actin-dependent regulator of chromatin subfamily E member 1 OS=Homo sapiens GN=SMARCE1 PE=1 SV=2	1	1	1	1	0	0	1	0	0	0	1	0	0	0	1	0	3.6	3.6	3.6	46.649	411	411	1	2		0	28.45	0.42869	0.37605	40.899	2	2	Median	NaN	NaN	NaN	0	0	Median	NaN	NaN	NaN
Q969Q0;P83881	Q969Q0;P83881	8;7	8;7	8;7	60S ribosomal protein L36a-like;60S ribosomal protein L36a	RPL36AL;RPL36A	>sp|Q969Q0|RL36L_HUMAN 60S ribosomal protein L36a-like OS=Homo sapiens GN=RPL36AL PE=1 SV=3;>sp|P83881|RL36A_HUMAN 60S ribosomal protein L36a OS=Homo sapiens GN=RPL36A PE=1 SV=2	2	8	8	8	2	4	3	5	2	4	3	5	2	4	3	5	51.9	51.9	51.9	12.469	106	106;106	1.18	14	3	0	56.315	0.90895	0.62971	147.69	6	0	Median	0.24857	0.43376	33.449	3	2	Plateau	0.061496	0.06764	104.8
Q96A35	Q96A35	1	1	1	39S ribosomal protein L24, mitochondrial	MRPL24	>sp|Q96A35|RM24_HUMAN 39S ribosomal protein L24, mitochondrial OS=Homo sapiens GN=MRPL24 PE=1 SV=1	1	1	1	1	0	0	1	0	0	0	1	0	0	0	1	0	6	6	6	24.915	216	216	1	1		0.0014815	7.4804	NaN	NaN	NaN	0	0	Median	NaN	NaN	NaN	0	0	Median	NaN	NaN	NaN
Q96AG4	Q96AG4	9	9	9	Leucine-rich repeat-containing protein 59	LRRC59	>sp|Q96AG4|LRC59_HUMAN Leucine-rich repeat-containing protein 59 OS=Homo sapiens GN=LRRC59 PE=1 SV=1	1	9	9	9	2	9	3	6	2	9	3	6	2	9	3	6	38.4	38.4	38.4	34.93	307	307	1.32	21	10	0	116.92	1.1196	0.92486	73.093	8	0	Median	1.5082	2.7018	58.191	3	1	Median	1.005	0.76942	34.056
Q96C57	Q96C57	1	1	1	Uncharacterized protein C12orf43	C12orf43	>sp|Q96C57|CL043_HUMAN Uncharacterized protein C12orf43 OS=Homo sapiens GN=C12orf43 PE=1 SV=2	1	1	1	1	0	1	0	0	0	1	0	0	0	1	0	0	8	8	8	28.17	262	262	1	1		0.0014728	7.3954	NaN	NaN	NaN	0	0	Median	NaN	NaN	NaN	0	0	Median	NaN	NaN	NaN
Q96C86	Q96C86	5	5	5	m7GpppX diphosphatase	DCPS	>sp|Q96C86|DCPS_HUMAN m7GpppX diphosphatase OS=Homo sapiens GN=DCPS PE=1 SV=2	1	5	5	5	1	0	5	2	1	0	5	2	1	0	5	2	20.2	20.2	20.2	38.608	337	337	1.09	10	1	0	33.769	0.088724	0.057584	316.14	5	5	Median	NaN	NaN	NaN	0	0	Median	NaN	NaN	NaN
Q96CT7	Q96CT7	4	4	4	Coiled-coil domain-containing protein 124	CCDC124	>sp|Q96CT7|CC124_HUMAN Coiled-coil domain-containing protein 124 OS=Homo sapiens GN=CCDC124 PE=1 SV=1	1	4	4	4	0	3	1	3	0	3	1	3	0	3	1	3	22.4	22.4	22.4	25.835	223	223	1.36	9	5	0	144.33	11.528	9.7771	105.34	12	12	Median	NaN	NaN	NaN	0	0	Median	18.314	15.318	56.673
Q96DA6	Q96DA6	1	1	1	Mitochondrial import inner membrane translocase subunit TIM14	DNAJC19	>sp|Q96DA6|TIM14_HUMAN Mitochondrial import inner membrane translocase subunit TIM14 OS=Homo sapiens GN=DNAJC19 PE=1 SV=3	1	1	1	1	0	1	0	1	0	1	0	1	0	1	0	1	12.1	12.1	12.1	12.498	116	116	1.5	1	1	0.0013986	6.9795	NaN	NaN	NaN	0	0	Median	NaN	NaN	NaN	0	0	Median	NaN	NaN	NaN
Q96EY4	Q96EY4	2	2	2	Translation machinery-associated protein 16	TMA16	>sp|Q96EY4|TMA16_HUMAN Translation machinery-associated protein 16 OS=Homo sapiens GN=TMA16 PE=1 SV=2	1	2	2	2	0	1	0	1	0	1	0	1	0	1	0	1	17.2	17.2	17.2	23.864	203	203	1	2		0	20.472	8.2593	8.3223	36.76	2	2	Median	NaN	NaN	NaN	0	0	Median	9.4275	10.793	NaN
Q96EY7	Q96EY7	5	5	5	Pentatricopeptide repeat domain-containing protein 3, mitochondrial	PTCD3	>sp|Q96EY7|PTCD3_HUMAN Pentatricopeptide repeat domain-containing protein 3, mitochondrial OS=Homo sapiens GN=PTCD3 PE=1 SV=3	1	5	5	5	1	4	2	1	1	4	2	1	1	4	2	1	11.9	11.9	11.9	78.549	689	689	1	9		0	69.305	0.087597	0.077112	10.072	2	2	Median	NaN	NaN	NaN	0	0	Median	NaN	NaN	NaN
Q96FJ2	Q96FJ2	2	1	1	Dynein light chain 2, cytoplasmic	DYNLL2	>sp|Q96FJ2|DYL2_HUMAN Dynein light chain 2, cytoplasmic OS=Homo sapiens GN=DYNLL2 PE=1 SV=1	1	2	1	1	0	0	1	1	0	0	1	0	0	0	1	0	37.1	24.7	24.7	10.35	89	89	1	1		0	14.097	0.97513	0.66574	NaN	1	0	Median	NaN	NaN	NaN	0	0	Median	NaN	NaN	NaN
Q96GA3	Q96GA3	2	2	2	Protein LTV1 homolog	LTV1	>sp|Q96GA3|LTV1_HUMAN Protein LTV1 homolog OS=Homo sapiens GN=LTV1 PE=1 SV=1	1	2	2	2	2	0	0	1	2	0	0	1	2	0	0	1	4.8	4.8	4.8	54.854	475	475	1	3		0	11.208	0.59189	0.66764	275.3	2	2	Median	0.067969	0.095304	NaN	1	1	Median	NaN	NaN	NaN
Q96GQ7	Q96GQ7	2	2	2	Probable ATP-dependent RNA helicase DDX27	DDX27	>sp|Q96GQ7|DDX27_HUMAN Probable ATP-dependent RNA helicase DDX27 OS=Homo sapiens GN=DDX27 PE=1 SV=2	1	2	2	2	1	0	0	2	1	0	0	2	1	0	0	2	2.6	2.6	2.6	89.834	796	796	1.5	2	2	0	13.451	0.78771	0.92774	98.603	4	4	Median	0.28787	0.38986	18.646	2	2	Median	NaN	NaN	NaN
Q96GY0	Q96GY0	4	4	4	Zinc finger C2HC domain-containing protein 1A	ZC2HC1A	>sp|Q96GY0|ZC21A_HUMAN Zinc finger C2HC domain-containing protein 1A OS=Homo sapiens GN=ZC2HC1A PE=1 SV=2	1	4	4	4	0	0	0	4	0	0	0	4	0	0	0	4	9.5	9.5	9.5	35.092	325	325	1.29	5	2	0	25.208	7.2234	6.3116	56.776	4	4	Median	NaN	NaN	NaN	0	0	Median	NaN	NaN	NaN
Q96HQ2	Q96HQ2	2	2	2	CDKN2AIP N-terminal-like protein	CDKN2AIPNL	>sp|Q96HQ2|C2AIL_HUMAN CDKN2AIP N-terminal-like protein OS=Homo sapiens GN=CDKN2AIPNL PE=1 SV=1	1	2	2	2	0	0	2	0	0	0	2	0	0	0	2	0	15.5	15.5	15.5	13.196	116	116	1	3		0	79.444	0.2061	0.18569	NaN	1	1	Median	NaN	NaN	NaN	0	0	Median	NaN	NaN	NaN
Q96IZ0	Q96IZ0	1	1	1	PRKC apoptosis WT1 regulator protein	PAWR	>sp|Q96IZ0|PAWR_HUMAN PRKC apoptosis WT1 regulator protein OS=Homo sapiens GN=PAWR PE=1 SV=1	1	1	1	1	0	0	1	0	0	0	1	0	0	0	1	0	5	5	5	36.567	340	340	1	3		0.0016367	9.3274	1.0652	0.78355	7.8692	3	3	Median	NaN	NaN	NaN	0	0	Median	NaN	NaN	NaN
Q96IZ7	Q96IZ7	5	5	5	Serine/Arginine-related protein 53	RSRC1	>sp|Q96IZ7|RSRC1_HUMAN Serine/Arginine-related protein 53 OS=Homo sapiens GN=RSRC1 PE=1 SV=1	1	5	5	5	3	3	1	5	3	3	1	5	3	3	1	5	22.8	22.8	22.8	38.677	334	334	1.22	14	4	0	71.508	3.9254	3.1188	75.32	7	0	Median	0.64097	0.97371	16.063	3	0	Median	0.14914	0.15287	52.351
Q96J88	Q96J88	1	1	1	Epithelial-stromal interaction protein 1	EPSTI1	>sp|Q96J88|ESIP1_HUMAN Epithelial-stromal interaction protein 1 OS=Homo sapiens GN=EPSTI1 PE=2 SV=2	1	1	1	1	0	0	0	1	0	0	0	1	0	0	0	1	4.1	4.1	4.1	36.793	318	318	1	1		0.0054422	6.5504	NaN	NaN	NaN	0	0	Median	NaN	NaN	NaN	0	0	Median	NaN	NaN	NaN
Q96P11	Q96P11	1	1	1	Probable 28S rRNA (cytosine-C(5))-methyltransferase	NSUN5	>sp|Q96P11|NSUN5_HUMAN Probable 28S rRNA (cytosine-C(5))-methyltransferase OS=Homo sapiens GN=NSUN5 PE=1 SV=2	1	1	1	1	0	1	1	0	0	1	1	0	0	1	1	0	3.7	3.7	3.7	46.691	429	429	1	3		0	15.83	0.41784	0.3594	NaN	1	1	Median	NaN	NaN	NaN	0	0	Median	NaN	NaN	NaN
Q96P63	Q96P63	3	3	3	Serpin B12	SERPINB12	>sp|Q96P63|SPB12_HUMAN Serpin B12 OS=Homo sapiens GN=SERPINB12 PE=1 SV=1	1	3	3	3	2	1	2	1	2	1	2	1	2	1	2	1	12.6	12.6	12.6	46.276	405	405	1.14	6	1	0	34.929	0.75554	0.97283	77.917	6	5	Median	0.41418	0.61819	42.872	3	2	Median	0.69499	0.82525	NaN
Q99459	Q99459	9	9	9	Cell division cycle 5-like protein	CDC5L	>sp|Q99459|CDC5L_HUMAN Cell division cycle 5-like protein OS=Homo sapiens GN=CDC5L PE=1 SV=2	1	9	9	9	5	6	3	1	5	6	3	1	5	6	3	1	15.7	15.7	15.7	92.25	802	802	1.1	19	2	0	120.67	0.7129	0.97405	62.026	7	0	Median	0.69675	1.035	11.406	4	0	Median	0.19175	0.22468	93.237
Q99497	Q99497	1	1	1	Protein deglycase DJ-1	PARK7	>sp|Q99497|PARK7_HUMAN Protein deglycase DJ-1 OS=Homo sapiens GN=PARK7 PE=1 SV=2	1	1	1	1	0	0	1	0	0	0	1	0	0	0	1	0	7.9	7.9	7.9	19.891	189	189	1	1		0	14.617	NaN	NaN	NaN	0	0	Median	NaN	NaN	NaN	0	0	Median	NaN	NaN	NaN
Q99590	Q99590	2	2	2	Protein SCAF11	SCAF11	>sp|Q99590|SCAFB_HUMAN Protein SCAF11 OS=Homo sapiens GN=SCAF11 PE=1 SV=2	1	2	2	2	0	0	0	2	0	0	0	2	0	0	0	2	1.6	1.6	1.6	164.65	1463	1463	1	2		0	11.164	2.5345	2.2869	45.401	2	2	Median	NaN	NaN	NaN	0	0	Median	NaN	NaN	NaN
Q99715	Q99715	5	5	5	Collagen alpha-1(XII) chain	COL12A1	>sp|Q99715|COCA1_HUMAN Collagen alpha-1(XII) chain OS=Homo sapiens GN=COL12A1 PE=1 SV=2	1	5	5	5	0	0	5	0	0	0	5	0	0	0	5	0	2.8	2.8	2.8	333.14	3063	3063	1	8		0	37.762	1.3369	1.1153	32.322	5	3	Median	NaN	NaN	NaN	0	0	Median	NaN	NaN	NaN
Q99729	Q99729	3	3	3	Heterogeneous nuclear ribonucleoprotein A/B	HNRNPAB	>sp|Q99729|ROAA_HUMAN Heterogeneous nuclear ribonucleoprotein A/B OS=Homo sapiens GN=HNRNPAB PE=1 SV=2	1	3	3	3	0	3	1	1	0	3	1	1	0	3	1	1	12	12	12	36.224	332	332	1.17	5	1	0	26.234	19.585	19.872	205.85	5	4	Median	NaN	NaN	NaN	0	0	Median	19.585	19.872	60.138
Q99959	Q99959	2	2	2	Plakophilin-2	PKP2	>sp|Q99959|PKP2_HUMAN Plakophilin-2 OS=Homo sapiens GN=PKP2 PE=1 SV=2	1	2	2	2	1	0	0	2	1	0	0	2	1	0	0	2	4	4	4	97.414	881	881	1.25	3	1	0	25.79	2.0421	1.6884	91.014	4	4	Median	0.458	0.62082	NaN	1	1	Median	NaN	NaN	NaN
Q9BPW8	Q9BPW8	5	5	5	Protein NipSnap homolog 1	NIPSNAP1	>sp|Q9BPW8|NIPS1_HUMAN Protein NipSnap homolog 1 OS=Homo sapiens GN=NIPSNAP1 PE=1 SV=1	1	5	5	5	1	3	4	3	1	3	4	3	1	3	4	3	18	18	18	33.31	284	284	1.27	11	4	0	50.239	3.5424	3.373	157.55	10	10	Median	0.23848	0.33894	23.419	2	2	Median	4.5703	4.8769	68.806
Q9BQE3;A6NHL2;Q9H853	Q9BQE3	15;2;1	1;0;0	1;0;0	Tubulin alpha-1C chain	TUBA1C	>sp|Q9BQE3|TBA1C_HUMAN Tubulin alpha-1C chain OS=Homo sapiens GN=TUBA1C PE=1 SV=1	3	15	1	1	8	14	6	10	0	1	0	0	0	1	0	0	44.3	3.8	3.8	49.895	449	449;446;241	1.5	1	1	0	28.87	4.6044	4.747	NaN	1	1	Median	NaN	NaN	NaN	0	0	Median	4.6044	4.747	NaN
Q9BRJ6	Q9BRJ6	1	1	1	Uncharacterized protein C7orf50	C7orf50	>sp|Q9BRJ6|CG050_HUMAN Uncharacterized protein C7orf50 OS=Homo sapiens GN=C7orf50 PE=1 SV=1	1	1	1	1	0	1	0	0	0	1	0	0	0	1	0	0	22.2	22.2	22.2	22.083	194	194	1	1		0.0055402	6.8172	0.33649	0.30625	NaN	1	1	Median	NaN	NaN	NaN	0	0	Median	0.33649	0.30625	NaN
Q9BRR8	Q9BRR8	8	8	8	G patch domain-containing protein 1	GPATCH1	>sp|Q9BRR8|GPTC1_HUMAN G patch domain-containing protein 1 OS=Homo sapiens GN=GPATCH1 PE=1 SV=1	1	8	8	8	2	8	0	2	2	8	0	2	2	8	0	2	11.2	11.2	11.2	103.34	931	931	1.27	11	4	0	73.322	0.43465	0.44575	167.58	13	11	Median	3.7573	5.5589	26.151	2	2	Median	0.146	0.16644	135.7
Q9BTC0	Q9BTC0	1	1	1	Death-inducer obliterator 1	DIDO1	>sp|Q9BTC0|DIDO1_HUMAN Death-inducer obliterator 1 OS=Homo sapiens GN=DIDO1 PE=1 SV=5	1	1	1	1	0	0	0	1	0	0	0	1	0	0	0	1	1.2	1.2	1.2	243.87	2240	2240	1	1		0.0015699	8.104	4.7119	4.2767	NaN	1	1	Median	NaN	NaN	NaN	0	0	Median	NaN	NaN	NaN
Q9BTD8	Q9BTD8	2	2	2	RNA-binding protein 42	RBM42	>sp|Q9BTD8|RBM42_HUMAN RNA-binding protein 42 OS=Homo sapiens GN=RBM42 PE=1 SV=1	1	2	2	2	0	1	2	0	0	1	2	0	0	1	2	0	9.4	9.4	9.4	50.413	480	480	1	3		0	19.243	0.43356	0.3845	49.91	2	2	Median	NaN	NaN	NaN	0	0	Median	NaN	NaN	NaN
Q9BTL3	Q9BTL3	5	5	5	RNMT-activating mini protein	FAM103A1	>sp|Q9BTL3|RAM_HUMAN RNMT-activating mini protein OS=Homo sapiens GN=FAM103A1 PE=1 SV=1	1	5	5	5	3	2	2	4	3	2	2	4	3	2	2	4	64.4	64.4	64.4	14.381	118	118	1.22	14	4	0	72.05	0.17484	0.19372	261.74	10	10	Median	0.1052	0.15987	56.37	3	3	Median	NaN	NaN	NaN
Q9BTT0	Q9BTT0	3	3	3	Acidic leucine-rich nuclear phosphoprotein 32 family member E	ANP32E	>sp|Q9BTT0|AN32E_HUMAN Acidic leucine-rich nuclear phosphoprotein 32 family member E OS=Homo sapiens GN=ANP32E PE=1 SV=1	1	3	3	3	2	1	3	0	2	1	3	0	2	1	3	0	12.3	12.3	12.3	30.692	268	268	1.2	8	2	0	53.452	0.1762	0.15999	143.1	3	3	Median	0.40563	0.5387	NaN	1	1	Median	NaN	NaN	NaN
Q9BUF5	Q9BUF5	7	4	4	Tubulin beta-6 chain	TUBB6	>sp|Q9BUF5|TBB6_HUMAN Tubulin beta-6 chain OS=Homo sapiens GN=TUBB6 PE=1 SV=1	1	7	4	4	1	5	3	5	0	3	1	2	0	3	1	2	24.4	17	17	49.857	446	446	1.33	6	3	0	47.665	3.0414	3.1715	110.16	7	7	Median	NaN	NaN	NaN	0	0	Median	3.8371	3.9015	115.4
Q9BUJ2	Q9BUJ2	6	6	6	Heterogeneous nuclear ribonucleoprotein U-like protein 1	HNRNPUL1	>sp|Q9BUJ2|HNRL1_HUMAN Heterogeneous nuclear ribonucleoprotein U-like protein 1 OS=Homo sapiens GN=HNRNPUL1 PE=1 SV=2	1	6	6	6	3	3	2	5	3	3	2	5	3	3	2	5	11	11	11	95.737	856	856	1.14	12	2	0	55.198	0.41739	0.60439	57.434	3	0	Median	0.22195	0.3484	36.423	3	1	Median	2.8065	2.9453	128.92
Q9BUQ8	Q9BUQ8	1	1	1	Probable ATP-dependent RNA helicase DDX23	DDX23	>sp|Q9BUQ8|DDX23_HUMAN Probable ATP-dependent RNA helicase DDX23 OS=Homo sapiens GN=DDX23 PE=1 SV=3	1	1	1	1	0	0	1	0	0	0	1	0	0	0	1	0	1.5	1.5	1.5	95.581	820	820	1	1		0.0014451	7.2315	0.65799	0.60278	NaN	1	0	Median	NaN	NaN	NaN	0	0	Median	NaN	NaN	NaN
Q9BVC5	Q9BVC5	1	1	1	Ashwin	C2orf49	>sp|Q9BVC5|ASHWN_HUMAN Ashwin OS=Homo sapiens GN=C2orf49 PE=1 SV=1	1	1	1	1	0	1	0	0	0	1	0	0	0	1	0	0	8.6	8.6	8.6	25.858	232	232	1	1		0	12.897	NaN	NaN	NaN	0	0	Median	NaN	NaN	NaN	0	0	Median	NaN	NaN	NaN
Q9BW19	Q9BW19	3	3	3	Kinesin-like protein KIFC1	KIFC1	>sp|Q9BW19|KIFC1_HUMAN Kinesin-like protein KIFC1 OS=Homo sapiens GN=KIFC1 PE=1 SV=2	1	3	3	3	1	0	1	3	1	0	1	3	1	0	1	3	5.9	5.9	5.9	73.747	673	673	1	6		0	24.867	0.45016	0.38614	163.43	3	3	Median	0.091585	0.15013	NaN	1	1	Median	NaN	NaN	NaN
Q9BXS6	Q9BXS6	5	5	5	Nucleolar and spindle-associated protein 1	NUSAP1	>sp|Q9BXS6|NUSAP_HUMAN Nucleolar and spindle-associated protein 1 OS=Homo sapiens GN=NUSAP1 PE=1 SV=1	1	5	5	5	0	0	0	5	0	0	0	5	0	0	0	5	15	15	15	49.451	441	441	1	5		0	33.657	7.9427	6.7195	105.47	2	2	Median	NaN	NaN	NaN	0	0	Median	NaN	NaN	NaN
Q9BY44	Q9BY44	1	1	1	Eukaryotic translation initiation factor 2A;Eukaryotic translation initiation factor 2A, N-terminally processed	EIF2A	>sp|Q9BY44|EIF2A_HUMAN Eukaryotic translation initiation factor 2A OS=Homo sapiens GN=EIF2A PE=1 SV=3	1	1	1	1	0	0	1	0	0	0	1	0	0	0	1	0	2.6	2.6	2.6	64.989	585	585	1	2		0.0015674	8.0835	0.19967	0.1646	19.862	2	2	Median	NaN	NaN	NaN	0	0	Median	NaN	NaN	NaN
Q9BY77	Q9BY77	4	4	4	Polymerase delta-interacting protein 3	POLDIP3	>sp|Q9BY77|PDIP3_HUMAN Polymerase delta-interacting protein 3 OS=Homo sapiens GN=POLDIP3 PE=1 SV=2	1	4	4	4	0	0	0	4	0	0	0	4	0	0	0	4	15	15	15	46.089	421	421	1	4		0	36.33	15.873	14.03	NaN	1	1	Median	NaN	NaN	NaN	0	0	Median	NaN	NaN	NaN
Q9BYD3	Q9BYD3	1	1	1	39S ribosomal protein L4, mitochondrial	MRPL4	>sp|Q9BYD3|RM04_HUMAN 39S ribosomal protein L4, mitochondrial OS=Homo sapiens GN=MRPL4 PE=1 SV=1	1	1	1	1	0	0	1	1	0	0	1	1	0	0	1	1	5.1	5.1	5.1	34.919	311	311	1	2		0.0014599	7.3143	0.70988	0.56983	NaN	1	0	Median	NaN	NaN	NaN	0	0	Median	NaN	NaN	NaN
Q9BYG3	Q9BYG3	1	1	1	MKI67 FHA domain-interacting nucleolar phosphoprotein	NIFK	>sp|Q9BYG3|MK67I_HUMAN MKI67 FHA domain-interacting nucleolar phosphoprotein OS=Homo sapiens GN=NIFK PE=1 SV=1	1	1	1	1	0	0	1	0	0	0	1	0	0	0	1	0	4.8	4.8	4.8	34.222	293	293	1	1		0.0054795	6.6772	0.30542	0.21705	NaN	1	1	Median	NaN	NaN	NaN	0	0	Median	NaN	NaN	NaN
Q9BYN8	Q9BYN8	1	1	1	28S ribosomal protein S26, mitochondrial	MRPS26	>sp|Q9BYN8|RT26_HUMAN 28S ribosomal protein S26, mitochondrial OS=Homo sapiens GN=MRPS26 PE=1 SV=1	1	1	1	1	0	1	0	0	0	1	0	0	0	1	0	0	7.3	7.3	7.3	24.211	205	205	1	1		0.0015314	7.7488	NaN	NaN	NaN	0	0	Median	NaN	NaN	NaN	0	0	Median	NaN	NaN	NaN
Q9BZF9	Q9BZF9	1	1	1	Uveal autoantigen with coiled-coil domains and ankyrin repeats	UACA	>sp|Q9BZF9|UACA_HUMAN Uveal autoantigen with coiled-coil domains and ankyrin repeats OS=Homo sapiens GN=UACA PE=1 SV=2	1	1	1	1	0	0	1	0	0	0	1	0	0	0	1	0	0.8	0.8	0.8	162.5	1416	1416	1	1		0.0094213	6.4203	0.55815	0.49672	NaN	1	1	Median	NaN	NaN	NaN	0	0	Median	NaN	NaN	NaN
Q9BZI7	Q9BZI7	3	3	3	Regulator of nonsense transcripts 3B	UPF3B	>sp|Q9BZI7|REN3B_HUMAN Regulator of nonsense transcripts 3B OS=Homo sapiens GN=UPF3B PE=1 SV=1	1	3	3	3	1	1	1	1	1	1	1	1	1	1	1	1	7.7	7.7	7.7	57.761	483	483	1	4		0	17.429	NaN	NaN	NaN	0	0	Median	NaN	NaN	NaN	0	0	Median	NaN	NaN	NaN
Q9H0D6	Q9H0D6	5	5	5	5-3 exoribonuclease 2	XRN2	>sp|Q9H0D6|XRN2_HUMAN 5-3 exoribonuclease 2 OS=Homo sapiens GN=XRN2 PE=1 SV=1	1	5	5	5	1	1	2	4	1	1	2	4	1	1	2	4	7.5	7.5	7.5	108.58	950	950	1.11	8	1	0	45.245	5.8366	5.4443	205.76	6	6	Median	NaN	NaN	NaN	0	0	Median	4.7985	5.2672	NaN
Q9H0S4	Q9H0S4	1	1	1	Probable ATP-dependent RNA helicase DDX47	DDX47	>sp|Q9H0S4|DDX47_HUMAN Probable ATP-dependent RNA helicase DDX47 OS=Homo sapiens GN=DDX47 PE=1 SV=1	1	1	1	1	0	0	1	0	0	0	1	0	0	0	1	0	2.9	2.9	2.9	50.646	455	455	1	1		0.0054274	6.5392	NaN	NaN	NaN	0	0	Median	NaN	NaN	NaN	0	0	Median	NaN	NaN	NaN
Q9H2D6	Q9H2D6	1	1	1	TRIO and F-actin-binding protein	TRIOBP	>sp|Q9H2D6|TARA_HUMAN TRIO and F-actin-binding protein OS=Homo sapiens GN=TRIOBP PE=1 SV=3	1	1	1	1	0	0	1	0	0	0	1	0	0	0	1	0	0.8	0.8	0.8	261.37	2365	2365	1	1		0	16.156	0.85383	0.75029	NaN	1	0	Median	NaN	NaN	NaN	0	0	Median	NaN	NaN	NaN
Q9H2U1	Q9H2U1	2	2	2	ATP-dependent RNA helicase DHX36	DHX36	>sp|Q9H2U1|DHX36_HUMAN ATP-dependent RNA helicase DHX36 OS=Homo sapiens GN=DHX36 PE=1 SV=2	1	2	2	2	1	1	0	0	1	1	0	0	1	1	0	0	3.7	3.7	3.7	114.76	1008	1008	1	2		0	24.63	NaN	NaN	NaN	0	0	Median	NaN	NaN	NaN	0	0	Median	NaN	NaN	NaN
Q9H307	Q9H307	1	1	1	Pinin	PNN	>sp|Q9H307|PININ_HUMAN Pinin OS=Homo sapiens GN=PNN PE=1 SV=4	1	1	1	1	1	1	0	0	1	1	0	0	1	1	0	0	2.4	2.4	2.4	81.613	717	717	1.67	1	2	0.0015576	7.9556	0.42668	0.45182	118.79	3	2	Median	1.5989	2.0714	NaN	1	0	Median	0.28835	0.30016	57.834
Q9H3U1	Q9H3U1	1	1	1	Protein unc-45 homolog A	UNC45A	>sp|Q9H3U1|UN45A_HUMAN Protein unc-45 homolog A OS=Homo sapiens GN=UNC45A PE=1 SV=1	1	1	1	1	0	0	1	0	0	0	1	0	0	0	1	0	1.7	1.7	1.7	103.08	944	944	1	2		0	15.942	1.6676	1.4467	NaN	1	0	Median	NaN	NaN	NaN	0	0	Median	NaN	NaN	NaN
Q9H444	Q9H444	1	1	1	Charged multivesicular body protein 4b	CHMP4B	>sp|Q9H444|CHM4B_HUMAN Charged multivesicular body protein 4b OS=Homo sapiens GN=CHMP4B PE=1 SV=1	1	1	1	1	0	1	1	0	0	1	1	0	0	1	1	0	7.1	7.1	7.1	24.95	224	224	1	2		0	16.005	NaN	NaN	NaN	0	0	Median	NaN	NaN	NaN	0	0	Median	NaN	NaN	NaN
Q9H4H8	Q9H4H8	1	1	1	Protein FAM83D	FAM83D	>sp|Q9H4H8|FA83D_HUMAN Protein FAM83D OS=Homo sapiens GN=FAM83D PE=1 SV=3	1	1	1	1	0	0	1	0	0	0	1	0	0	0	1	0	1.5	1.5	1.5	64.424	585	585	1	1		0.0055249	6.8131	0.24513	0.20823	NaN	1	0	Median	NaN	NaN	NaN	0	0	Median	NaN	NaN	NaN
Q9H4Z3	Q9H4Z3	6	6	6	Phosphorylated CTD-interacting factor 1	PCIF1	>sp|Q9H4Z3|PCIF1_HUMAN Phosphorylated CTD-interacting factor 1 OS=Homo sapiens GN=PCIF1 PE=1 SV=1	1	6	6	6	3	1	2	4	3	1	2	4	3	1	2	4	13.1	13.1	13.1	80.669	704	704	1.31	9	4	0	49.501	2.8404	2.4196	262.35	4	4	Median	NaN	NaN	NaN	0	0	Median	NaN	NaN	NaN
Q9H5Z1	Q9H5Z1	3	3	3	Probable ATP-dependent RNA helicase DHX35	DHX35	>sp|Q9H5Z1|DHX35_HUMAN Probable ATP-dependent RNA helicase DHX35 OS=Homo sapiens GN=DHX35 PE=1 SV=2	1	3	3	3	0	3	0	1	0	3	0	1	0	3	0	1	5.4	5.4	5.4	78.909	703	703	1.2	4	1	0	29.415	0.082983	0.08432	64.14	5	5	Median	NaN	NaN	NaN	0	0	Median	0.070038	0.076932	39.772
Q9H6F5	Q9H6F5	1	1	1	Coiled-coil domain-containing protein 86	CCDC86	>sp|Q9H6F5|CCD86_HUMAN Coiled-coil domain-containing protein 86 OS=Homo sapiens GN=CCDC86 PE=1 SV=1	1	1	1	1	0	1	0	1	0	1	0	1	0	1	0	1	3.1	3.1	3.1	40.235	360	360	1	2		0.0014925	7.5232	9.1513	8.4198	NaN	1	1	Median	NaN	NaN	NaN	0	0	Median	NaN	NaN	NaN
Q9H7E9	Q9H7E9	1	1	1	UPF0488 protein C8orf33	C8orf33	>sp|Q9H7E9|CH033_HUMAN UPF0488 protein C8orf33 OS=Homo sapiens GN=C8orf33 PE=1 SV=1	1	1	1	1	1	1	1	1	1	1	1	1	1	1	1	1	10	10	10	24.992	229	229	1	4		0	11.186	NaN	NaN	NaN	0	0	Median	NaN	NaN	NaN	0	0	Median	NaN	NaN	NaN
Q9H840	Q9H840	1	1	1	Gem-associated protein 7	GEMIN7	>sp|Q9H840|GEMI7_HUMAN Gem-associated protein 7 OS=Homo sapiens GN=GEMIN7 PE=1 SV=1	1	1	1	1	0	0	1	0	0	0	1	0	0	0	1	0	9.9	9.9	9.9	14.536	131	131	1	1		0.0016	8.4293	NaN	NaN	NaN	0	0	Median	NaN	NaN	NaN	0	0	Median	NaN	NaN	NaN
Q9HA77	Q9HA77	3	3	3	Probable cysteine--tRNA ligase, mitochondrial	CARS2	>sp|Q9HA77|SYCM_HUMAN Probable cysteine--tRNA ligase, mitochondrial OS=Homo sapiens GN=CARS2 PE=1 SV=1	1	3	3	3	0	0	0	3	0	0	0	3	0	0	0	3	6.2	6.2	6.2	62.223	564	564	1.25	3	1	0	21.052	8.8009	8.0471	NaN	1	1	Median	NaN	NaN	NaN	0	0	Median	NaN	NaN	NaN
Q9HAN9	Q9HAN9	1	1	1	Nicotinamide/nicotinic acid mononucleotide adenylyltransferase 1	NMNAT1	>sp|Q9HAN9|NMNA1_HUMAN Nicotinamide/nicotinic acid mononucleotide adenylyltransferase 1 OS=Homo sapiens GN=NMNAT1 PE=1 SV=1	1	1	1	1	0	0	1	0	0	0	1	0	0	0	1	0	4.7	4.7	4.7	31.932	279	279	1	1		0.0014085	6.9969	0.6023	0.51754	NaN	1	0	Median	NaN	NaN	NaN	0	0	Median	NaN	NaN	NaN
Q9HAU0	Q9HAU0	2	2	2	Pleckstrin homology domain-containing family A member 5	PLEKHA5	>sp|Q9HAU0|PKHA5_HUMAN Pleckstrin homology domain-containing family A member 5 OS=Homo sapiens GN=PLEKHA5 PE=1 SV=1	1	2	2	2	0	0	1	1	0	0	1	1	0	0	1	1	2.1	2.1	2.1	127.46	1116	1116	1	2		0	13.762	NaN	NaN	NaN	0	0	Median	NaN	NaN	NaN	0	0	Median	NaN	NaN	NaN
Q9HCE1	Q9HCE1	2	2	2	Putative helicase MOV-10	MOV10	>sp|Q9HCE1|MOV10_HUMAN Putative helicase MOV-10 OS=Homo sapiens GN=MOV10 PE=1 SV=2	1	2	2	2	0	0	2	0	0	0	2	0	0	0	2	0	3.3	3.3	3.3	113.67	1003	1003	1	3		0	12.254	1.1696	0.94317	55.203	2	1	Median	NaN	NaN	NaN	0	0	Median	NaN	NaN	NaN
Q9HCY8	Q9HCY8	1	1	1	Protein S100-A14	S100A14	>sp|Q9HCY8|S10AE_HUMAN Protein S100-A14 OS=Homo sapiens GN=S100A14 PE=1 SV=1	1	1	1	1	0	0	1	0	0	0	1	0	0	0	1	0	10.6	10.6	10.6	11.662	104	104	1	1		0.005472	6.6685	10.851	7.9527	NaN	1	1	Median	NaN	NaN	NaN	0	0	Median	NaN	NaN	NaN
Q9NPD3	Q9NPD3	2	2	2	Exosome complex component RRP41	EXOSC4	>sp|Q9NPD3|EXOS4_HUMAN Exosome complex component RRP41 OS=Homo sapiens GN=EXOSC4 PE=1 SV=3	1	2	2	2	0	0	2	0	0	0	2	0	0	0	2	0	9.8	9.8	9.8	26.383	245	245	1	2		0	15.34	0.54107	0.37308	NaN	1	1	Median	NaN	NaN	NaN	0	0	Median	NaN	NaN	NaN
Q9NPF5	Q9NPF5	2	2	2	DNA methyltransferase 1-associated protein 1	DMAP1	>sp|Q9NPF5|DMAP1_HUMAN DNA methyltransferase 1-associated protein 1 OS=Homo sapiens GN=DMAP1 PE=1 SV=1	1	2	2	2	0	0	2	0	0	0	2	0	0	0	2	0	5.8	5.8	5.8	52.992	467	467	1	3		0	23.04	0.11144	0.099383	14.035	2	2	Median	NaN	NaN	NaN	0	0	Median	NaN	NaN	NaN
Q9NQ29	Q9NQ29	6	2	2	Putative RNA-binding protein Luc7-like 1	LUC7L	>sp|Q9NQ29|LUC7L_HUMAN Putative RNA-binding protein Luc7-like 1 OS=Homo sapiens GN=LUC7L PE=1 SV=1	1	6	2	2	3	4	1	6	2	2	1	2	2	2	1	2	17.8	7.3	7.3	43.727	371	371	1.54	6	7	0	41.184	16.805	13.394	1.6633	3	0	Median	0.24044	0.36539	86.436	4	4	Median	0.89464	0.80296	84.268
Q9NQ50	Q9NQ50	2	2	2	39S ribosomal protein L40, mitochondrial	MRPL40	>sp|Q9NQ50|RM40_HUMAN 39S ribosomal protein L40, mitochondrial OS=Homo sapiens GN=MRPL40 PE=1 SV=1	1	2	2	2	0	1	2	0	0	1	2	0	0	1	2	0	17	17	17	24.49	206	206	1	3		0	31.239	1.5814	1.4451	224.37	3	3	Plateau	NaN	NaN	NaN	0	0	Median	8.6459	7.5718	NaN
Q9NR30;Q9BQ39	Q9NR30	3;1	3;1	3;1	Nucleolar RNA helicase 2	DDX21	>sp|Q9NR30|DDX21_HUMAN Nucleolar RNA helicase 2 OS=Homo sapiens GN=DDX21 PE=1 SV=5	2	3	3	3	2	1	1	1	2	1	1	1	2	1	1	1	4.7	4.7	4.7	87.343	783	783;737	1	5		0	24.548	0.9296	1.2928	57.288	4	2	Median	0.83546	1.2928	46.222	2	0	Median	NaN	NaN	NaN
Q9NR50	Q9NR50	1	1	1	Translation initiation factor eIF-2B subunit gamma	EIF2B3	>sp|Q9NR50|EI2BG_HUMAN Translation initiation factor eIF-2B subunit gamma OS=Homo sapiens GN=EIF2B3 PE=1 SV=1	1	1	1	1	0	1	1	0	0	1	1	0	0	1	1	0	3.3	3.3	3.3	50.24	452	452	1	2		0.0015106	7.6566	NaN	NaN	NaN	0	0	Median	NaN	NaN	NaN	0	0	Median	NaN	NaN	NaN
Q9NRA8	Q9NRA8	17	17	17	Eukaryotic translation initiation factor 4E transporter	EIF4ENIF1	>sp|Q9NRA8|4ET_HUMAN Eukaryotic translation initiation factor 4E transporter OS=Homo sapiens GN=EIF4ENIF1 PE=1 SV=2	1	17	17	17	5	9	6	12	5	9	6	12	5	9	6	12	23.6	23.6	23.6	108.2	985	985	1.22	39	11	0	229.06	4.0809	3.5521	225.94	32	32	Median	0.077662	0.10781	68.493	4	4	Median	2.5394	2.6858	82.805
Q9NRC8	Q9NRC8	1	1	1	NAD-dependent protein deacetylase sirtuin-7	SIRT7	>sp|Q9NRC8|SIR7_HUMAN NAD-dependent protein deacetylase sirtuin-7 OS=Homo sapiens GN=SIRT7 PE=1 SV=1	1	1	1	1	1	0	0	0	1	0	0	0	1	0	0	0	5.2	5.2	5.2	44.898	400	400	1	1		0.0016694	10.316	0.17355	0.28155	NaN	1	1	Median	0.17355	0.28155	NaN	1	1	Median	NaN	NaN	NaN
Q9NTK5	Q9NTK5	1	1	1	Obg-like ATPase 1	OLA1	>sp|Q9NTK5|OLA1_HUMAN Obg-like ATPase 1 OS=Homo sapiens GN=OLA1 PE=1 SV=2	1	1	1	1	0	0	1	0	0	0	1	0	0	0	1	0	3.3	3.3	3.3	44.743	396	396	1	1		0.0014045	6.991	NaN	NaN	NaN	0	0	Median	NaN	NaN	NaN	0	0	Median	NaN	NaN	NaN
Q9NUQ6	Q9NUQ6	4	4	4	SPATS2-like protein	SPATS2L	>sp|Q9NUQ6|SPS2L_HUMAN SPATS2-like protein OS=Homo sapiens GN=SPATS2L PE=1 SV=2	1	4	4	4	1	4	1	2	1	4	1	2	1	4	1	2	13.3	13.3	13.3	61.728	558	558	1.38	8	5	0	32.943	0.85024	1.0669	63.482	6	0	Median	0.85024	1.3507	44.147	2	0	Median	0.36026	0.37606	122.36
Q9NV06	Q9NV06	2	2	2	DDB1- and CUL4-associated factor 13	DCAF13	>sp|Q9NV06|DCA13_HUMAN DDB1- and CUL4-associated factor 13 OS=Homo sapiens GN=DCAF13 PE=1 SV=2	1	2	2	2	2	0	0	1	2	0	0	1	2	0	0	1	7.2	7.2	7.2	51.402	445	445	1.5	2	2	0	13.234	1.9481	2.2884	154.03	3	3	Plateau	0.36632	0.49199	96.614	2	2	Median	NaN	NaN	NaN
Q9NVA2	Q9NVA2	1	1	1	Septin-11	2011-09-01	>sp|Q9NVA2|SEP11_HUMAN Septin-11 OS=Homo sapiens GN=SEPT11 PE=1 SV=3	1	1	1	1	0	0	1	0	0	0	1	0	0	0	1	0	4.7	4.7	4.7	49.398	429	429	1	1		0	38.445	0.55605	0.56299	NaN	1	0	Median	NaN	NaN	NaN	0	0	Median	NaN	NaN	NaN
Q9NVI7;Q5T2N8	Q9NVI7;Q5T2N8	2;1	2;1	2;1	ATPase family AAA domain-containing protein 3A;ATPase family AAA domain-containing protein 3C	ATAD3A;ATAD3C	>sp|Q9NVI7|ATD3A_HUMAN ATPase family AAA domain-containing protein 3A OS=Homo sapiens GN=ATAD3A PE=1 SV=2;>sp|Q5T2N8|ATD3C_HUMAN ATPase family AAA domain-containing protein 3C OS=Homo sapiens GN=ATAD3C PE=2 SV=2	2	2	2	2	0	0	2	0	0	0	2	0	0	0	2	0	6.5	6.5	6.5	71.368	634	634;411	1	2		0	99.366	0.49493	0.52779	NaN	1	0	Median	NaN	NaN	NaN	0	0	Median	NaN	NaN	NaN
Q9NVN8	Q9NVN8	1	1	1	Guanine nucleotide-binding protein-like 3-like protein	GNL3L	>sp|Q9NVN8|GNL3L_HUMAN Guanine nucleotide-binding protein-like 3-like protein OS=Homo sapiens GN=GNL3L PE=1 SV=1	1	1	1	1	1	0	0	0	1	0	0	0	1	0	0	0	3.1	3.1	3.1	65.572	582	582	1	1		0.0067568	6.4575	NaN	NaN	NaN	0	0	Median	NaN	NaN	NaN	0	0	Median	NaN	NaN	NaN
Q9NWB6	Q9NWB6	3	3	3	Arginine and glutamate-rich protein 1	ARGLU1	>sp|Q9NWB6|ARGL1_HUMAN Arginine and glutamate-rich protein 1 OS=Homo sapiens GN=ARGLU1 PE=1 SV=1	1	3	3	3	1	3	0	1	1	3	0	1	1	3	0	1	9.2	9.2	9.2	33.216	273	273	1.17	5	1	0	20.51	0.10979	0.11498	138.68	5	4	Median	0.37708	0.52905	NaN	1	1	Median	0.10257	0.10948	44.412
Q9NWH9	Q9NWH9	1	1	1	SAFB-like transcription modulator	SLTM	>sp|Q9NWH9|SLTM_HUMAN SAFB-like transcription modulator OS=Homo sapiens GN=SLTM PE=1 SV=2	1	1	1	1	0	0	0	1	0	0	0	1	0	0	0	1	1.7	1.7	1.7	117.15	1034	1034	1	1		0.0014164	7.0767	1.6777	1.5345	NaN	1	1	Median	NaN	NaN	NaN	0	0	Median	NaN	NaN	NaN
Q9NX20	Q9NX20	4	4	4	39S ribosomal protein L16, mitochondrial	MRPL16	>sp|Q9NX20|RM16_HUMAN 39S ribosomal protein L16, mitochondrial OS=Homo sapiens GN=MRPL16 PE=1 SV=1	1	4	4	4	0	0	1	3	0	0	1	3	0	0	1	3	19.5	19.5	19.5	28.449	251	251	1.25	3	1	0	28.396	2.421	2.0071	61.406	3	2	Median	NaN	NaN	NaN	0	0	Median	NaN	NaN	NaN
Q9NXE8	Q9NXE8	1	1	1	Pre-mRNA-splicing factor CWC25 homolog	CWC25	>sp|Q9NXE8|CWC25_HUMAN Pre-mRNA-splicing factor CWC25 homolog OS=Homo sapiens GN=CWC25 PE=1 SV=1	1	1	1	1	1	1	0	1	1	1	0	1	1	1	0	1	2.4	2.4	2.4	49.647	425	425	1.25	3	1	0.0015456	7.8421	0.22682	0.27004	132.18	4	3	Median	0.26386	0.3682	NaN	1	1	Median	0.16221	0.17811	15.006
Q9NYF8	Q9NYF8	5	5	5	Bcl-2-associated transcription factor 1	BCLAF1	>sp|Q9NYF8|BCLF1_HUMAN Bcl-2-associated transcription factor 1 OS=Homo sapiens GN=BCLAF1 PE=1 SV=2	1	5	5	5	1	1	0	4	1	1	0	4	1	1	0	4	8.5	8.5	8.5	106.12	920	920	1.25	6	2	0	37.364	7.1783	5.7467	118.12	7	6	Median	0.25348	0.35282	NaN	1	1	Median	3.7351	4.4331	NaN
Q9NYL9	Q9NYL9	7	7	7	Tropomodulin-3	TMOD3	>sp|Q9NYL9|TMOD3_HUMAN Tropomodulin-3 OS=Homo sapiens GN=TMOD3 PE=1 SV=1	1	7	7	7	0	5	5	0	0	5	5	0	0	5	5	0	29.3	29.3	29.3	39.594	352	352	1.09	21	2	0	165.62	0.8428	0.76749	18.404	7	0	Median	NaN	NaN	NaN	0	0	Median	14.238	11.505	96.917
Q9NZ01	Q9NZ01	2	2	2	Very-long-chain enoyl-CoA reductase	TECR	>sp|Q9NZ01|TECR_HUMAN Very-long-chain enoyl-CoA reductase OS=Homo sapiens GN=TECR PE=1 SV=1	1	2	2	2	0	2	0	0	0	2	0	0	0	2	0	0	6.8	6.8	6.8	36.034	308	308	1.67	1	2	0	12.557	0.16829	0.17114	NaN	1	1	Median	NaN	NaN	NaN	0	0	Median	0.16829	0.17114	NaN
Q9NZI8	Q9NZI8	4	4	4	Insulin-like growth factor 2 mRNA-binding protein 1	IGF2BP1	>sp|Q9NZI8|IF2B1_HUMAN Insulin-like growth factor 2 mRNA-binding protein 1 OS=Homo sapiens GN=IGF2BP1 PE=1 SV=2	1	4	4	4	3	3	4	2	3	3	4	2	3	3	4	2	11.1	11.1	11.1	63.48	577	577	1.16	21	4	0	104.76	0.49741	0.56757	20.354	6	0	Median	0.3067	0.45907	45.065	6	4	Median	4.9374	4.4068	53.627
Q9NZT1	Q9NZT1	5	5	5	Calmodulin-like protein 5	CALML5	>sp|Q9NZT1|CALL5_HUMAN Calmodulin-like protein 5 OS=Homo sapiens GN=CALML5 PE=1 SV=2	1	5	5	5	1	0	4	2	1	0	4	2	1	0	4	2	48.6	48.6	48.6	15.892	146	146	1	9		0	113.24	2.0277	2.1221	224.1	6	5	Median	0.35419	0.58136	16.988	2	1	Median	NaN	NaN	NaN
Q9P021	Q9P021	2	2	2	Cysteine-rich PDZ-binding protein	CRIPT	>sp|Q9P021|CRIPT_HUMAN Cysteine-rich PDZ-binding protein OS=Homo sapiens GN=CRIPT PE=1 SV=1	1	2	2	2	0	0	0	2	0	0	0	2	0	0	0	2	11.9	11.9	11.9	11.216	101	101	1.33	2	1	0	15.505	5.2618	4.1633	53.403	3	3	Plateau	NaN	NaN	NaN	0	0	Median	NaN	NaN	NaN
Q9P035	Q9P035	1	1	1	Very-long-chain (3R)-3-hydroxyacyl-CoA dehydratase 3	HACD3	>sp|Q9P035|HACD3_HUMAN Very-long-chain (3R)-3-hydroxyacyl-CoA dehydratase 3 OS=Homo sapiens GN=PTPLAD1 PE=1 SV=2	1	1	1	1	0	1	0	0	0	1	0	0	0	1	0	0	5.8	5.8	5.8	43.159	362	362	1	1		0	12.768	10.474	12.07	NaN	1	1	Median	NaN	NaN	NaN	0	0	Median	10.474	12.07	NaN
Q9P0K7	Q9P0K7	12	12	12	Ankycorbin	RAI14	>sp|Q9P0K7|RAI14_HUMAN Ankycorbin OS=Homo sapiens GN=RAI14 PE=1 SV=2	1	12	12	12	0	6	9	0	0	6	9	0	0	6	9	0	19.5	19.5	19.5	110.04	980	980	1.1	27	3	0	190.08	1.5107	1.3007	92.791	11	0	Median	NaN	NaN	NaN	0	0	Median	13.767	12.74	65.418
Q9P0V9	Q9P0V9	2	2	2	Septin-10	2010-09-01	>sp|Q9P0V9|SEP10_HUMAN Septin-10 OS=Homo sapiens GN=SEPT10 PE=1 SV=2	1	2	2	2	0	0	2	0	0	0	2	0	0	0	2	0	7	7	7	52.592	454	454	1	2		0	20.271	0.29684	0.26071	27.915	2	1	Median	NaN	NaN	NaN	0	0	Median	NaN	NaN	NaN
Q9P2E9	Q9P2E9	5	5	5	Ribosome-binding protein 1	RRBP1	>sp|Q9P2E9|RRBP1_HUMAN Ribosome-binding protein 1 OS=Homo sapiens GN=RRBP1 PE=1 SV=4	1	5	5	5	2	2	4	3	2	2	4	3	2	2	4	3	4.5	4.5	4.5	152.47	1410	1410	1.08	11	1	0	68.586	0.69938	0.68934	76.261	4	0	Median	0.98257	1.5128	63.388	2	1	Median	0.42607	0.49268	52.487
Q9UBQ5	Q9UBQ5	3	3	3	Eukaryotic translation initiation factor 3 subunit K	EIF3K	>sp|Q9UBQ5|EIF3K_HUMAN Eukaryotic translation initiation factor 3 subunit K OS=Homo sapiens GN=EIF3K PE=1 SV=1	1	3	3	3	0	1	3	1	0	1	3	1	0	1	3	1	15.6	15.6	15.6	25.059	218	218	1	6		0	28.216	0.12607	0.089617	42.56	3	3	Median	NaN	NaN	NaN	0	0	Median	NaN	NaN	NaN
Q9UBS4	Q9UBS4	1	1	1	DnaJ homolog subfamily B member 11	DNAJB11	>sp|Q9UBS4|DJB11_HUMAN DnaJ homolog subfamily B member 11 OS=Homo sapiens GN=DNAJB11 PE=1 SV=1	1	1	1	1	0	0	1	0	0	0	1	0	0	0	1	0	4.5	4.5	4.5	40.513	358	358	1	1		0.0016103	8.5612	0.34995	0.29903	NaN	1	1	Median	NaN	NaN	NaN	0	0	Median	NaN	NaN	NaN
Q9UBU8	Q9UBU8	3	3	3	Mortality factor 4-like protein 1	MORF4L1	>sp|Q9UBU8|MO4L1_HUMAN Mortality factor 4-like protein 1 OS=Homo sapiens GN=MORF4L1 PE=1 SV=2	1	3	3	3	0	0	0	3	0	0	0	3	0	0	0	3	11.9	11.9	11.9	41.473	362	362	1.25	3	1	0	26.284	4.5507	3.6935	NaN	1	1	Median	NaN	NaN	NaN	0	0	Median	NaN	NaN	NaN
Q9UBU9	Q9UBU9	4	4	4	Nuclear RNA export factor 1	NXF1	>sp|Q9UBU9|NXF1_HUMAN Nuclear RNA export factor 1 OS=Homo sapiens GN=NXF1 PE=1 SV=1	1	4	4	4	1	1	2	2	1	1	2	2	1	1	2	2	9.4	9.4	9.4	70.182	619	619	1	6		0	31.92	0.28171	0.36253	172.37	2	2	Median	0.066029	0.10716	NaN	1	1	Median	1.2019	1.2265	NaN
Q9UBV7	Q9UBV7	2	2	2	Beta-1,4-galactosyltransferase 7;Xylosylprotein 4-beta-galactosyltransferase	B4GALT7	>sp|Q9UBV7|B4GT7_HUMAN Beta-1,4-galactosyltransferase 7 OS=Homo sapiens GN=B4GALT7 PE=1 SV=1	1	2	2	2	2	0	0	1	2	0	0	1	2	0	0	1	8.6	8.6	8.6	37.405	327	327	1.33	2	1	0	14.941	0.52703	0.555	245.52	2	2	Median	0.081214	0.097799	NaN	1	1	Median	NaN	NaN	NaN
Q9UG63	Q9UG63	1	1	1	ATP-binding cassette sub-family F member 2	ABCF2	>sp|Q9UG63|ABCF2_HUMAN ATP-binding cassette sub-family F member 2 OS=Homo sapiens GN=ABCF2 PE=1 SV=2	1	1	1	1	0	1	0	1	0	1	0	1	0	1	0	1	2.1	2.1	2.1	71.289	623	623	1	2		0.0014837	7.5008	1.4046	1.4672	192.76	2	1	Median	NaN	NaN	NaN	0	0	Median	0.31475	0.37542	NaN
Q9UGN5	Q9UGN5	1	1	1	Poly [ADP-ribose] polymerase 2	PARP2	>sp|Q9UGN5|PARP2_HUMAN Poly [ADP-ribose] polymerase 2 OS=Homo sapiens GN=PARP2 PE=1 SV=2	1	1	1	1	0	0	0	1	0	0	0	1	0	0	0	1	1.7	1.7	1.7	66.205	583	583	1	1		0.0055479	6.8296	1.4547	1.3366	NaN	1	1	Median	NaN	NaN	NaN	0	0	Median	NaN	NaN	NaN
Q9UHB6	Q9UHB6	4	4	4	LIM domain and actin-binding protein 1	LIMA1	>sp|Q9UHB6|LIMA1_HUMAN LIM domain and actin-binding protein 1 OS=Homo sapiens GN=LIMA1 PE=1 SV=1	1	4	4	4	0	4	0	0	0	4	0	0	0	4	0	0	9.7	9.7	9.7	85.225	759	759	1.33	4	2	0	61.863	4.387	4.5113	97.242	4	0	Median	NaN	NaN	NaN	0	0	Median	4.387	4.5113	97.242
Q9UHB9	Q9UHB9	2	2	2	Signal recognition particle subunit SRP68	SRP68	>sp|Q9UHB9|SRP68_HUMAN Signal recognition particle subunit SRP68 OS=Homo sapiens GN=SRP68 PE=1 SV=2	1	2	2	2	1	0	1	0	1	0	1	0	1	0	1	0	4.1	4.1	4.1	70.729	627	627	1	2		0	13.366	0.61138	0.92876	NaN	1	0	Median	0.61138	0.92876	NaN	1	0	Median	NaN	NaN	NaN
Q9UHD8	Q9UHD8	1	1	1	Septin-9	2009-09-01	>sp|Q9UHD8|SEPT9_HUMAN Septin-9 OS=Homo sapiens GN=SEPT9 PE=1 SV=2	1	1	1	1	0	0	1	0	0	0	1	0	0	0	1	0	1.5	1.5	1.5	65.401	586	586	1	1		0.0014641	7.3521	0.76684	0.58319	NaN	1	1	Median	NaN	NaN	NaN	0	0	Median	NaN	NaN	NaN
Q9UHX1	Q9UHX1	12	12	12	Poly(U)-binding-splicing factor PUF60	PUF60	>sp|Q9UHX1|PUF60_HUMAN Poly(U)-binding-splicing factor PUF60 OS=Homo sapiens GN=PUF60 PE=1 SV=1	1	12	12	12	4	12	2	5	4	12	2	5	4	12	2	5	27.2	27.2	27.2	59.875	559	559	1.28	23	9	0	189.03	1.1756	1.0024	70.589	10	0	Median	1.9311	2.912	16.614	3	0	Median	0.84159	0.78606	26.695
Q9UJV9	Q9UJV9	17	17	17	Probable ATP-dependent RNA helicase DDX41	DDX41	>sp|Q9UJV9|DDX41_HUMAN Probable ATP-dependent RNA helicase DDX41 OS=Homo sapiens GN=DDX41 PE=1 SV=2	1	17	17	17	2	15	2	7	2	15	2	7	2	15	2	7	38.3	38.3	38.3	69.837	622	622	1.29	24	10	0	162.38	0.32917	0.28184	75.869	4	0	Median	19.265	30.95	69.799	3	3	Plateau	0.21099	0.18559	63.82
Q9UJZ1	Q9UJZ1	1	1	1	Stomatin-like protein 2, mitochondrial	STOML2	>sp|Q9UJZ1|STML2_HUMAN Stomatin-like protein 2, mitochondrial OS=Homo sapiens GN=STOML2 PE=1 SV=1	1	1	1	1	0	0	1	0	0	0	1	0	0	0	1	0	4.8	4.8	4.8	38.534	356	356	1	1		0.0016611	9.9549	0.11105	0.096243	NaN	1	1	Median	NaN	NaN	NaN	0	0	Median	NaN	NaN	NaN
Q9ULV4	Q9ULV4	6	6	6	Coronin-1C	CORO1C	>sp|Q9ULV4|COR1C_HUMAN Coronin-1C OS=Homo sapiens GN=CORO1C PE=1 SV=1	1	6	6	6	0	5	3	0	0	5	3	0	0	5	3	0	14.6	14.6	14.6	53.248	474	474	1.18	9	2	0	68.561	1.536	1.4494	142.52	4	0	Median	NaN	NaN	NaN	0	0	Median	15.519	10.614	193.99
Q9ULW0	Q9ULW0	2	2	2	Targeting protein for Xklp2	TPX2	>sp|Q9ULW0|TPX2_HUMAN Targeting protein for Xklp2 OS=Homo sapiens GN=TPX2 PE=1 SV=2	1	2	2	2	0	0	0	2	0	0	0	2	0	0	0	2	4.4	4.4	4.4	85.652	747	747	1	2		0	12.153	6.8011	5.9069	NaN	1	1	Median	NaN	NaN	NaN	0	0	Median	NaN	NaN	NaN
Q9UM54	Q9UM54	1	1	1	Unconventional myosin-VI	MYO6	>sp|Q9UM54|MYO6_HUMAN Unconventional myosin-VI OS=Homo sapiens GN=MYO6 PE=1 SV=4	1	1	1	1	0	1	0	0	0	1	0	0	0	1	0	0	1.2	1.2	1.2	149.69	1294	1294	1	1		0.0015361	7.7896	2.3851	2.8058	NaN	1	1	Median	NaN	NaN	NaN	0	0	Median	2.3851	2.8058	NaN
Q9UMS4	Q9UMS4	5	5	5	Pre-mRNA-processing factor 19	PRPF19	>sp|Q9UMS4|PRP19_HUMAN Pre-mRNA-processing factor 19 OS=Homo sapiens GN=PRPF19 PE=1 SV=1	1	5	5	5	1	3	1	1	1	3	1	1	1	3	1	1	24.6	24.6	24.6	55.18	504	504	1	6		0	103.23	0.3914	0.38425	114.84	3	1	Median	0.22585	0.38425	NaN	1	0	Median	NaN	NaN	NaN
Q9UN86	Q9UN86	1	1	1	Ras GTPase-activating protein-binding protein 2	G3BP2	>sp|Q9UN86|G3BP2_HUMAN Ras GTPase-activating protein-binding protein 2 OS=Homo sapiens GN=G3BP2 PE=1 SV=2	1	1	1	1	0	0	1	1	0	0	1	1	0	0	1	1	2.5	2.5	2.5	54.12	482	482	1	2		0.009396	6.3872	4.6211	3.5454	69.9	2	2	Median	NaN	NaN	NaN	0	0	Median	NaN	NaN	NaN
Q9UNK9	Q9UNK9	3	3	3	Protein angel homolog 1	ANGEL1	>sp|Q9UNK9|ANGE1_HUMAN Protein angel homolog 1 OS=Homo sapiens GN=ANGEL1 PE=2 SV=1	1	3	3	3	0	0	2	1	0	0	2	1	0	0	2	1	6.9	6.9	6.9	75.275	670	670	1	3		0	29.29	NaN	NaN	NaN	0	0	Median	NaN	NaN	NaN	0	0	Median	NaN	NaN	NaN
Q9UNX3;P61254	Q9UNX3;P61254	6;5	6;5	6;5	60S ribosomal protein L26-like 1;60S ribosomal protein L26	RPL26L1;RPL26	>sp|Q9UNX3|RL26L_HUMAN 60S ribosomal protein L26-like 1 OS=Homo sapiens GN=RPL26L1 PE=1 SV=1;>sp|P61254|RL26_HUMAN 60S ribosomal protein L26 OS=Homo sapiens GN=RPL26 PE=1 SV=1	2	6	6	6	3	5	3	5	3	5	3	5	3	5	3	5	29	29	29	17.256	145	145;145	1.33	20	10	0	63.636	1.67	1.2955	132.51	19	0	Median	0.81458	1.1003	26.199	5	0	Median	0.15035	0.14582	79.011
Q9UQ35	Q9UQ35	1	1	1	Serine/arginine repetitive matrix protein 2	SRRM2	>sp|Q9UQ35|SRRM2_HUMAN Serine/arginine repetitive matrix protein 2 OS=Homo sapiens GN=SRRM2 PE=1 SV=2	1	1	1	1	1	1	0	1	1	1	0	1	1	1	0	1	0.7	0.7	0.7	299.61	2752	2752	1.4	3	2	0	12.718	2.3969	1.9383	11.656	3	0	Median	1.2862	1.9383	NaN	1	0	Median	0.1651	0.15269	15.599
Q9UQ80	Q9UQ80	1	1	1	Proliferation-associated protein 2G4	PA2G4	>sp|Q9UQ80|PA2G4_HUMAN Proliferation-associated protein 2G4 OS=Homo sapiens GN=PA2G4 PE=1 SV=3	1	1	1	1	0	0	1	0	0	0	1	0	0	0	1	0	4.8	4.8	4.8	43.786	394	394	1	1		0.0015129	7.6589	NaN	NaN	NaN	0	0	Median	NaN	NaN	NaN	0	0	Median	NaN	NaN	NaN
Q9Y224	Q9Y224	1	1	1	UPF0568 protein C14orf166	C14orf166	>sp|Q9Y224|CN166_HUMAN UPF0568 protein C14orf166 OS=Homo sapiens GN=C14orf166 PE=1 SV=1	1	1	1	1	0	0	1	0	0	0	1	0	0	0	1	0	6.6	6.6	6.6	28.068	244	244	1	1		0	14.353	0.048487	0.043737	NaN	1	0	Median	NaN	NaN	NaN	0	0	Median	NaN	NaN	NaN
Q9Y281	Q9Y281	1	1	1	Cofilin-2	CFL2	>sp|Q9Y281|COF2_HUMAN Cofilin-2 OS=Homo sapiens GN=CFL2 PE=1 SV=1	1	1	1	1	0	0	1	0	0	0	1	0	0	0	1	0	12	12	12	18.736	166	166	1	1		0	18.728	0.80259	0.7347	NaN	1	1	Median	NaN	NaN	NaN	0	0	Median	NaN	NaN	NaN
Q9Y285	Q9Y285	1	1	1	Phenylalanine--tRNA ligase alpha subunit	FARSA	>sp|Q9Y285|SYFA_HUMAN Phenylalanine--tRNA ligase alpha subunit OS=Homo sapiens GN=FARSA PE=1 SV=3	1	1	1	1	0	0	1	0	0	0	1	0	0	0	1	0	2.2	2.2	2.2	57.563	508	508	1	1		0.0014409	7.2209	NaN	NaN	NaN	0	0	Median	NaN	NaN	NaN	0	0	Median	NaN	NaN	NaN
Q9Y2C4	Q9Y2C4	1	1	1	Nuclease EXOG, mitochondrial	EXOG	>sp|Q9Y2C4|EXOG_HUMAN Nuclease EXOG, mitochondrial OS=Homo sapiens GN=EXOG PE=1 SV=2	1	1	1	1	0	0	1	0	0	0	1	0	0	0	1	0	4.3	4.3	4.3	41.084	368	368	1	1		0.0027894	6.8836	NaN	NaN	NaN	0	0	Median	NaN	NaN	NaN	0	0	Median	NaN	NaN	NaN
Q9Y2Q9	Q9Y2Q9	1	1	1	28S ribosomal protein S28, mitochondrial	MRPS28	>sp|Q9Y2Q9|RT28_HUMAN 28S ribosomal protein S28, mitochondrial OS=Homo sapiens GN=MRPS28 PE=1 SV=1	1	1	1	1	0	1	0	0	0	1	0	0	0	1	0	0	12.8	12.8	12.8	20.843	187	187	1	1		0	11.058	0.049262	0.034094	NaN	1	1	Median	NaN	NaN	NaN	0	0	Median	0.049262	0.034094	NaN
Q9Y2R9	Q9Y2R9	4	4	4	28S ribosomal protein S7, mitochondrial	MRPS7	>sp|Q9Y2R9|RT07_HUMAN 28S ribosomal protein S7, mitochondrial OS=Homo sapiens GN=MRPS7 PE=1 SV=2	1	4	4	4	1	0	0	4	1	0	0	4	1	0	0	4	15.3	15.3	15.3	28.134	242	242	1.17	5	1	0	36.184	6.5133	5.2955	56.356	5	5	Median	NaN	NaN	NaN	0	0	Median	NaN	NaN	NaN
Q9Y2W1	Q9Y2W1	5	5	5	Thyroid hormone receptor-associated protein 3	THRAP3	>sp|Q9Y2W1|TR150_HUMAN Thyroid hormone receptor-associated protein 3 OS=Homo sapiens GN=THRAP3 PE=1 SV=2	1	5	5	5	1	1	1	5	1	1	1	5	1	1	1	5	7.1	7.1	7.1	108.66	955	955	1.25	9	3	0	53.616	6.6631	5.5016	129.55	11	9	Median	0.2001	0.33074	NaN	1	1	Median	0.60572	0.68434	NaN
Q9Y2X3	Q9Y2X3	2	2	2	Nucleolar protein 58	NOP58	>sp|Q9Y2X3|NOP58_HUMAN Nucleolar protein 58 OS=Homo sapiens GN=NOP58 PE=1 SV=1	1	2	2	2	0	2	0	1	0	2	0	1	0	2	0	1	5.5	5.5	5.5	59.578	529	529	1.25	3	1	0	17.832	0.25532	0.28059	92.023	4	2	Median	NaN	NaN	NaN	0	0	Median	0.27645	0.32819	30.701
Q9Y303	Q9Y303	1	1	1	Putative N-acetylglucosamine-6-phosphate deacetylase	AMDHD2	>sp|Q9Y303|NAGA_HUMAN Putative N-acetylglucosamine-6-phosphate deacetylase OS=Homo sapiens GN=AMDHD2 PE=1 SV=2	1	1	1	1	0	0	1	0	0	0	1	0	0	0	1	0	2.9	2.9	2.9	43.747	409	409	1	1		0.0014706	7.3893	NaN	NaN	NaN	0	0	Median	NaN	NaN	NaN	0	0	Median	NaN	NaN	NaN
Q9Y333	Q9Y333	1	1	1	U6 snRNA-associated Sm-like protein LSm2	LSM2	>sp|Q9Y333|LSM2_HUMAN U6 snRNA-associated Sm-like protein LSm2 OS=Homo sapiens GN=LSM2 PE=1 SV=1	1	1	1	1	0	0	1	0	0	0	1	0	0	0	1	0	20	20	20	10.834	95	95	1	1		0	23.719	0.18756	0.19923	NaN	1	1	Median	NaN	NaN	NaN	0	0	Median	NaN	NaN	NaN
Q9Y383	Q9Y383	15	15	11	Putative RNA-binding protein Luc7-like 2	LUC7L2	>sp|Q9Y383|LC7L2_HUMAN Putative RNA-binding protein Luc7-like 2 OS=Homo sapiens GN=LUC7L2 PE=1 SV=2	1	15	15	11	7	10	5	13	7	10	5	13	6	8	5	9	38.5	38.5	28.6	46.513	392	392	1.37	41	24	0	248.54	2.024	1.9993	167.31	20	0	Median	0.36515	0.51358	26.585	6	0	Median	0.29803	0.29543	180.71
Q9Y3B4	Q9Y3B4	1	1	1	Splicing factor 3B subunit 6	SF3B6	>sp|Q9Y3B4|SF3B6_HUMAN Splicing factor 3B subunit 6 OS=Homo sapiens GN=SF3B6 PE=1 SV=1	1	1	1	1	0	0	1	0	0	0	1	0	0	0	1	0	11.2	11.2	11.2	14.585	125	125	1	1		0.0015748	8.1284	NaN	NaN	NaN	0	0	Median	NaN	NaN	NaN	0	0	Median	NaN	NaN	NaN
Q9Y3B9	Q9Y3B9	2	2	2	RRP15-like protein	RRP15	>sp|Q9Y3B9|RRP15_HUMAN RRP15-like protein OS=Homo sapiens GN=RRP15 PE=1 SV=2	1	2	2	2	1	2	0	0	1	2	0	0	1	2	0	0	6.4	6.4	6.4	31.484	282	282	1.4	3	2	0	36.676	0.433	0.54012	154.61	2	1	Median	1.2245	1.6118	NaN	1	0	Median	0.15311	0.181	NaN
Q9Y3D7	Q9Y3D7	1	1	1	Mitochondrial import inner membrane translocase subunit TIM16	PAM16	>sp|Q9Y3D7|TIM16_HUMAN Mitochondrial import inner membrane translocase subunit TIM16 OS=Homo sapiens GN=PAM16 PE=1 SV=2	1	1	1	1	1	1	1	0	1	1	1	0	1	1	1	0	18.4	18.4	18.4	13.825	125	125	1	3		0	27.878	0.44735	0.38688	189.47	3	3	Median	5.9854	9.7636	NaN	1	1	Median	0.34139	0.34855	NaN
Q9Y3I0	Q9Y3I0	7	7	7	tRNA-splicing ligase RtcB homolog	RTCB	>sp|Q9Y3I0|RTCB_HUMAN tRNA-splicing ligase RtcB homolog OS=Homo sapiens GN=RTCB PE=1 SV=1	1	7	7	7	2	2	5	5	2	2	5	5	2	2	5	5	19.8	19.8	19.8	55.21	505	505	1.16	16	3	0	88.367	3.032	3.4989	173.44	16	16	Median	0.38889	0.5727	254.35	2	2	Median	5.0134	5.7515	18.568
Q9Y3U8	Q9Y3U8	8	8	8	60S ribosomal protein L36	RPL36	>sp|Q9Y3U8|RL36_HUMAN 60S ribosomal protein L36 OS=Homo sapiens GN=RPL36 PE=1 SV=3	1	8	8	8	4	8	2	5	4	8	2	5	4	8	2	5	35.2	35.2	35.2	12.254	105	105	1.32	21	10	0	123.46	0.87569	1.2173	110.58	22	0	Median	0.77465	1.2929	30.181	7	0	Median	0.2331	0.2071	88.67
Q9Y421	Q9Y421	1	1	1	Protein FAM32A	FAM32A	>sp|Q9Y421|FA32A_HUMAN Protein FAM32A OS=Homo sapiens GN=FAM32A PE=1 SV=2	1	1	1	1	1	1	0	1	1	1	0	1	1	1	0	1	11.6	11.6	11.6	13.178	112	112	1	3		0.0016667	10.184	0.15075	0.17957	NaN	1	1	Median	NaN	NaN	NaN	0	0	Median	0.15075	0.17957	NaN
Q9Y4I1	Q9Y4I1	4	4	4	Unconventional myosin-Va	MYO5A	>sp|Q9Y4I1|MYO5A_HUMAN Unconventional myosin-Va OS=Homo sapiens GN=MYO5A PE=1 SV=2	1	4	4	4	0	0	4	0	0	0	4	0	0	0	4	0	3	3	3	215.4	1855	1855	1	5		0	42.876	2.0575	1.4142	27.127	4	0	Median	NaN	NaN	NaN	0	0	Median	NaN	NaN	NaN
Q9Y4P3	Q9Y4P3	1	1	1	Transducin beta-like protein 2	TBL2	>sp|Q9Y4P3|TBL2_HUMAN Transducin beta-like protein 2 OS=Homo sapiens GN=TBL2 PE=1 SV=1	1	1	1	1	0	1	0	1	0	1	0	1	0	1	0	1	2.7	2.7	2.7	49.797	447	447	1	2		0.0014225	7.1087	0.72077	0.75155	242.91	2	2	Median	NaN	NaN	NaN	0	0	Median	0.11321	0.13489	NaN
Q9Y4Y9	Q9Y4Y9	1	1	1	U6 snRNA-associated Sm-like protein LSm5	LSM5	>sp|Q9Y4Y9|LSM5_HUMAN U6 snRNA-associated Sm-like protein LSm5 OS=Homo sapiens GN=LSM5 PE=1 SV=3	1	1	1	1	0	0	1	0	0	0	1	0	0	0	1	0	20.9	20.9	20.9	9.9374	91	91	1	1		0.0015337	7.755	NaN	NaN	NaN	0	0	Median	NaN	NaN	NaN	0	0	Median	NaN	NaN	NaN
Q9Y520	Q9Y520	3	3	3	Protein PRRC2C	PRRC2C	>sp|Q9Y520|PRC2C_HUMAN Protein PRRC2C OS=Homo sapiens GN=PRRC2C PE=1 SV=4	1	3	3	3	0	1	1	1	0	1	1	1	0	1	1	1	2.6	2.6	2.6	316.91	2896	2896	1	3		0	50.69	0.81371	0.78279	NaN	1	0	Median	NaN	NaN	NaN	0	0	Median	NaN	NaN	NaN
Q9Y580	Q9Y580	1	1	1	RNA-binding protein 7	RBM7	>sp|Q9Y580|RBM7_HUMAN RNA-binding protein 7 OS=Homo sapiens GN=RBM7 PE=1 SV=1	1	1	1	1	0	1	0	0	0	1	0	0	0	1	0	0	11.7	11.7	11.7	30.503	266	266	1	1		0	11.886	4.9232	5.6297	NaN	1	1	Median	NaN	NaN	NaN	0	0	Median	4.9232	5.6297	NaN
Q9Y5B9	Q9Y5B9	2	2	2	FACT complex subunit SPT16	SUPT16H	>sp|Q9Y5B9|SP16H_HUMAN FACT complex subunit SPT16 OS=Homo sapiens GN=SUPT16H PE=1 SV=1	1	2	2	2	0	0	2	0	0	0	2	0	0	0	2	0	3.1	3.1	3.1	119.91	1047	1047	1	3		0	49.591	1.2009	1.0772	18.619	3	0	Median	NaN	NaN	NaN	0	0	Median	NaN	NaN	NaN
Q9Y5V0	Q9Y5V0	2	2	2	Zinc finger protein 706	ZNF706	>sp|Q9Y5V0|ZN706_HUMAN Zinc finger protein 706 OS=Homo sapiens GN=ZNF706 PE=1 SV=1	1	2	2	2	0	0	0	2	0	0	0	2	0	0	0	2	30.3	30.3	30.3	8.4977	76	76	1	2		0	13.89	5.2615	4.5934	NaN	1	1	Median	NaN	NaN	NaN	0	0	Median	NaN	NaN	NaN
Q9Y608	Q9Y608	3	3	3	Leucine-rich repeat flightless-interacting protein 2	LRRFIP2	>sp|Q9Y608|LRRF2_HUMAN Leucine-rich repeat flightless-interacting protein 2 OS=Homo sapiens GN=LRRFIP2 PE=1 SV=1	1	3	3	3	0	0	3	0	0	0	3	0	0	0	3	0	6.1	6.1	6.1	82.17	721	721	1	4		0	30.465	1.3345	0.93664	42.759	3	0	Median	NaN	NaN	NaN	0	0	Median	NaN	NaN	NaN
Q9Y625	Q9Y625	1	1	1	Glypican-6;Secreted glypican-6	GPC6	>sp|Q9Y625|GPC6_HUMAN Glypican-6 OS=Homo sapiens GN=GPC6 PE=1 SV=1	1	1	1	1	0	1	0	0	0	1	0	0	0	1	0	0	3.2	3.2	3.2	62.735	555	555	1	1		0	12.397	7.4744	7.8327	NaN	1	1	Median	NaN	NaN	NaN	0	0	Median	7.4744	7.8327	NaN
Q9Y6A4	Q9Y6A4	2	2	2	Cilia- and flagella-associated protein 20	CFAP20	>sp|Q9Y6A4|CFA20_HUMAN Cilia- and flagella-associated protein 20 OS=Homo sapiens GN=CFAP20 PE=1 SV=1	1	2	2	2	0	2	0	0	0	2	0	0	0	2	0	0	9.8	9.8	9.8	22.774	193	193	1	2		0	11.224	NaN	NaN	NaN	0	0	Median	NaN	NaN	NaN	0	0	Median	NaN	NaN	NaN
Q9Y6M1	Q9Y6M1	1	1	1	Insulin-like growth factor 2 mRNA-binding protein 2	IGF2BP2	>sp|Q9Y6M1|IF2B2_HUMAN Insulin-like growth factor 2 mRNA-binding protein 2 OS=Homo sapiens GN=IGF2BP2 PE=1 SV=2	1	1	1	1	0	0	1	0	0	0	1	0	0	0	1	0	2.8	2.8	2.8	66.121	599	599	1	1		0	29.606	NaN	NaN	NaN	0	0	Median	NaN	NaN	NaN	0	0	Median	NaN	NaN	NaN
Q9Y6M4	Q9Y6M4	1	1	1	Casein kinase I isoform gamma-3	CSNK1G3	>sp|Q9Y6M4|KC1G3_HUMAN Casein kinase I isoform gamma-3 OS=Homo sapiens GN=CSNK1G3 PE=1 SV=2	1	1	1	1	1	1	0	0	1	1	0	0	1	1	0	0	3.1	3.1	3.1	51.388	447	447	1	2		0.0014472	7.2721	1.4067	1.5456	NaN	1	1	Median	NaN	NaN	NaN	0	0	Median	1.4067	1.5456	NaN
REV__O15440	REV__O15440	1	1	1			>sp|O15440|MRP5_HUMAN Multidrug resistance-associated protein 5 OS=Homo sapiens GN=ABCC5 PE=1 SV=2	1	1	1	1	0	1	0	1	0	1	0	1	0	1	0	1	0	0	0	160.66	1437	1437	1	2		0.005571	6.8672	0.1913	0.1725	244.96	2	1	Median	NaN	NaN	NaN	0	0	Median	0.030109	0.030516	NaN
REV__O43324	REV__O43324	1	1	1			>sp|O43324|MCA3_HUMAN Eukaryotic translation elongation factor 1 epsilon-1 OS=Homo sapiens GN=EEF1E1 PE=1 SV=1	1	1	1	1	0	0	1	0	0	0	1	0	0	0	1	0	0	0	0	19.81	174	174	1	1		0.0041841	6.8771	0.34021	0.28773	NaN	1	1	Median	NaN	NaN	NaN	0	0	Median	NaN	NaN	NaN
REV__O94763	REV__O94763	1	1	1			>sp|O94763|RMP_HUMAN Unconventional prefoldin RPB5 interactor 1 OS=Homo sapiens GN=URI1 PE=1 SV=3	1	1	1	1	1	0	1	0	1	0	1	0	1	0	1	0	0	0	0	59.832	535	535	1	2		0.0027933	6.8845	0.99385	1.3131	9.8301	2	0	Median	0.73063	1.225	NaN	1	0	Median	NaN	NaN	NaN
REV__Q8TCT7	REV__Q8TCT7	1	1	1			>sp|Q8TCT7|SPP2B_HUMAN Signal peptide peptidase-like 2B OS=Homo sapiens GN=SPPL2B PE=1 SV=2	1	1	1	1	0	1	0	0	0	1	0	0	0	1	0	0	0	0	0	64.643	592	592	1.5	1	1	0.0094467	6.4454	0.037547	0.040532	52.149	2	2	Median	NaN	NaN	NaN	0	0	Median	0.037547	0.040532	52.149
REV__Q92616	REV__Q92616	1	1	1			>sp|Q92616|GCN1L_HUMAN Translational activator GCN1 OS=Homo sapiens GN=GCN1L1 PE=1 SV=6	1	1	1	1	0	0	0	1	0	0	0	1	0	0	0	1	0	0	0	292.75	2671	2671	1	1		0.0080972	6.4558	8.8185	8.0729	NaN	1	1	Median	NaN	NaN	NaN	0	0	Median	NaN	NaN	NaN
REV__Q9NWK9	REV__Q9NWK9	2	2	2			>sp|Q9NWK9|BCD1_HUMAN Box C/D snoRNA protein 1 OS=Homo sapiens GN=ZNHIT6 PE=1 SV=1	1	2	2	2	1	0	0	1	1	0	0	1	1	0	0	1	0	0	0	53.918	470	470	1	2		0.0016892	10.973	3.5911	4.0083	123.85	2	1	Median	1.2266	1.6697	NaN	1	0	Median	NaN	NaN	NaN
REV__Q9Y4C8	REV__Q9Y4C8	1	1	1			>sp|Q9Y4C8|RBM19_HUMAN Probable RNA-binding protein 19 OS=Homo sapiens GN=RBM19 PE=1 SV=3	1	1	1	1	0	1	0	0	0	1	0	0	0	1	0	0	0	0	0	107.33	960	960	1.5	1	1	0.0067843	6.5328	NaN	NaN	NaN	0	0	Median	NaN	NaN	NaN	0	0	Median	NaN	NaN	NaN
[truncated: 46 more columns]
