# Supplementary material for: The helicase, DDX3X, interacts with poly(A)-binding protein 1 (PABP1) and caprin-1 at the leading edge of migrating fibroblasts and is required for efficient cell spreading
Source: Biochem J. 2017 Aug 31;474(18):3109–20. doi: 10.1042/BCJ20170354 (PMC5577505; doi:10.1042/BCJ20170354)
Supplement: Supplementary Datatset S5 [file BCJ-474-3109-s6.xlsx]

## Sheet: Confluent
Ratio H/L Confluent_1_(x+y)/2_Ratio H/L Confluent_2	Ratio H/L Confluent_1	Ratio H/L Confluent_2	Only identified by site	Reverse	Potential contaminant	Peptides	Razor + unique peptides	Unique peptides	Sequence coverage [%]	Unique + razor sequence coverage [%]	Unique sequence coverage [%]	Mol. weight [kDa]	Q-value	Score	Intensity	Intensity L	Intensity H	Ratio H/L variability [%] Confluent_1	Ratio H/L variability [%] Confluent_2	Protein IDs	Majority protein IDs	Protein names	Gene names
#!{Type}E	E	E	C	C	C	N	N	N	N	N	N	N	N	N	N	N	N	N	N	T	T	T	T
13.315	8.45809	18.172				11	11	11	14.5	14.5	14.5	105.34	0	147.21	662080000	150250000	511830000	158.48	178.09	Q99613;B5ME19	Q99613;B5ME19	Eukaryotic translation initiation factor 3 subunit C;Eukaryotic translation initiation factor 3 subunit C-like protein	EIF3C;EIF3CL
4.20928	2.66425	5.7543				3	3	3	8.5	8.5	8.5	63.704	0	46.665	86975000	28906000	58069000	3.485	NaN	O00425	O00425	Insulin-like growth factor 2 mRNA-binding protein 3	IGF2BP3
25.3436	12.9341	37.753				15	15	14	30.5	30.5	30.5	73.243	0	323.31	3318700000	1394400000	1924300000	45.5	69.716	O00571;O15523	O00571;O15523	ATP-dependent RNA helicase DDX3X;ATP-dependent RNA helicase DDX3Y	DDX3X;DDX3Y
8.83911	12.2167	5.4615				1	1	1	2.1	2.1	2.1	60.029	0.0015898	8.3179	56252000	17518000	38735000	40.685	22.407	O60684;O15131;P52294	O60684;O15131;P52294	Importin subunit alpha-7;Importin subunit alpha-6;Importin subunit alpha-5;Importin subunit alpha-5, N-terminally processed	KPNA6;KPNA5;KPNA1
8.53468	5.48336	11.586				2	2	2	24.6	24.6	24.6	15.173	0	28.78	159900000	37345000	122550000	NaN	9.899	O15235	O15235	28S ribosomal protein S12, mitochondrial	MRPS12
8.60445	4.0159	13.193				10	10	10	28.5	28.5	28.5	63.972	0	134.33	450410000	160890000	289520000	126.04	51.851	O15371	O15371	Eukaryotic translation initiation factor 3 subunit D	EIF3D
22.345	10.5	34.19				17	13	13	15.5	12.3	12.3	176.65	0	103.59	840770000	346170000	494600000	59.815	92.528	O43432	O43432	Eukaryotic translation initiation factor 4 gamma 3	EIF4G3
6.07938	6.71006	5.4487				12	12	8	25.8	25.8	19.4	69.602	0	123.12	714140000	248770000	465380000	22.103	170.45	O60506	O60506	Heterogeneous nuclear ribonucleoprotein Q	SYNCRIP
3.45825	4.4833	2.4332				6	6	6	8.7	8.7	8.7	114.6	0	56.83	61877000	41534000	20343000	67.93	NaN	O75420	O75420	PERQ amino acid-rich with GYF domain-containing protein 1	GIGYF1
50.6206	9.19625	92.045				12	12	12	22.7	22.7	22.7	73.45	0	92.819	1220700000	594330000	626380000	81.196	105.34	O95453	O95453	Poly(A)-specific ribonuclease PARN	PARN
7.13944	3.56888	10.71				1	1	1	4	4	4	47.173	0	21.919	627600000	292790000	334810000	4.2979	18.624	O95810	O95810	Serum deprivation-response protein	SDPR
36.2376	16.8623	55.613				7	7	7	36.9	36.9	36.9	25.097	0	71.195	1387700000	170010000	1217700000	NaN	210.38	P06730	P06730	Eukaryotic translation initiation factor 4E	EIF4E
2.87076	2.46822	3.2733				18	7	6	52.3	20.5	17.1	49.67	0	160.16	7532100000	3605800000	3926300000	18.617	73.915	P07437	P07437	Tubulin beta chain	TUBB
4.30021	2.54563	6.0548				17	17	1	44.7	44.7	5.6	32.85	0	216.38	4783800000	492780000	4291000000	75.553	64.705	P07951	P07951	Tropomyosin beta chain	TPM2
2.34894	2.18938	2.5085				6	5	1	15.1	13.1	4.8	70.051	0	113.13	511140000	287070000	224070000	15.113	55.5	P08107;P48741	P08107	Heat shock 70 kDa protein 1A	HSPA1A
3.68086	2.87002	4.4917				5	5	5	51.9	51.9	51.9	15.55	0	208.88	2106600000	680210000	1426400000	41.152	41.43	P0CW22;P08708	P0CW22;P08708	40S ribosomal protein S17-like;40S ribosomal protein S17	RPS17L;RPS17
3.78997	5.22193	2.358				8	8	8	32.9	32.9	32.9	32.854	0	91.871	583780000	500510000	83267000	120.8	NaN	P08865	P08865	40S ribosomal protein SA	RPSA
8.14475	2.7395	13.55				10	10	10	29	29	29	38.746	0	311.41	3980300000	1254300000	2726000000	9.9065	157.2	P09651;Q32P51	P09651;Q32P51	Heterogeneous nuclear ribonucleoprotein A1;Heterogeneous nuclear ribonucleoprotein A1, N-terminally processed;Heterogeneous nuclear ribonucleoprotein A1-like 2	HNRNPA1;HNRNPA1L2
3.35044	3.38398	3.3169				7	6	6	12.8	12.8	12.8	72.332	0	45.939	104570000	49826000	54749000	NaN	NaN	P11021	P11021	78 kDa glucose-regulated protein	HSPA5
5.55025	8.65651	2.444				22	22	15	47.6	47.6	36.3	70.67	0	323.31	2829500000	749480000	2080000000	47.404	46.067	P11940;Q9H361;Q4VXU2;Q5JQF8;Q96DU9	P11940	Polyadenylate-binding protein 1	PABPC1
12.829	12.7861	12.872				10	10	10	16.3	16.3	16.3	82.704	0	81.826	203410000	48868000	154540000	NaN	NaN	P13010	P13010	X-ray repair cross-complementing protein 5	XRCC5
4.36434	2.77339	5.9553				12	11	11	20.8	19.1	19.1	69.147	0	90.189	489870000	168220000	321650000	84.326	9.6759	P17844;Q92841	P17844	Probable ATP-dependent RNA helicase DDX5	DDX5
4.97382	7.80884	2.1388				12	12	12	58	58	58	26.688	0	137.52	1068200000	318420000	749730000	46.022	71.239	P23396	P23396	40S ribosomal protein S3	RPS3
35.2405	62.0694	8.4117				7	7	7	65.9	65.9	65.9	14.515	0	140.08	1840600000	1722800000	117840000	NaN	18.769	P25398	P25398	40S ribosomal protein S12	RPS12
5.53135	5.77101	5.2917				5	5	5	26.1	26.1	26.1	53.5	0	92.481	1649000000	262430000	1386600000	38.609	64.631	P26368	P26368	Splicing factor U2AF 65 kDa subunit	U2AF2
19.7981	11.4903	28.106				14	14	14	33.5	33.5	33.5	57.206	0	206.29	1359400000	455780000	903630000	48.487	86.474	P30837	P30837	Aldehyde dehydrogenase X, mitochondrial	ALDH1B1
4.99974	5.40658	4.5929				16	16	16	69.8	69.8	69.8	21.863	0	323.31	8497000000	4530500000	3966500000	62.533	42.114	P32969	P32969	60S ribosomal protein L9	RPL9
3.17998	3.57156	2.7884				172	172	149	67.8	67.8	62.6	226.53	0	323.31	282800000000	79593000000	203200000000	36.298	131.08	P35579;P12883;P13535;Q9UKX3;Q9Y623;P13533;P12882;P11055;Q9UKX2;A7E2Y1	P35579	Myosin-9	MYH9
5.83174	6.58718	5.0763				12	12	11	24.9	24.9	24.9	53.425	0	207.76	3309900000	1244100000	2065900000	64.724	302.67	P35637	P35637	RNA-binding protein FUS	FUS
3.07408	2.86156	3.2866				6	6	6	38.2	38.2	38.2	14.57	0	102.99	3594100000	1398600000	2195500000	19.572	26.932	P37108	P37108	Signal recognition particle 14 kDa protein	SRP14
5.89223	9.76276	2.0217				9	9	9	52.4	52.4	52.4	16.06	0	85.362	1197300000	286160000	911110000	5.414	56.81	P39019	P39019	40S ribosomal protein S19	RPS19
7.33152	4.40703	10.256				6	6	5	23.7	23.7	23.7	28.585	0	106.99	669320000	199130000	470190000	64.587	85.183	P39687;O95626;O43423	P39687	Acidic leucine-rich nuclear phosphoprotein 32 family member A	ANP32A
4.54089	7.00967	2.0721				11	11	11	45.1	45.1	45.1	22.876	0	323.31	4265300000	1606600000	2658700000	14.43	94.092	P46782	P46782	40S ribosomal protein S5;40S ribosomal protein S5, N-terminally processed	RPS5
3.88755	4.3827	3.3924				6	6	6	35.8	35.8	35.8	18.898	0	57.7	1588300000	511110000	1077200000	56.097	NaN	P46783;Q9NQ39	P46783;Q9NQ39	40S ribosomal protein S10;Putative 40S ribosomal protein S10-like	RPS10;RPS10P5
9.52336	13.4039	5.6428				11	11	6	49.5	49.5	28.4	32.668	0	160.74	1025400000	458990000	566420000	51.636	63.956	P46926	P46926	Glucosamine-6-phosphate isomerase 1	GNPDA1
7.86622	9.90884	5.8236				8	8	8	24.3	24.3	24.3	38.914	0	68.183	362040000	111190000	250860000	14.434	46.879	P48729;Q8N752	P48729;Q8N752	Casein kinase I isoform alpha;Casein kinase I isoform alpha-like	CSNK1A1;CSNK1A1L
13.4627	20.014	6.9113				9	9	9	18.4	18.4	18.4	89.321	0	130.58	541920000	171330000	370590000	NaN	67.704	P55072	P55072	Transitional endoplasmic reticulum ATPase	VCP
6.97229	9.03669	4.9079				10	10	10	18.3	18.3	18.3	92.48	0	163.77	500670000	395190000	105480000	23.799	25.732	P55884	P55884	Eukaryotic translation initiation factor 3 subunit B	EIF3B
7.66708	13.2821	2.052				2	2	2	25.2	25.2	25.2	13.373	0	27.537	109850000	33501000	76349000	NaN	NaN	P60866	P60866	40S ribosomal protein S20	RPS20
6.50988	8.95656	4.0632				2	2	2	7.3	7.3	7.3	50.976	0	83.918	615110000	353760000	261350000	NaN	NaN	P61978	P61978	Heterogeneous nuclear ribonucleoprotein K	HNRNPK
4.76578	3.56926	5.9623				12	12	12	47.9	47.9	47.9	22.127	0	147.19	1359500000	438510000	920980000	40.24	295.73	P62081	P62081	40S ribosomal protein S7	RPS7
11.217	15.1265	7.3075				3	3	3	31.7	31.7	31.7	13.916	0	29.271	477630000	133410000	344220000	NaN	NaN	P62318	P62318	Small nuclear ribonucleoprotein Sm D3	SNRPD3
2.65294	2.73359	2.5723				17	17	17	55.9	55.9	55.9	29.597	0	293.25	4488900000	1469000000	3019900000	40.867	141.35	P62701;P22090;Q8TD47	P62701	40S ribosomal protein S4, X isoform	RPS4X
2.27625	2.44111	2.1114				11	11	11	36.9	36.9	36.9	28.68	0	213.2	4345800000	1735400000	2610300000	41.746	81.711	P62753	P62753	40S ribosomal protein S6	RPS6
3.74013	4.45216	3.0281				8	8	8	40.7	40.7	40.7	14.865	0	103.75	8497100000	5346200000	3150900000	64.998	26.334	P62829	P62829	60S ribosomal protein L23	RPL23
50.9778	14.0815	87.874				8	8	8	60.9	60.9	60.9	7.8409	0	228.43	8552600000	3328400000	5224300000	71.626	44.746	P62857	P62857	40S ribosomal protein S28	RPS28
2.58113	2.12956	3.0327				18	18	1	58.8	58.8	6.4	50.151	0	323.31	13801000000	6421600000	7379400000	52.539	100.98	P68363;Q71U36;Q13748;Q6PEY2	P68363;Q71U36;Q13748;Q6PEY2	Tubulin alpha-1B chain;Tubulin alpha-1A chain;Tubulin alpha-3C/D chain;Tubulin alpha-3E chain	TUBA1B;TUBA1A;TUBA3C;TUBA3E
57.8646	5.56917	110.16				4	4	4	46.5	46.5	46.5	17.17	0	74.95	2362200000	288240000	2074000000	NaN	90.691	P98179	P98179	RNA-binding protein 3	RBM3
22.0845	33.389	10.78				10	10	10	40.7	40.7	40.7	33.488	0	118.23	1968300000	346640000	1621700000	11.911	NaN	Q01105;P0DME0	Q01105;P0DME0	Protein SET;Protein SETSIP	SET;SETSIP
4.3967	6.1512	2.6422				6	6	6	11.6	11.6	11.6	68.477	0	98.807	855290000	80849000	774440000	95.843	22.232	Q01844	Q01844	RNA-binding protein EWS	EWSR1
67.1167	15.2635	118.97				37	37	33	30.3	30.3	27.1	175.49	0	323.31	10851000000	5192800000	5658400000	105.99	95.351	Q04637	Q04637	Eukaryotic translation initiation factor 4 gamma 1	EIF4G1
10.4896	12.7572	8.2219				7	7	7	50	50	50	17.259	0	239.47	1892300000	834430000	1057800000	NaN	65.203	Q04837	Q04837	Single-stranded DNA-binding protein, mitochondrial	SSBP1
17.0265	28.2877	5.7653				6	6	6	11.3	11.3	11.3	91.838	0	78.44	568640000	44388000	524260000	NaN	57.45	Q09161	Q09161	Nuclear cap-binding protein subunit 1	NCBP1
3.55406	2.17841	4.9297				7	7	7	11.6	11.6	11.6	95.337	0	72.4	307730000	80510000	227220000	NaN	NaN	Q12906	Q12906	Interleukin enhancer-binding factor 3	ILF3
6.8487	5.57849	8.1189				6	6	6	63.6	63.6	63.6	12.58	0	131.58	5403000000	921690000	4481300000	27.534	127.5	Q13541	Q13541	Eukaryotic translation initiation factor 4E-binding protein 1	EIF4EBP1
5.66831	4.43951	6.8971				6	6	6	21.1	21.1	21.1	38.434	0	85.911	390210000	115200000	275010000	NaN	39.948	Q14103;O14979	Q14103	Heterogeneous nuclear ribonucleoprotein D0	HNRNPD
13.5109	5.54877	21.473				16	16	16	13.5	13.5	13.5	166.57	0	192.64	1551900000	996480000	555430000	169.92	73.694	Q14152	Q14152	Eukaryotic translation initiation factor 3 subunit A	EIF3A
15.739	24.2819	7.1962				11	11	11	11.8	11.8	11.8	134.46	0	92.928	509570000	298020000	211550000	NaN	NaN	Q15147	Q15147	1-phosphatidylinositol 4,5-bisphosphate phosphodiesterase beta-4	PLCB4
4.07032	2.79885	5.3418				12	12	12	40.1	40.1	40.1	54.231	0	218.97	2960600000	1470600000	1489900000	NaN	28.916	Q15233	Q15233	Non-POU domain-containing octamer-binding protein	NONO
3.74539	3.39397	4.0968				2	2	2	5.4	5.4	5.4	85.104	0	17.519	84408000	21426000	62982000	NaN	NaN	Q1KMD3	Q1KMD3	Heterogeneous nuclear ribonucleoprotein U-like protein 2	HNRNPUL2
4.01926	3.62122	4.4173				6	6	6	11.1	11.1	11.1	91.809	0	54.121	216180000	78617000	137560000	37.557	48.138	Q2NL82	Q2NL82	Pre-rRNA-processing protein TSR1 homolog	TSR1
4.86148	4.71076	5.0122				3	3	3	5.1	5.1	5.1	92.819	0	25.333	84820000	25705000	59115000	NaN	NaN	Q3KQU3	Q3KQU3	MAP7 domain-containing protein 1	MAP7D1
7.9927	12.5263	3.4591				15	15	15	15.4	15.4	15.4	150.07	0	152.77	915550000	556630000	358910000	47.588	36.489	Q6Y7W6	Q6Y7W6	PERQ amino acid-rich with GYF domain-containing protein 2	GIGYF2
7.42602	7.06165	7.7904				9	4	4	47.8	25.7	25.7	31.084	0	57.452	464080000	323400000	140670000	74.005	NaN	Q8TDQ7	Q8TDQ7	Glucosamine-6-phosphate isomerase 2	GNPDA2
8.59823	8.85426	8.3422				38	38	38	35.5	35.5	35.5	168.59	0	323.31	6204400000	2527300000	3677100000	102.52	83.147	Q8TEQ6	Q8TEQ6	Gem-associated protein 5	GEMIN5
4.38176	4.19322	4.5703				5	5	5	18	18	18	33.31	0	50.239	266730000	131040000	135700000	23.419	68.806	Q9BPW8	Q9BPW8	Protein NipSnap homolog 1	NIPSNAP1
3.65601	4.50552	2.8065				6	6	6	11	11	11	95.737	0	55.198	174080000	56484000	117600000	36.423	128.92	Q9BUJ2	Q9BUJ2	Heterogeneous nuclear ribonucleoprotein U-like protein 1	HNRNPUL1
7.70786	12.8763	2.5394				17	17	17	23.6	23.6	23.6	108.2	0	229.06	1837800000	509340000	1328400000	68.493	82.805	Q9NRA8	Q9NRA8	Eukaryotic translation initiation factor 4E transporter	EIF4ENIF1
3.84009	3.94509	3.7351				5	5	5	8.5	8.5	8.5	106.12	0	37.364	169230000	15567000	153660000	NaN	NaN	Q9NYF8	Q9NYF8	Bcl-2-associated transcription factor 1	BCLAF1
4.09896	3.26051	4.9374				4	4	4	11.1	11.1	11.1	63.48	0	104.76	1139600000	633970000	505660000	45.065	53.627	Q9NZI8	Q9NZI8	Insulin-like growth factor 2 mRNA-binding protein 1	IGF2BP1
3.79241	2.57142	5.0134				7	7	7	19.8	19.8	19.8	55.21	0	88.367	186270000	75626000	110650000	254.35	18.568	Q9Y3I0	Q9Y3I0	tRNA-splicing ligase RtcB homolog	RTCB

## Sheet: Spreading
Ratio H/L Spreading_1_(x+y)/2_Ratio H/L Spreading_2	Ratio H/L Spreading_1	Ratio H/L Spreading_2	Only identified by site	Reverse	Potential contaminant	Peptides	Razor + unique peptides	Unique peptides	Sequence coverage [%]	Unique + razor sequence coverage [%]	Unique sequence coverage [%]	Mol. weight [kDa]	Q-value	Score	Intensity	Intensity L	Intensity H	Ratio H/L variability [%] Spreading_1	Ratio H/L variability [%] Spreading_2	Protein IDs	Majority protein IDs	Protein names	Gene names
#!{Type}E	E	E	C	C	C	N	N	N	N	N	N	N	N	N	N	N	N	N	N	T	T	T	T
8.47191	10.5295	6.4143				11	11	11	14.5	14.5	14.5	105.34	0	147.21	662080000	150250000	511830000	14.151	71.42	Q99613;B5ME19	Q99613;B5ME19	Eukaryotic translation initiation factor 3 subunit C;Eukaryotic translation initiation factor 3 subunit C-like protein	EIF3C;EIF3CL
9.28856	2.74612	15.831				15	15	14	30.5	30.5	30.5	73.243	0	323.31	3318700000	1394400000	1924300000	20.997	65.367	O00571;O15523	O00571;O15523	ATP-dependent RNA helicase DDX3X;ATP-dependent RNA helicase DDX3Y	DDX3X;DDX3Y
13.1191	22.246	3.9922				10	10	10	28.5	28.5	28.5	63.972	0	134.33	450410000	160890000	289520000	156.69	100.84	O15371	O15371	Eukaryotic translation initiation factor 3 subunit D	EIF3D
6.81105	8.79121	4.8309				4	4	4	9.7	9.7	9.7	54.843	0	36.286	110180000	60684000	49495000	NaN	NaN	O43148	O43148	mRNA cap guanine-N7 methyltransferase	RNMT
6.32323	6.90655	5.7399				17	13	13	15.5	12.3	12.3	176.65	0	103.59	840770000	346170000	494600000	74.592	88.549	O43432	O43432	Eukaryotic translation initiation factor 4 gamma 3	EIF4G3
8.24994	3.02288	13.477				12	12	8	25.8	25.8	19.4	69.602	0	123.12	714140000	248770000	465380000	75.289	68.101	O60506	O60506	Heterogeneous nuclear ribonucleoprotein Q	SYNCRIP
6.60567	6.31074	6.9006				1	1	1	11.7	11.7	11.7	15.139	0	34.633	88065000	65586000	22479000	2.4445	NaN	O60783	O60783	28S ribosomal protein S14, mitochondrial	MRPS14
3.55249	3.71858	3.3864				4	4	4	8.1	8.1	8.1	51.466	0	34.923	118900000	86348000	32552000	NaN	151.85	O95232	O95232	Luc7-like protein 3	LUC7L3
10.7141	14.9647	6.4636				12	12	12	22.7	22.7	22.7	73.45	0	92.819	1220700000	594330000	626380000	79.889	73.987	O95453	O95453	Poly(A)-specific ribonuclease PARN	PARN
11.6054	4.46488	18.746				4	4	4	10.4	10.4	10.4	56.381	0	46.098	185550000	57756000	127790000	10.539	89.327	P05091	P05091	Aldehyde dehydrogenase, mitochondrial	ALDH2
44.5162	21.9795	67.053				7	7	7	36.9	36.9	36.9	25.097	0	71.195	1387700000	170010000	1217700000	161.81	175.73	P06730	P06730	Eukaryotic translation initiation factor 4E	EIF4E
2.29047	2.33024	2.2507				5	5	5	33.7	33.7	33.7	32.575	0	136.71	2445900000	381450000	2064500000	18.634	26.763	P06748	P06748	Nucleophosmin	NPM1
6.90176	2.73853	11.065				18	7	6	52.3	20.5	17.1	49.67	0	160.16	7532100000	3605800000	3926300000	25.944	17.638	P07437	P07437	Tubulin beta chain	TUBB
2.94094	3.34068	2.5412				5	5	5	51.9	51.9	51.9	15.55	0	208.88	2106600000	680210000	1426400000	53.052	141.03	P0CW22;P08708	P0CW22;P08708	40S ribosomal protein S17-like;40S ribosomal protein S17	RPS17L;RPS17
3.30859	2.67967	3.9375				3	3	3	19	19	19	11.737	0	22.302	286030000	174340000	111690000	72.227	32.911	P10599	P10599	Thioredoxin	TXN
4.1993	2.47899	5.9196				10	10	10	21.2	21.2	21.2	69.842	0	130.71	330690000	146190000	184500000	59.507	68.178	P12956	P12956	X-ray repair cross-complementing protein 6	XRCC6
4.30024	2.36038	6.2401				9	9	9	34.5	34.5	34.5	31.324	0	131.5	1399900000	559080000	840800000	7.7764	31.647	P15880	P15880	40S ribosomal protein S2	RPS2
6.72306	4.90292	8.5432				12	12	12	58	58	58	26.688	0	137.52	1068200000	318420000	749730000	70.979	73.992	P23396	P23396	40S ribosomal protein S3	RPS3
7.54837	5.12374	9.973				5	5	5	26.1	26.1	26.1	53.5	0	92.481	1649000000	262430000	1386600000	16.163	19.442	P26368	P26368	Splicing factor U2AF 65 kDa subunit	U2AF2
139.613	5.6057	273.62				44	44	44	50.4	50.4	50.4	121	0	323.31	4559100000	1453000000	3106100000	90.503	132.99	P27816	P27816	Microtubule-associated protein 4	MAP4
8.09073	4.01445	12.167				14	14	14	33.5	33.5	33.5	57.206	0	206.29	1359400000	455780000	903630000	60.091	39.533	P30837	P30837	Aldehyde dehydrogenase X, mitochondrial	ALDH1B1
16.62	6.30199	26.938				16	16	16	69.8	69.8	69.8	21.863	0	323.31	8497000000	4530500000	3966500000	77.707	33.681	P32969	P32969	60S ribosomal protein L9	RPL9
7.63077	4.29553	10.966				6	6	6	38.2	38.2	38.2	14.57	0	102.99	3594100000	1398600000	2195500000	35.662	58.87	P37108	P37108	Signal recognition particle 14 kDa protein	SRP14
11.7805	7.67401	15.887				9	9	9	52.4	52.4	52.4	16.06	0	85.362	1197300000	286160000	911110000	83.614	9.5989	P39019	P39019	40S ribosomal protein S19	RPS19
6.56479	5.80248	7.3271				6	6	5	23.7	23.7	23.7	28.585	0	106.99	669320000	199130000	470190000	43.415	66.184	P39687;O95626;O43423	P39687	Acidic leucine-rich nuclear phosphoprotein 32 family member A	ANP32A
3.93797	2.42283	5.4531				11	11	11	34.5	34.5	34.5	22.591	0	105.18	2051100000	975020000	1076000000	83.887	27.501	P46781	P46781	40S ribosomal protein S9	RPS9
9.13507	6.52614	11.744				11	11	11	45.1	45.1	45.1	22.876	0	323.31	4265300000	1606600000	2658700000	41.911	42.835	P46782	P46782	40S ribosomal protein S5;40S ribosomal protein S5, N-terminally processed	RPS5
33.1442	5.34331	60.945				6	6	6	35.8	35.8	35.8	18.898	0	57.7	1588300000	511110000	1077200000	128.81	89.809	P46783;Q9NQ39	P46783;Q9NQ39	40S ribosomal protein S10;Putative 40S ribosomal protein S10-like	RPS10;RPS10P5
8.38618	9.31185	7.4605				11	11	6	49.5	49.5	28.4	32.668	0	160.74	1025400000	458990000	566420000	70.79	42.108	P46926	P46926	Glucosamine-6-phosphate isomerase 1	GNPDA1
3.26317	4.20805	2.3183				4	4	4	22.1	22.1	22.1	23.277	0	27.598	167880000	97239000	70641000	NaN	35.515	P48047	P48047	ATP synthase subunit O, mitochondrial	ATP5O
3.14781	2.70183	3.5938				5	5	5	4.8	4.8	4.8	228.86	0	38.162	176510000	75792000	100720000	3.2592	NaN	P48634	P48634	Protein PRRC2A	PRRC2A
6.27554	6.49688	6.0542				10	10	10	27.7	27.7	27.7	53.801	0	118.03	345920000	261050000	84877000	124.27	41.178	P49189	P49189	4-trimethylaminobutyraldehyde dehydrogenase	ALDH9A1
9.93846	6.49393	13.383				7	7	7	23.9	23.9	23.9	49.541	0	265.7	658900000	156730000	502170000	38.062	53.1	P49411	P49411	Elongation factor Tu, mitochondrial	TUFM
4.13864	3.03638	5.2409				1	1	1	12.8	12.8	12.8	10.112	0.0015038	7.5902	83969000	51470000	32499000	NaN	NaN	P49458	P49458	Signal recognition particle 9 kDa protein	SRP9
5.94733	6.83107	5.0636				11	11	11	48.8	48.8	48.8	14.395	0	323.31	6677500000	2186400000	4491100000	101.38	41.147	P53999	P53999	Activated RNA polymerase II transcriptional coactivator p15	SUB1
3.73114	2.24487	5.2174				6	6	6	26	26	26	51.958	0	115.51	407340000	121010000	286330000	46.172	35.368	P55081	P55081	Microfibrillar-associated protein 1	MFAP1
10.1568	14.3912	5.9224				10	10	10	18.3	18.3	18.3	92.48	0	163.77	500670000	395190000	105480000	45.232	84.232	P55884	P55884	Eukaryotic translation initiation factor 3 subunit B	EIF3B
8.32529	3.23457	13.416				2	2	2	25.2	25.2	25.2	13.373	0	27.537	109850000	33501000	76349000	NaN	179.86	P60866	P60866	40S ribosomal protein S20	RPS20
4.85722	3.44045	6.274				12	12	12	42.4	42.4	42.4	29.945	0	241.51	3467800000	1194100000	2273600000	60.28	35.122	P61247	P61247	40S ribosomal protein S3a	RPS3A
7.61314	4.47327	10.753				12	12	12	47.9	47.9	47.9	22.127	0	147.19	1359500000	438510000	920980000	9.6065	77.48	P62081	P62081	40S ribosomal protein S7	RPS7
14.9665	8.16793	21.765				11	11	11	56.8	56.8	56.8	16.445	0	120.58	3651900000	1919200000	1732700000	78.987	40.74	P62249	P62249	40S ribosomal protein S16	RPS16
11.1502	6.34236	15.958				10	10	10	52	52	52	17.718	0	81.494	1941400000	1048400000	893070000	140.64	5.1541	P62269	P62269	40S ribosomal protein S18	RPS18
5.63924	5.16369	6.1148				8	8	8	40.4	40.4	40.4	17.695	0	94.478	3928600000	2711800000	1216700000	116.2	8.0649	P62750	P62750	60S ribosomal protein L23a	RPL23A
4.52104	2.87208	6.17				8	8	8	40.7	40.7	40.7	14.865	0	103.75	8497100000	5346200000	3150900000	20.683	129.4	P62829	P62829	60S ribosomal protein L23	RPL23
4.59417	2.18713	7.0012				4	4	4	29.3	29.3	29.3	15.423	0	80.461	2074000000	878790000	1195200000	30.748	20.373	P62847	P62847	40S ribosomal protein S24	RPS24
10.0679	2.48484	17.651				8	8	8	39.2	39.2	39.2	13.742	0	68.19	2233400000	696770000	1536700000	42.032	21.609	P62851	P62851	40S ribosomal protein S25	RPS25
75.8881	9.96612	141.81				8	8	8	60.9	60.9	60.9	7.8409	0	228.43	8552600000	3328400000	5224300000	21.115	101.47	P62857	P62857	40S ribosomal protein S28	RPS28
3.94773	2.46166	5.4338				6	6	6	53	53	53	12.784	0	102.46	3462000000	2341400000	1120600000	8.8203	23.757	P62888	P62888	60S ribosomal protein L30	RPL30
8.7665	2	15.533				2	2	2	23.5	23.5	23.5	6.3225	0	15.675	613220000	185540000	427680000	NaN	10.756	Q59GN2;P62891	Q59GN2;P62891	Putative 60S ribosomal protein L39-like 5;60S ribosomal protein L39	RPL39P5;RPL39
4.73098	2.73695	6.725				3	3	3	15.7	15.7	15.7	20.252	0	29.423	619680000	247770000	371910000	2.9572	29.912	P62913	P62913	60S ribosomal protein L11	RPL11
4.59016	4.64922	4.5311				7	7	7	57.1	57.1	57.1	8.2178	0	87.264	3491600000	1394700000	2096900000	39.167	15.532	P63173	P63173	60S ribosomal protein L38	RPL38
7.77911	9.58773	5.9705				4	4	4	51.8	51.8	51.8	9.1113	0	78.913	236060000	219260000	16800000	68.602	NaN	P63220	P63220	40S ribosomal protein S21	RPS21
9.74881	11.9934	7.5042				3	3	3	12.3	12.3	12.3	45.219	0	24.689	78522000	36674000	41847000	NaN	NaN	Q8NEV1;P68400	Q8NEV1;P68400	Casein kinase II subunit alpha 3;Casein kinase II subunit alpha	CSNK2A3;CSNK2A1
3.78042	4.36224	3.1986				2	2	2	29.9	29.9	29.9	10.741	0	14.18	49161000	33235000	15927000	NaN	NaN	P82921	P82921	28S ribosomal protein S21, mitochondrial	MRPS21
15.5538	2.65153	28.456				4	4	4	31.7	31.7	31.7	19.329	0	74.982	2427400000	481190000	1946200000	22.172	36.305	P84103	P84103	Serine/arginine-rich splicing factor 3	SRSF3
289.836	14.2213	565.45				10	10	10	40.7	40.7	40.7	33.488	0	118.23	1968300000	346640000	1621700000	53.366	103.93	Q01105;P0DME0	Q01105;P0DME0	Protein SET;Protein SETSIP	SET;SETSIP
12.2561	6.4082	18.104				5	5	5	21.7	21.7	21.7	25.476	0	70.38	575370000	237610000	337750000	60.962	15.219	Q01130	Q01130	Serine/arginine-rich splicing factor 2	SRSF2
30.1807	14.7284	45.633				37	37	33	30.3	30.3	27.1	175.49	0	323.31	10851000000	5192800000	5658400000	103.24	122.71	Q04637	Q04637	Eukaryotic translation initiation factor 4 gamma 1	EIF4G1
2.60964	2.15429	3.065				13	13	13	30.2	30.2	30.2	66.022	0	179.5	1067800000	584320000	483440000	26.205	37.415	Q07065	Q07065	Cytoskeleton-associated protein 4	CKAP4
4.03722	2.23394	5.8405				3	3	3	16.7	16.7	16.7	30.84	0	37.8	84302000	24625000	59677000	NaN	NaN	Q13151	Q13151	Heterogeneous nuclear ribonucleoprotein A0	HNRNPA0
6.61984	4.97909	8.2606				9	9	9	34.9	34.9	34.9	41	0	137.16	751580000	238310000	513270000	77.189	161.72	Q13303;Q14722	Q13303	Voltage-gated potassium channel subunit beta-2	KCNAB2
5.97334	3.72467	8.222				3	3	3	15.1	15.1	15.1	36.501	0	38.951	209450000	76406000	133040000	35.72	67.724	Q13347	Q13347	Eukaryotic translation initiation factor 3 subunit I	EIF3I
98.6785	4.42693	192.93				6	6	6	63.6	63.6	63.6	12.58	0	131.58	5403000000	921690000	4481300000	9.4279	201.45	Q13541	Q13541	Eukaryotic translation initiation factor 4E-binding protein 1	EIF4EBP1
12.477	19.138	5.8159				16	16	16	13.5	13.5	13.5	166.57	0	192.64	1551900000	996480000	555430000	87.867	50.603	Q14152	Q14152	Eukaryotic translation initiation factor 3 subunit A	EIF3A
7.82636	4.79272	10.86				4	4	3	13.3	13.3	9.3	46.402	0	41.679	272260000	186180000	86076000	39.407	50.59	Q14240;P60842	Q14240;P60842	Eukaryotic initiation factor 4A-II;Eukaryotic initiation factor 4A-II, N-terminally processed;Eukaryotic initiation factor 4A-I	EIF4A2;EIF4A1
5.76244	4.56059	6.9643				23	23	23	40.6	40.6	40.6	59.379	0	323.31	9546400000	5493200000	4053200000	98.42	15.879	Q14498;Q86U06	Q14498	RNA-binding protein 39	RBM39
3.5481	2.56029	4.5359				6	6	6	9.8	9.8	9.8	109.93	0	53.849	94999000	11754000	83245000	NaN	43.316	Q15020	Q15020	Squamous cell carcinoma antigen recognized by T-cells 3	SART3
12.6962	13.3094	12.083				11	11	11	11.8	11.8	11.8	134.46	0	92.928	509570000	298020000	211550000	53.864	55.305	Q15147	Q15147	1-phosphatidylinositol 4,5-bisphosphate phosphodiesterase beta-4	PLCB4
6.62603	4.22815	9.0239				6	6	6	11.1	11.1	11.1	91.809	0	54.121	216180000	78617000	137560000	10.845	NaN	Q2NL82	Q2NL82	Pre-rRNA-processing protein TSR1 homolog	TSR1
5.52812	4.67464	6.3816				11	11	11	34.6	34.6	34.6	43.476	0	170.61	816710000	441990000	374730000	50.677	66.603	Q6NZI2	Q6NZI2	Polymerase I and transcript release factor	PTRF
21.907	5.33305	38.481				15	15	15	15.4	15.4	15.4	150.07	0	152.77	915550000	556630000	358910000	72.411	71.118	Q6Y7W6	Q6Y7W6	PERQ amino acid-rich with GYF domain-containing protein 2	GIGYF2
7.64405	6.8738	8.4143				20	20	20	23.8	23.8	23.8	117.36	0	205.6	1075300000	481230000	594110000	56.28	4.9082	Q7L014	Q7L014	Probable ATP-dependent RNA helicase DDX46	DDX46
10.2764	8.60585	11.947				5	5	5	12.9	12.9	12.9	87.883	0	93.862	466470000	219720000	246750000	NaN	NaN	Q7Z5L2	Q7Z5L2	Coiled-coil domain-containing protein R3HCC1L	R3HCC1L
10.325	15.9185	4.7316				3	3	3	5.5	5.5	5.5	63.419	0	31.558	147440000	48351000	99091000	5.8887	135.21	Q86UY8	Q86UY8	5-nucleotidase domain-containing protein 3	NT5DC3
3.78751	2.62612	4.9489				1	1	1	3.8	3.8	3.8	37.476	0.0016155	8.6523	50227000	18349000	31878000	NaN	NaN	Q8NAV1	Q8NAV1	Pre-mRNA-splicing factor 38A	PRPF38A
2.93097	2.92954	2.9324				4	4	4	8.3	8.3	8.3	95.925	0	35.464	103260000	46213000	57046000	NaN	NaN	Q8NE71	Q8NE71	ATP-binding cassette sub-family F member 1	ABCF1
18.544	14.8139	22.274				9	4	4	47.8	25.7	25.7	31.084	0	57.452	464080000	323400000	140670000	122.8	NaN	Q8TDQ7	Q8TDQ7	Glucosamine-6-phosphate isomerase 2	GNPDA2
11.3514	6.41478	16.288				38	38	38	35.5	35.5	35.5	168.59	0	323.31	6204400000	2527300000	3677100000	52.438	109.53	Q8TEQ6	Q8TEQ6	Gem-associated protein 5	GEMIN5
7.62847	4.10593	11.151				9	9	9	19.2	19.2	19.2	82.431	0	118.04	397400000	150200000	247200000	79.051	56.793	Q92499	Q92499	ATP-dependent RNA helicase DDX1	DDX1
16.4267	21.5885	11.265				4	4	4	11.1	11.1	11.1	45.318	0	25.42	130740000	71507000	59238000	63.976	63.258	Q92665	Q92665	28S ribosomal protein S31, mitochondrial	MRPS31
15.1613	12.8586	17.464				5	5	5	20.2	20.2	20.2	38.608	0	33.769	95701000	51271000	44430000	40.188	21.04	Q96C86	Q96C86	m7GpppX diphosphatase	DCPS
6.17896	7.33622	5.0217				5	5	5	22.8	22.8	22.8	38.677	0	71.508	465120000	247560000	217560000	20.421	14.675	Q96IZ7	Q96IZ7	Serine/Arginine-related protein 53	RSRC1
2.52237	2.43944	2.6053				9	9	9	15.7	15.7	15.7	92.25	0	120.67	472890000	301350000	171540000	30.831	NaN	Q99459	Q99459	Cell division cycle 5-like protein	CDC5L
15.073	3.29196	26.854				3	3	3	12	12	12	36.224	0	26.234	204340000	50391000	153940000	NaN	NaN	Q99729	Q99729	Heterogeneous nuclear ribonucleoprotein A/B	HNRNPAB
4.74206	3.17571	6.3084				5	5	5	18	18	18	33.31	0	50.239	266730000	131040000	135700000	40.972	35.729	Q9BPW8	Q9BPW8	Protein NipSnap homolog 1	NIPSNAP1
20.1641	21.8212	18.507				5	5	5	64.4	64.4	64.4	14.381	0	72.05	683770000	265960000	417810000	55.813	133.17	Q9BTL3	Q9BTL3	RNMT-activating mini protein	FAM103A1
3.09157	2.22143	3.9617				3	3	3	5.9	5.9	5.9	73.747	0	24.867	73920000	61395000	12525000	NaN	NaN	Q9BW19	Q9BW19	Kinesin-like protein KIFC1	KIFC1
7.27834	5.74119	8.8155				5	5	5	7.5	7.5	7.5	108.58	0	45.245	136210000	26614000	109600000	3.4943	23.777	Q9H0D6	Q9H0D6	5-3 exoribonuclease 2	XRN2
14.2529	15.5238	12.982				6	6	6	13.1	13.1	13.1	80.669	0	49.501	542520000	460420000	82097000	NaN	180.85	Q9H4Z3	Q9H4Z3	Phosphorylated CTD-interacting factor 1	PCIF1
19.3983	21.9916	16.805				6	2	2	17.8	7.3	7.3	43.727	0	41.184	671520000	370290000	301230000	NaN	1.6633	Q9NQ29	Q9NQ29	Putative RNA-binding protein Luc7-like 1	LUC7L
12.9206	12.2651	13.576				17	17	17	23.6	23.6	23.6	108.2	0	229.06	1837800000	509340000	1328400000	81.517	58.812	Q9NRA8	Q9NRA8	Eukaryotic translation initiation factor 4E transporter	EIF4ENIF1
2.97562	2.55493	3.3963				5	5	5	24.6	24.6	24.6	55.18	0	103.23	690850000	379480000	311370000	NaN	NaN	Q9UMS4	Q9UMS4	Pre-mRNA-processing factor 19	PRPF19
4.8278	2.6092	7.0464				5	5	5	7.1	7.1	7.1	108.66	0	53.616	267200000	73081000	194120000	NaN	17.288	Q9Y2W1	Q9Y2W1	Thyroid hormone receptor-associated protein 3	THRAP3
9.41616	9.35541	9.4769				15	15	11	38.5	38.5	28.6	46.513	0	248.54	2866800000	1457400000	1409400000	46.477	31.979	Q9Y383	Q9Y383	Putative RNA-binding protein Luc7-like 2	LUC7L2
4.24942	3.66475	4.8341				7	7	7	19.8	19.8	19.8	55.21	0	88.367	186270000	75626000	110650000	75.997	60.339	Q9Y3I0	Q9Y3I0	tRNA-splicing ligase RtcB homolog	RTCB
