# Supplementary material for: The helicase, DDX3X, interacts with poly(A)-binding protein 1 (PABP1) and caprin-1 at the leading edge of migrating fibroblasts and is required for efficient cell spreading
Source: Biochem J. 2017 Aug 31;474(18):3109–20. doi: 10.1042/BCJ20170354 (PMC5577505; doi:10.1042/BCJ20170354)
Supplement: Supplementary Datatset S6 [file BCJ-474-3109-s7.xlsx]

## Sheet: matrix
Ratio H/L DDX3X_H	Ratio H/L DDX3X_L	Only identified by site	Reverse	Potential contaminant	Peptides	Razor + unique peptides	Unique peptides	Sequence coverage [%]	Unique + razor sequence coverage [%]	Unique sequence coverage [%]	Mol. weight [kDa]	Q-value	Score	Intensity	Intensity L	Intensity H	Protein IDs	Majority protein IDs	Protein names	Gene names
#!{Type}E	E	C	C	C	N	N	N	N	N	N	N	N	N	N	N	N	T	T	T	T
6.542	NaN				1	1	1	0.8	0.8	0.8	110.42	0.0044843	5.671	73500000	10876000	62624000	P55060	P55060	Exportin-2	CSE1L
5.3833	NaN				1	1	1	11.4	11.4	11.4	18.431	0	33.792	96309000	91918000	4391000	P62280	P62280	40S ribosomal protein S11	RPS11
3.0484	NaN				1	1	1	5.8	5.8	5.8	22.58	0.0022989	5.8786	3087000	737650	2349400	P16401	P16401	Histone H1.5	HIST1H1B
2.5802	NaN				1	1	1	2.2	2.2	2.2	61.252	0.002331	5.9809	809680	264990	544690	Q8IYT4	Q8IYT4	Katanin p60 ATPase-containing subunit A-like 2	KATNAL2
2.5128	NaN				2	2	2	2.8	2.8	2.8	128.64	0	13.508	1499900	479680	1020200	P78332	P78332	RNA-binding protein 6	RBM6
2.4604	NaN				8	8	8	29.2	29.2	29.2	21.863	0	186.13	375400000	368320000	7085600	P32969	P32969	60S ribosomal protein L9	RPL9
2.4321	NaN				1	1	1	10.3	10.3	10.3	13.293	0	17.22	56777000	52522000	4254900	P49207	P49207	60S ribosomal protein L34	RPL34
2.4207	NaN				1	1	1	3.3	3.3	3.3	37.404	0	8.7913	1614900	499920	1115000	O95218	O95218	Zinc finger Ran-binding domain-containing protein 2	ZRANB2
2.1421	NaN				2	2	2	14.1	14.1	14.1	22.487	0	13.731	6510600	5652100	858490	Q92522	Q92522	Histone H1x	H1FX
1.8825	NaN				1	1	1	2.5	2.5	2.5	37.106	0.0066667	5.6014	2040100	632660	1407500	O43852	O43852	Calumenin	CALU
1.4646	NaN				2	2	2	8.7	8.7	8.7	61.585	0	26.248	26588000	19652000	6936500	Q14247	Q14247	Src substrate cortactin	CTTN
1.2886	NaN				1	1	1	0.8	0.8	0.8	181.79	0.0024752	6.6292	862690	387050	475640	Q9C0C2	Q9C0C2	182 kDa tankyrase-1-binding protein	TNKS1BP1
0.95335	NaN				4	4	4	6	6	6	113.37	0	25.135	7961400	7668900	292450	Q8WWM7	Q8WWM7	Ataxin-2-like protein	ATXN2L
0.84072	NaN				1	1	1	1.9	1.9	1.9	71.577	0.0023095	5.93	2359300	1340200	1019100	Q3KQV3	Q3KQV3	Zinc finger protein 792	ZNF792
8.587	430.089				2	2	2	22	22	22	14.551	0	17.419	261650000	257790000	3856200	P42766	P42766	60S ribosomal protein L35	RPL35
NaN	179.578				1	1	1	3	3	3	24.914	0.0023529	6.0542	1953600	1948400	5271.5	Q8N1Y9	Q8N1Y9	Putative uncharacterized protein FLJ37218
NaN	141.177				1	1	1	5.9	5.9	5.9	24.146	0	7.3421	78332000	78084000	248620	P61313	P61313	60S ribosomal protein L15	RPL15
2.9792	132.633				7	7	7	45.1	45.1	45.1	21.397	0	147.23	517400000	511780000	5611700	P18621	P18621	60S ribosomal protein L17	RPL17
NaN	130.051				2	2	2	9.3	9.3	9.3	34.352	0	22.713	13109000	13089000	20214	Q12904	Q12904	Aminoacyl tRNA synthase complex-interacting multifunctional protein 1;Endothelial monocyte-activating polypeptide 2	AIMP1
2.4398	110.822				3	3	3	22.1	22.1	22.1	17.256	0	26.94	63158000	33972000	29186000	Q9UNX3;P61254	Q9UNX3;P61254	60S ribosomal protein L26-like 1;60S ribosomal protein L26	RPL26L1;RPL26
3.5161	88.9521				1	1	1	19.6	19.6	19.6	10.275	0	26.224	120580000	117170000	3408900	P61513	P61513	60S ribosomal protein L37a	RPL37A
NaN	75.4432				1	1	1	6.9	6.9	6.9	32.463	0	7.1123	6598700	6537600	61163	Q9UKM9	Q9UKM9	RNA-binding protein Raly	RALY
2.9483	70.0231				2	2	2	18.6	18.6	18.6	6.6478	0	16.507	31801000	26683000	5118100	P62861	P62861	40S ribosomal protein S30	FAU
NaN	64.7878				2	2	2	20.9	20.9	20.9	13.015	0	42.831	132610000	132110000	504600	P62854	P62854	40S ribosomal protein S26	RPS26
8.1143	56.773				5	5	5	17.4	17.4	17.4	32.728	0	94.745	275750000	271280000	4471800	Q02878	Q02878	60S ribosomal protein L6	RPL6
4.3983	56.5803				4	4	4	19	19	19	24.261	0	56.886	205890000	191450000	14439000	P26373	P26373	60S ribosomal protein L13	RPL13
NaN	55.9034				2	1	1	7.3	5.7	5.7	61.829	0	14.921	97892000	97422000	469530	Q92804	Q92804	TATA-binding protein-associated factor 2N	TAF15
6.401	52.1975				7	7	7	25.7	25.7	25.7	50.976	0	140.73	296590000	292140000	4455100	P61978	P61978	Heterogeneous nuclear ribonucleoprotein K	HNRNPK
NaN	48.1464				2	2	2	10.2	10.2	10.2	23.432	0	55.855	217230000	214540000	2687600	P50914	P50914	60S ribosomal protein L14	RPL14
3.745	43.9271				5	5	5	69.9	69.9	69.9	9.1113	0	55.959	79715000	72219000	7496000	P63220	P63220	40S ribosomal protein S21	RPS21
6.5559	42.8449				3	3	3	17	17	17	21.634	0	38.033	241370000	231030000	10335000	Q07020	Q07020	60S ribosomal protein L18	RPL18
NaN	40.1994				6	6	6	31.5	31.5	31.5	30.84	0	156.56	297870000	293390000	4472800	Q13151	Q13151	Heterogeneous nuclear ribonucleoprotein A0	HNRNPA0
NaN	39.3345				4	4	4	25.6	25.6	25.6	18.648	0	128.24	117970000	116350000	1620800	Q14011	Q14011	Cold-inducible RNA-binding protein	CIRBP
4.2501	37.7715				10	9	9	22.9	21	21	46.437	0	110.97	277930000	256930000	21000000	O14979	O14979	Heterogeneous nuclear ribonucleoprotein D-like	HNRNPDL
1.3204	37.5502				4	4	4	23.3	23.3	23.3	26.888	0	62.647	117720000	113670000	4056000	Q86V81	Q86V81	THO complex subunit 4	ALYREF
NaN	37.3734				1	1	1	7	7	7	47.138	0	47.394	49772000	49272000	500420	Q8N5F7	Q8N5F7	NF-kappa-B-activating protein	NKAP
2.8942	36.361				3	3	3	15.8	15.8	15.8	16.445	0	34.388	75490000	72931000	2559000	P62249	P62249	40S ribosomal protein S16	RPS16
3.6731	35.2659				4	4	4	22.9	22.9	22.9	29.995	0	38.638	177950000	170880000	7063400	P62424	P62424	60S ribosomal protein L7a	RPL7A
3.1983	35.0005				4	4	4	32.4	32.4	32.4	16.561	0	32.641	88289000	80318000	7971400	P46776	P46776	60S ribosomal protein L27a	RPL27A
NaN	34.6512				6	6	6	13	13	13	95.337	0	64.405	159580000	115970000	43610000	Q12906;Q96SI9	Q12906	Interleukin enhancer-binding factor 3	ILF3
NaN	34.5316				1	1	1	3.7	3.7	3.7	66.194	0	14.813	9696500	9636100	60413	O94842	O94842	TOX high mobility group box family member 4	TOX4
5.3903	34.0113				3	3	3	45.4	45.4	45.4	13.281	0	88.374	275190000	270540000	4644500	P62314	P62314	Small nuclear ribonucleoprotein Sm D1	SNRPD1
3.205	33.8249				5	5	5	29.9	29.9	29.9	17.779	0	62.31	68435000	57593000	10843000	P83731	P83731	60S ribosomal protein L24	RPL24
NaN	33.6961				3	3	3	11.3	11.3	11.3	22.591	0	18.755	44175000	43912000	263580	P46781	P46781	40S ribosomal protein S9	RPS9
NaN	33.4896				8	8	8	25.3	25.3	25.3	46.108	0	131.71	745180000	736540000	8635600	P39023	P39023	60S ribosomal protein L3	RPL3
NaN	32.2352				2	2	2	11.2	11.2	11.2	24.614	0	16.799	38964000	38733000	230820	P63162;P14678	P63162;P14678	Small nuclear ribonucleoprotein-associated protein N;Small nuclear ribonucleoprotein-associated proteins B and B	SNRPN;SNRPB
1.3458	32.0256				7	7	7	36.1	36.1	36.1	29.597	0	72.251	123990000	122040000	1946900	P62701;Q8TD47;P22090	P62701	40S ribosomal protein S4, X isoform	RPS4X
NaN	31.1119				2	1	1	4.3	2.2	2.2	66.121	0.002439	6.4534	2021400	1909700	111690	Q9Y6M1	Q9Y6M1	Insulin-like growth factor 2 mRNA-binding protein 2	IGF2BP2
3.8635	30.2847				3	3	3	13.7	13.7	13.7	33.67	0	94.655	247710000	225690000	22020000	P07910;P0DMR1;O60812;B7ZW38;B2RXH8	P07910	Heterogeneous nuclear ribonucleoproteins C1/C2	HNRNPC
4.8106	29.6419				14	14	14	30.5	30.5	30.5	82.704	0	201.04	594310000	588900000	5406900	P13010	P13010	X-ray repair cross-complementing protein 5	XRCC5
NaN	29.286				1	1	1	1.9	1.9	1.9	97.213	0.0024876	6.689	5550300	5256400	293850	Q9UL18	Q9UL18	Protein argonaute-1	AGO1
NaN	28.2095				1	1	1	4.7	4.7	4.7	48.564	0	6.842	4404600	4373300	31384	P42696	P42696	RNA-binding protein 34	RBM34
5.6948	27.9658				5	5	5	24.2	24.2	24.2	31.324	0	92.805	125520000	120480000	5044400	P15880	P15880	40S ribosomal protein S2	RPS2
2.6646	27.9127				17	17	17	37.9	37.9	37.9	38.746	0	323.31	4724100000	4585400000	138770000	P09651;Q32P51	P09651;Q32P51	Heterogeneous nuclear ribonucleoprotein A1;Heterogeneous nuclear ribonucleoprotein A1, N-terminally processed;Heterogeneous nuclear ribonucleoprotein A1-like 2	HNRNPA1;HNRNPA1L2
19.379	27.9104				5	5	5	24.8	24.8	24.8	16.06	0	79.638	188030000	178750000	9275400	P39019	P39019	40S ribosomal protein S19	RPS19
6.6013	26.9694				8	8	8	14.7	14.7	14.7	78.365	0	185.99	229430000	220400000	9030200	Q14444	Q14444	Caprin-1	CAPRIN1
NaN	26.6425				1	1	1	10.6	10.6	10.6	16.93	0	10.306	10540000	10332000	208150	P60660	P60660	Myosin light polypeptide 6	MYL6
NaN	26.3803				1	1	1	3.1	3.1	3.1	36.844	0	9.4385	8503600	8031400	472230	P82673	P82673	28S ribosomal protein S35, mitochondrial	MRPS35
2.6527	26.3428				8	8	8	40.3	40.3	40.3	20.762	0	70.29	83345000	79260000	4085500	Q02543	Q02543	60S ribosomal protein L18a	RPL18A
9.022	25.6924				10	10	9	21.3	21.3	21.3	53.425	0	166.43	3828400000	3801700000	26620000	P35637	P35637	RNA-binding protein FUS	FUS
NaN	25.091				2	2	2	10.4	10.4	10.4	13.742	0	12.137	25880000	25765000	115100	P62851	P62851	40S ribosomal protein S25	RPS25
NaN	24.3268				2	2	2	25.3	25.3	25.3	18.502	0	19.577	34836000	34462000	373820	P23528	P23528	Cofilin-1	CFL1
NaN	24.0512				4	4	4	50.8	50.8	50.8	13.527	0	107.18	280380000	278270000	2107400	P62316	P62316	Small nuclear ribonucleoprotein Sm D2	SNRPD2
NaN	23.3149				4	4	4	23.4	23.4	23.4	53.5	0	53.26	59002000	55842000	3160100	P26368	P26368	Splicing factor U2AF 65 kDa subunit	U2AF2
NaN	22.5933				2	2	2	29.3	29.3	29.3	10.803	0	20.217	194860000	193490000	1370300	P62304	P62304	Small nuclear ribonucleoprotein E	SNRPE
3.3466	21.6539				6	6	6	33.3	33.3	33.3	17.695	0	79.281	390350000	377070000	13284000	P62750	P62750	60S ribosomal protein L23a	RPL23A
3.9508	21.589				4	4	4	33.7	33.7	33.7	32.749	0	110.61	135160000	125280000	9873200	Q86U42	Q86U42	Polyadenylate-binding protein 2	PABPN1
NaN	21.5694				1	1	1	2.7	2.7	2.7	57.818	0.0087912	5.5315	37360000	35879000	1481500	Q8IV45	Q8IV45	UNC5C-like protein	UNC5CL
4.5171	21.1002				9	9	9	81.8	81.8	81.8	14.515	0	202.24	546590000	512540000	34056000	P25398	P25398	40S ribosomal protein S12	RPS12
NaN	20.9293				1	1	1	4.5	4.5	4.5	38.388	0	6.9292	13225000	12747000	478310	P20042	P20042	Eukaryotic translation initiation factor 2 subunit 2	EIF2S2
NaN	20.7095				5	5	5	19.6	19.6	19.6	36.091	0	50.871	62512000	62074000	438240	Q15717	Q15717	ELAV-like protein 1	ELAVL1
NaN	20.674				10	4	4	20.3	10.7	10.7	70.782	0	49.295	65152000	63450000	1701600	Q13310	Q13310	Polyadenylate-binding protein 4	PABPC4
NaN	20.6173				2	2	2	27.8	27.8	27.8	10.92	0	25.124	11036000	10729000	307030	C9JLW8	C9JLW8	Protein FAM195B	FAM195B
NaN	20.2347				2	2	2	2	2	2	160.25	0	14.765	6073400	5704500	368920	Q9H6S0	Q9H6S0	Probable ATP-dependent RNA helicase YTHDC2	YTHDC2
1.2292	20.1772				4	4	4	35.7	35.7	35.7	15.807	0	68.665	118480000	113450000	5030700	P62266	P62266	40S ribosomal protein S23	RPS23
NaN	19.6552				1	1	1	5	5	5	35.076	0	6.9335	9842200	9427700	414490	P63244	P63244	Guanine nucleotide-binding protein subunit beta-2-like 1;Guanine nucleotide-binding protein subunit beta-2-like 1, N-terminally processed	GNB2L1
NaN	19.5088				4	4	4	27.6	27.6	27.6	26.688	0	55.847	112200000	104840000	7361300	P23396	P23396	40S ribosomal protein S3	RPS3
NaN	19.276				20	1	1	62.1	2.9	2.9	50.151	0	17.262	66773000	62447000	4326400	P68363;P68366	P68363;P68366	Tubulin alpha-1B chain;Tubulin alpha-4A chain	TUBA1B;TUBA4A
4.5234	19.2282				6	6	6	31.7	31.7	31.7	28.68	0	134.54	460470000	418670000	41804000	P62753	P62753	40S ribosomal protein S6	RPS6
NaN	19.092				2	2	2	10.1	10.1	10.1	57.193	0	16.115	20918000	20531000	387690	O43660	O43660	Pleiotropic regulator 1	PLRG1
4.2075	18.9415				14	5	4	47.1	16.9	13.5	49.67	0	131.84	904860000	864260000	40599000	P07437	P07437	Tubulin beta chain	TUBB
NaN	18.6123				1	1	1	2.2	2.2	2.2	60.533	0	8.7634	2110300	2042000	68326	P49368	P49368	T-complex protein 1 subunit gamma	CCT3
3.8439	18.3439				5	5	5	36.5	36.5	36.5	12.784	0	87.29	229150000	220620000	8536300	P62888	P62888	60S ribosomal protein L30	RPL30
4.8154	18.1627				9	9	9	43.3	43.3	43.3	24.831	0	130.24	310020000	302820000	7200400	P62906	P62906	60S ribosomal protein L10a	RPL10A
NaN	18.0946				2	1	1	12.8	12.8	12.8	19.329	0	16.1	261400000	240150000	21259000	P84103	P84103	Serine/arginine-rich splicing factor 3	SRSF3
NaN	18.0917				2	2	2	4.7	4.7	4.7	85.652	0	15.956	13180000	12843000	336170	Q9ULW0	Q9ULW0	Targeting protein for Xklp2	TPX2
2.3174	18.0528				17	17	17	38.3	38.3	38.3	69.842	0	271.26	527460000	506840000	20612000	P12956	P12956	X-ray repair cross-complementing protein 6	XRCC6
NaN	18.0041				2	2	2	1.4	1.4	1.4	244.5	0	15.996	9272700	8853300	419360	O75643	O75643	U5 small nuclear ribonucleoprotein 200 kDa helicase	SNRNP200
NaN	17.5371				4	3	3	9.3	7.6	7.6	92.468	0	23.716	49184000	47578000	1605900	P14625	P14625	Endoplasmin	HSP90B1
NaN	17.2173				4	4	4	26.9	26.9	26.9	32.193	0	61.185	267400000	254000000	13396000	Q14192	Q14192	Four and a half LIM domains protein 2	FHL2
4.7803	17.1127				5	5	5	34.3	34.3	34.3	12.254	0	47.021	106620000	104930000	1692600	Q9Y3U8	Q9Y3U8	60S ribosomal protein L36	RPL36
NaN	17.0943				16	14	14	35.3	33.9	33.9	69.602	0	298.44	812250000	802240000	10007000	O60506	O60506	Heterogeneous nuclear ribonucleoprotein Q	SYNCRIP
9.8283	17.0715				3	3	3	28.6	28.6	28.6	15.423	0	30.157	158120000	153440000	4671300	P62847	P62847	40S ribosomal protein S24	RPS24
7.3701	16.8882				11	11	11	19.2	19.2	19.2	76.149	0	199.81	644950000	622050000	22900000	P23246	P23246	Splicing factor, proline- and glutamine-rich	SFPQ
4.7874	16.6514				12	12	12	34.7	34.7	34.7	47.697	0	194	673800000	643830000	29969000	P36578	P36578	60S ribosomal protein L4	RPL4
15.821	16.6099				2	2	2	25.2	25.2	25.2	13.373	0	14.894	15905000	13889000	2016500	P60866	P60866	40S ribosomal protein S20	RPS20
2.4978	16.5003				13	13	13	45.1	45.1	45.1	28.024	0	256.15	296060000	288400000	7666900	P62917	P62917	60S ribosomal protein L8	RPL8
NaN	16.2425				3	3	3	40	40	40	8.2178	0	42.003	133720000	132210000	1509600	P63173	P63173	60S ribosomal protein L38	RPL38
NaN	15.9959				5	5	5	14.2	14.2	14.2	52.164	0	52.778	158700000	152110000	6587300	Q13283	Q13283	Ras GTPase-activating protein-binding protein 1	G3BP1
8.1712	15.9808				20	20	6	40.8	40.8	16.5	73.243	0	323.31	1023600000	935760000	87872000	O00571	O00571	ATP-dependent RNA helicase DDX3X	DDX3X
NaN	15.7339				1	1	1	2.3	2.3	2.3	87.133	0	9.7899	4529700	4192700	336960	Q14694	Q14694	Ubiquitin carboxyl-terminal hydrolase 10	USP10
NaN	15.7248				2	2	2	19	19	19	25.542	0	29.815	26049000	25537000	511840	Q13242	Q13242	Serine/arginine-rich splicing factor 9	SRSF9
NaN	15.3607				5	5	5	16.8	16.8	16.8	55.21	0	52.79	86516000	83702000	2814000	Q9Y3I0	Q9Y3I0	tRNA-splicing ligase RtcB homolog	RTCB
2.2661	15.3153				6	6	6	51.9	51.9	51.9	15.55	0	95.532	322360000	313960000	8400200	P0CW22;P08708	P0CW22;P08708	40S ribosomal protein S17-like;40S ribosomal protein S17	RPS17L;RPS17
NaN	15.3123				5	3	3	5.6	3.8	3.8	132.88	0	32.26	16154000	15676000	477050	Q8TAQ2	Q8TAQ2	SWI/SNF complex subunit SMARCC2	SMARCC2
NaN	15.2567				1	1	1	4.4	4.4	4.4	44.965	0.0024096	6.3341	2620400	2553200	67205	Q8NC51	Q8NC51	Plasminogen activator inhibitor 1 RNA-binding protein	SERBP1
NaN	14.8111				6	6	3	36.6	36.6	30.4	40.089	0	129.99	168870000	164070000	4799700	P16989	P16989	Y-box-binding protein 3	YBX3
NaN	14.6647				5	4	4	13.8	11.6	11.6	63.704	0	33.02	30975000	30387000	588040	O00425	O00425	Insulin-like growth factor 2 mRNA-binding protein 3	IGF2BP3
7.088	14.4864				17	17	11	36.6	36.6	26.9	70.67	0	323.31	1120300000	1062400000	57955000	P11940;Q9H361;Q4VXU2;Q5JQF8	P11940	Polyadenylate-binding protein 1	PABPC1
3.3456	14.4705				20	20	0	62.1	62.1	0	50.135	0	323.31	2611800000	2525400000	86336000	Q71U36;Q13748;Q9NY65;Q6PEY2;A6NHL2	Q71U36;Q13748;Q9NY65;Q6PEY2	Tubulin alpha-1A chain;Tubulin alpha-3C/D chain;Tubulin alpha-8 chain;Tubulin alpha-3E chain	TUBA1A;TUBA3C;TUBA8;TUBA3E
3.7778	14.4198				3	3	3	27	27	27	13.952	0	54.578	246300000	175790000	70506000	Q99880;Q99879;Q99877;Q93079;Q5QNW6;P62807;P58876;P57053;O60814;Q8N257;Q16778;P33778;P23527;P06899;Q96A08	Q99880;Q99879;Q99877;Q93079;Q5QNW6;P62807;P58876;P57053;O60814;Q8N257;Q16778;P33778;P23527;P06899	Histone H2B type 1-L;Histone H2B type 1-M;Histone H2B type 1-N;Histone H2B type 1-H;Histone H2B type 2-F;Histone H2B type 1-C/E/F/G/I;Histone H2B type 1-D;Histone H2B type F-S;Histone H2B type 1-K;Histone H2B type 3-B;Histone H2B type 2-E;Histone H2B type 1-B;Histone H2B type 1-O;Histone H2B type 1-J	HIST1H2BL;HIST1H2BM;HIST1H2BN;HIST1H2BH;HIST2H2BF;HIST1H2BC;HIST1H2BD;H2BFS;HIST1H2BK;HIST3H2BB;HIST2H2BE;HIST1H2BB;HIST1H2BO;HIST1H2BJ
12.533	14.3931				19	19	19	24.4	24.4	24.4	140.96	0	272.2	302570000	282040000	20530000	Q08211	Q08211	ATP-dependent RNA helicase A	DHX9
2.4495	14.2302				12	12	12	41.7	41.7	41.7	29.945	0	195.37	551610000	530250000	21359000	P61247	P61247	40S ribosomal protein S3a	RPS3A
NaN	13.9344				3	3	3	44.7	44.7	44.7	11.367	0	35.167	20694000	20000000	694260	P62805	P62805	Histone H4	HIST1H4A
6.1377	13.8585				18	17	15	32.9	31.1	27.5	69.147	0	202.93	371750000	353730000	18026000	P17844	P17844	Probable ATP-dependent RNA helicase DDX5	DDX5
NaN	13.8137				3	3	3	25	25	25	14.57	0	44.483	82289000	78367000	3922100	P37108	P37108	Signal recognition particle 14 kDa protein	SRP14
NaN	13.7756				2	2	2	3	3	3	107.14	0	12.567	5621100	5518400	102700	P53618	P53618	Coatomer subunit beta	COPB1
NaN	13.6519				4	4	4	9.6	9.6	9.6	90.254	0	34.779	35355000	34347000	1008900	O43290	O43290	U4/U6.U5 tri-snRNP-associated protein 1	SART1
4.4616	13.6008				14	14	11	40.1	40.1	32.5	49.229	0	264.6	984530000	918270000	66263000	P31943	P31943	Heterogeneous nuclear ribonucleoprotein H;Heterogeneous nuclear ribonucleoprotein H, N-terminally processed	HNRNPH1
NaN	13.5628				9	9	9	38.1	38.1	38.1	22.127	0	171.85	314780000	311430000	3354400	P62081	P62081	40S ribosomal protein S7	RPS7
NaN	13.2198				5	5	5	37.1	37.1	37.1	32.575	0	169.43	584890000	550820000	34065000	P06748	P06748	Nucleophosmin	NPM1
NaN	13.0991				2	2	2	14.8	14.8	14.8	24.423	0	17.491	42055000	39762000	2293100	P62826	P62826	GTP-binding nuclear protein Ran	RAN
2.4399	13.0295				24	24	24	37.5	37.5	37.5	76.613	0	323.31	1545300000	1391200000	154090000	P19338	P19338	Nucleolin	NCL
5.5525	12.8825				8	8	8	16.1	16.1	16.1	94.622	0	205.49	216490000	203700000	12793000	P43243	P43243	Matrin-3	MATR3
NaN	12.6261				2	2	2	9.1	9.1	9.1	34.93	0	21.993	33089000	32390000	698760	Q96AG4	Q96AG4	Leucine-rich repeat-containing protein 59	LRRC59
NaN	12.449				5	5	4	14	14	11.8	63.48	0	116.69	95599000	91844000	3755100	Q9NZI8	Q9NZI8	Insulin-like growth factor 2 mRNA-binding protein 1	IGF2BP1
NaN	12.3493				1	1	1	4.6	4.6	4.6	45.374	0	18.974	9264400	8658700	605760	P55209	P55209	Nucleosome assembly protein 1-like 1	NAP1L1
NaN	12.3417				2	2	2	6.7	6.7	6.7	54.972	0	12.868	12465000	11896000	569370	O76021	O76021	Ribosomal L1 domain-containing protein 1	RSL1D1
NaN	12.2938				10	10	10	25.1	25.1	25.1	43.383	0	198.35	539860000	511010000	28856000	Q96EP5	Q96EP5	DAZ-associated protein 1	DAZAP1
2.0196	12.2055				20	20	20	62.6	62.6	62.6	37.429	0	323.31	4127800000	3972900000	154860000	P22626	P22626	Heterogeneous nuclear ribonucleoproteins A2/B1	HNRNPA2B1
NaN	12.069				7	7	7	13.9	13.9	13.9	114.76	0	127.84	122230000	107040000	15191000	Q9H2U1	Q9H2U1	ATP-dependent RNA helicase DHX36	DHX36
NaN	12.009				4	4	4	20.5	20.5	20.5	17.222	0	42.526	47345000	45938000	1406800	P62277	P62277	40S ribosomal protein S13	RPS13
NaN	11.9629				1	1	1	4.2	4.2	4.2	76.986	0	7.6263	7475900	7070200	405650	Q8WWK9	Q8WWK9	Cytoskeleton-associated protein 2	CKAP2
5.8918	11.9305				5	5	5	9	9	9	68.477	0	60.089	169770000	160440000	9335700	Q01844	Q01844	RNA-binding protein EWS	EWSR1
NaN	11.8694				7	7	7	18.1	18.1	18.1	36.224	0	63.353	250540000	245150000	5388600	Q99729	Q99729	Heterogeneous nuclear ribonucleoprotein A/B	HNRNPAB
4.3776	11.8068				6	6	6	34.4	34.4	34.4	16.273	0	56.451	237900000	196220000	41677000	P62263	P62263	40S ribosomal protein S14	RPS14
6.7755	11.7426				18	18	16	30.5	30.5	29.1	70.942	0	209.32	286230000	268850000	17384000	O43390	O43390	Heterogeneous nuclear ribonucleoprotein R	HNRNPR
NaN	11.6573				2	2	2	2.7	2.7	2.7	133.94	0	36.198	23686000	23267000	419330	Q7L2E3	Q7L2E3	Putative ATP-dependent RNA helicase DHX30	DHX30
NaN	11.5418				2	2	2	51.8	51.8	51.8	11.514	0	46.928	476600000	457470000	19134000	P05386	P05386	60S acidic ribosomal protein P1	RPLP1
NaN	11.518				1	1	1	2	2	2	103.7	0	10.406	12872000	11693000	1178600	Q8IWX8	Q8IWX8	Calcium homeostasis endoplasmic reticulum protein	CHERP
NaN	11.3381				3	3	3	28.2	28.2	28.2	12.538	0	22.119	43246000	41933000	1312600	P18077	P18077	60S ribosomal protein L35a	RPL35A
NaN	11.3187				1	1	1	18.6	18.6	18.6	10.135	0	7.1352	5422600	5129100	293550	Q9BWJ5	Q9BWJ5	Splicing factor 3B subunit 5	SF3B5
NaN	11.2967				2	2	2	2.8	2.8	2.8	170.59	0	19.352	11354000	10620000	734140	P07814	P07814	Bifunctional glutamate/proline--tRNA ligase;Glutamate--tRNA ligase;Proline--tRNA ligase	EPRS
NaN	11.279				2	2	2	7.5	7.5	7.5	62.293	0	34.605	54502000	51846000	2656000	Q16555	Q16555	Dihydropyrimidinase-related protein 2	DPYSL2
NaN	11.2649				7	7	7	32	32	32	41.59	0	82.523	337470000	319310000	18160000	Q01085	Q01085	Nucleolysin TIAR	TIAL1
NaN	11.2637				1	1	1	14.3	14.3	14.3	6.6767	0.0045662	5.8159	12250000	11762000	487640	P62273	P62273	40S ribosomal protein S29	RPS29
NaN	11.1811				7	7	7	30	30	30	36.876	0	88.433	206110000	197710000	8403000	Q14257	Q14257	Reticulocalbin-2	RCN2
NaN	11.1335				1	1	1	2	2	2	76.277	0	7.1962	7485700	6953700	532060	O15234	O15234	Protein CASC3	CASC3
3.6854	10.9685				6	6	6	60.9	60.9	60.9	7.8409	0	61.468	262670000	230720000	31942000	P62857	P62857	40S ribosomal protein S28	RPS28
5.5526	10.9682				4	4	2	21.1	21.1	14.1	13.936	0	65.502	189430000	174700000	14730000	Q99878;Q96KK5;Q9BTM1;Q16777;Q6FI13;P20671;P0C0S8;Q96QV6;P16104;Q8IUE6	Q99878;Q96KK5;Q9BTM1;Q16777;Q6FI13;P20671;P0C0S8;Q96QV6;P16104	Histone H2A type 1-J;Histone H2A type 1-H;Histone H2A.J;Histone H2A type 2-C;Histone H2A type 2-A;Histone H2A type 1-D;Histone H2A type 1;Histone H2A type 1-A;Histone H2AX	HIST1H2AJ;HIST1H2AH;H2AFJ;HIST2H2AC;HIST2H2AA3;HIST1H2AD;HIST1H2AG;HIST1H2AA;H2AFX
NaN	10.9579				6	6	6	16.9	16.9	16.9	51.556	0	44.174	130680000	127870000	2814200	P08621	P08621	U1 small nuclear ribonucleoprotein 70 kDa	SNRNP70
4.0884	10.8256				14	14	0	51.2	51.2	0	49.83	0	323.31	1898600000	1787000000	111570000	P68371	P68371	Tubulin beta-4B chain	TUBB4B
NaN	10.7523				8	8	8	27.7	27.7	27.7	50.14	0	113.27	238130000	231400000	6727400	P68104;Q5VTE0;Q05639	P68104;Q5VTE0;Q05639	Elongation factor 1-alpha 1;Putative elongation factor 1-alpha-like 3;Elongation factor 1-alpha 2	EEF1A1;EEF1A1P5;EEF1A2
8.3437	10.727				3	3	3	12.9	12.9	12.9	46.649	0	54.408	51587000	48965000	2622200	Q969G3	Q969G3	SWI/SNF-related matrix-associated actin-dependent regulator of chromatin subfamily E member 1	SMARCE1
NaN	10.7093				7	7	7	26	26	26	64.132	0	115.77	183300000	179520000	3784200	P14866	P14866	Heterogeneous nuclear ribonucleoprotein L	HNRNPL
NaN	10.6664				1	1	1	3.4	3.4	3.4	61.728	0	7.1857	8483300	8212500	270790	Q9NUQ6	Q9NUQ6	SPATS2-like protein	SPATS2L
2.8704	10.4758				20	20	20	30.6	30.6	30.6	95.737	0	323.31	673960000	637470000	36494000	Q9BUJ2	Q9BUJ2	Heterogeneous nuclear ribonucleoprotein U-like protein 1	HNRNPUL1
NaN	10.356				5	5	5	41.4	41.4	41.4	17.718	0	43.978	148820000	137070000	11750000	P62269	P62269	40S ribosomal protein S18	RPS18
3.2335	10.3118				12	12	12	27.6	27.6	27.6	90.583	0	258.79	438180000	408030000	30151000	Q00839	Q00839	Heterogeneous nuclear ribonucleoprotein U	HNRNPU
NaN	10.3028				2	2	2	11.3	11.3	11.3	31.821	0	14.808	8461300	8219600	241730	Q15024	Q15024	Exosome complex component RRP42	EXOSC7
NaN	10.2976				2	2	2	4.1	4.1	4.1	78.549	0	25.253	10034000	9440200	593670	Q96EY7	Q96EY7	Pentatricopeptide repeat domain-containing protein 3, mitochondrial	PTCD3
2.672	10.2938				11	11	11	22.3	22.3	22.3	77.515	0	172.99	233170000	218740000	14432000	P52272	P52272	Heterogeneous nuclear ribonucleoprotein M	HNRNPM
6.303	10.2664				3	3	3	13	13	13	43.653	0	27.141	26226000	23005000	3221200	P04637	P04637	Cellular tumor antigen p53	TP53
NaN	10.2591				5	3	3	21.6	14.9	14.9	49.263	0	37.173	48395000	45035000	3360000	P55795	P55795	Heterogeneous nuclear ribonucleoprotein H2	HNRNPH2
NaN	10.1741				1	1	1	0.1	0.1	0.1	1011.1	0.0044944	5.7325	6395100	6024100	371020	Q8NF91	Q8NF91	Nesprin-1	SYNE1
4.3617	10.1218				12	12	12	32.3	32.3	32.3	39.594	0	220.33	1169000000	937090000	231920000	P51991	P51991	Heterogeneous nuclear ribonucleoprotein A3	HNRNPA3
NaN	10.1053				4	4	4	9.3	9.3	9.3	69.491	0	41.182	83133000	78277000	4855900	Q96PK6	Q96PK6	RNA-binding protein 14	RBM14
NaN	10.0322				2	2	2	12.6	12.6	12.6	40.313	0	16.006	22769000	22126000	643650	Q9BWF3;Q9BQ04	Q9BWF3;Q9BQ04	RNA-binding protein 4;RNA-binding protein 4B	RBM4;RBM4B
3.6563	9.94728				5	5	5	25.2	25.2	25.2	24.604	0	78.174	147000000	121850000	25145000	P27635;Q96L21	P27635	60S ribosomal protein L10	RPL10
NaN	9.8668				2	2	2	4.1	4.1	4.1	95.925	0	14.063	24088000	22196000	1892100	Q8NE71	Q8NE71	ATP-binding cassette sub-family F member 1	ABCF1
NaN	9.83381				3	3	3	28.2	28.2	28.2	24.636	0	73.884	64418000	62318000	2100200	P22061	P22061	Protein-L-isoaspartate(D-aspartate) O-methyltransferase	PCMT1
NaN	9.73236				3	3	3	10.1	10.1	10.1	46.153	0	21.946	14309000	13080000	1229800	P60842;Q14240;P38919	P60842;Q14240	Eukaryotic initiation factor 4A-I;Eukaryotic initiation factor 4A-II;Eukaryotic initiation factor 4A-II, N-terminally processed	EIF4A1;EIF4A2
NaN	9.6581				1	1	1	1.7	1.7	1.7	145.83	0	7.4858	7235500	6318600	916940	O75533	O75533	Splicing factor 3B subunit 1	SF3B1
NaN	9.61354				1	1	1	4.2	4.2	4.2	35.236	0.0087719	5.5074	5328200	4987900	340300	Q9UNQ2	Q9UNQ2	Probable dimethyladenosine transferase	DIMT1
NaN	9.56755				14	14	14	19.2	19.2	19.2	124.34	0	203.71	168780000	156140000	12641000	Q92900	Q92900	Regulator of nonsense transcripts 1	UPF1
NaN	9.53744				8	8	7	13.3	13.3	11.3	83.263	0	97.674	99259000	94949000	4310100	P08238;P07900;Q14568;Q58FF7;Q58FF8;Q58FG1;Q58FF6	P08238;P07900	Heat shock protein HSP 90-beta;Heat shock protein HSP 90-alpha	HSP90AB1;HSP90AA1
NaN	9.48767				2	2	2	1.9	1.9	1.9	175.49	0	13.434	10936000	10179000	757560	Q04637	Q04637	Eukaryotic translation initiation factor 4 gamma 1	EIF4G1
NaN	9.47777				1	1	1	4.8	4.8	4.8	47.611	0	11.193	9520100	8914500	605560	Q92552	Q92552	28S ribosomal protein S27, mitochondrial	MRPS27
NaN	9.46701				2	2	2	8	8	8	55.827	0	17.005	16943000	16571000	372750	Q13610	Q13610	Periodic tryptophan protein 1 homolog	PWP1
6.132	9.37646				12	12	12	49	49	49	24.205	0	247.16	793250000	674530000	118730000	P62241	P62241	40S ribosomal protein S8	RPS8
4.7563	9.34143				21	21	21	42.4	42.4	42.4	89.321	0	268.21	782590000	735300000	47292000	P55072	P55072	Transitional endoplasmic reticulum ATPase	VCP
NaN	9.30232				8	8	8	34	34	34	54.231	0	153.71	489750000	460480000	29268000	Q15233	Q15233	Non-POU domain-containing octamer-binding protein	NONO
NaN	9.2773				2	2	2	4.3	4.3	4.3	71.289	0	15.36	13196000	12256000	940230	Q9UG63	Q9UG63	ATP-binding cassette sub-family F member 2	ABCF2
NaN	9.26526				5	5	5	16.4	16.4	16.4	59.379	0	58.014	83636000	76853000	6782900	Q14498;Q86U06	Q14498	RNA-binding protein 39	RBM39
NaN	9.01713				3	3	3	8.1	8.1	8.1	41.28	0	25.813	27289000	26463000	825900	P82650	P82650	28S ribosomal protein S22, mitochondrial	MRPS22
NaN	8.92857				3	3	3	12.1	12.1	12.1	53.126	0	49.286	35430000	30354000	5076100	Q12849	Q12849	G-rich sequence factor 1	GRSF1
1.479	8.92777				5	2	2	27.5	20.4	20.4	35.924	0	47.467	899880000	871770000	28105000	P67809;Q9Y2T7	P67809;Q9Y2T7	Nuclease-sensitive element-binding protein 1;Y-box-binding protein 2	YBX1;YBX2
NaN	8.92459				4	4	3	3.9	3.9	2.7	184.64	0	38.671	23840000	22703000	1137000	P51532	P51532	Transcription activator BRG1	SMARCA4
NaN	8.81057				2	2	2	6	6	6	74.139	0	14.022	13317000	12266000	1050700	P02545	P02545	Prelamin-A/C;Lamin-A/C	LMNA
NaN	8.77501				13	13	13	28.1	28.1	28.1	53.651	0	153.48	243300000	224830000	18473000	P08670;P41219	P08670	Vimentin	VIM
NaN	8.72448				13	13	13	27.5	27.5	27.5	99.326	0	190.45	186440000	177420000	9024100	Q14764	Q14764	Major vault protein	MVP
NaN	8.59033				1	1	1	22.1	22.1	22.1	10.112	0	8.267	21763000	19637000	2125800	P49458	P49458	Signal recognition particle 9 kDa protein	SRP9
NaN	8.49979				1	1	1	16.2	16.2	16.2	12.582	0	10.227	270650000	246400000	24251000	P01764	P01764	Ig heavy chain V-III region 23	IGHV3-23
NaN	8.48536				5	5	5	23.2	23.2	23.2	54.169	0	67.023	142450000	127420000	15037000	P19474	P19474	E3 ubiquitin-protein ligase TRIM21	TRIM21
NaN	8.46812				2	2	2	4	4	4	102.49	0	11.188	7965000	7621600	343350	P35606	P35606	Coatomer subunit beta	COPB2
NaN	8.28775				12	12	12	17.9	17.9	17.9	113.08	0	135.78	163050000	128870000	34179000	P09874	P09874	Poly [ADP-ribose] polymerase 1	PARP1
3.6788	8.25083				7	7	7	39.7	39.7	39.7	34.362	0	112.74	163670000	153390000	10286000	P46777	P46777	60S ribosomal protein L5	RPL5
4.4188	8.22978				6	5	5	25.3	21.2	21.2	45.671	0	69.504	106130000	96426000	9703500	P52597	P52597	Heterogeneous nuclear ribonucleoprotein F;Heterogeneous nuclear ribonucleoprotein F, N-terminally processed	HNRNPF
4.8362	8.1248				7	7	7	77.4	77.4	77.4	11.665	0	81.041	229610000	219830000	9784300	P05387	P05387	60S acidic ribosomal protein P2	RPLP2
NaN	8.10636				2	2	2	4.4	4.4	4.4	96.557	0	12.746	7000000	6363800	636190	Q8IY81	Q8IY81	pre-rRNA processing protein FTSJ3	FTSJ3
NaN	8.08734				1	1	1	7.4	7.4	7.4	29.804	0	20.345	14587000	12967000	1620600	P35232	P35232	Prohibitin	PHB
NaN	8.0186				3	3	3	31.9	31.9	31.9	22.655	0	28.234	27479000	27030000	448880	Q9BRP8	Q9BRP8	Partner of Y14 and mago	WIBG
NaN	7.97257				3	3	3	14.1	14.1	14.1	27.076	0	31.304	54542000	48324000	6217600	P09496	P09496	Clathrin light chain A	CLTA
12.311	7.9713				5	5	5	42.6	42.6	42.6	15.798	0	59.262	500130000	453150000	46973000	P61353	P61353	60S ribosomal protein L27	RPL27
NaN	7.96115				2	2	2	5.4	5.4	5.4	62.64	0	40.83	28577000	27248000	1329400	Q9NUL3	Q9NUL3	Double-stranded RNA-binding protein Staufen homolog 2	STAU2
4.1046	7.81311				8	8	8	36	36	36	43.447	0	252.49	998930000	929320000	69608000	Q92734	Q92734	Protein TFG	TFG
6.8046	7.73874				17	14	14	29.9	25.4	25.4	80.272	0	217.63	410980000	374220000	36755000	Q92841	Q92841	Probable ATP-dependent RNA helicase DDX17	DDX17
NaN	7.69586				1	1	1	5.3	5.3	5.3	50.118	0	7.3633	2540200	2390200	149960	P26641	P26641	Elongation factor 1-gamma	EEF1G
NaN	7.61035				8	8	8	6.4	6.4	6.4	242.98	0	70.001	82660000	74943000	7717200	P27708	P27708	CAD protein;Glutamine-dependent carbamoyl-phosphate synthase;Aspartate carbamoyltransferase;Dihydroorotase	CAD
1.941	7.60977				4	4	4	33.1	33.1	33.1	18.565	0	55.03	126540000	122790000	3753200	P46778	P46778	60S ribosomal protein L21	RPL21
NaN	7.60052				1	1	1	7.3	7.3	7.3	24.49	0.0024631	6.5614	3622800	3395100	227750	Q9NQ50	Q9NQ50	39S ribosomal protein L40, mitochondrial	MRPL40
NaN	7.54091				2	2	2	11.5	11.5	11.5	44.155	0	15.948	11353000	10851000	502080	Q92785	Q92785	Zinc finger protein ubi-d4	DPF2
NaN	7.44712				4	4	4	10.5	10.5	10.5	82.431	0	46.763	31861000	31546000	315090	Q92499	Q92499	ATP-dependent RNA helicase DDX1	DDX1
NaN	7.4151				1	1	1	3.9	3.9	3.9	54.416	0	10.477	14569000	13050000	1519200	P26196	P26196	Probable ATP-dependent RNA helicase DDX6	DDX6
5.6137	7.32654				2	2	2	22.4	22.4	22.4	17.965	0	133.15	228580000	205480000	23109000	P62979;P62987;P0CG47;P0CG48	P62979;P62987;P0CG47;P0CG48	Ubiquitin-40S ribosomal protein S27a;Ubiquitin;40S ribosomal protein S27a;Ubiquitin-60S ribosomal protein L40;Ubiquitin;60S ribosomal protein L40;Polyubiquitin-B;Ubiquitin;Polyubiquitin-C;Ubiquitin	RPS27A;UBA52;UBB;UBC
NaN	7.32118				2	1	1	1.6	0.8	0.8	280.74	0	8.0201	6561000	5999200	561800	P21333	P21333	Filamin-A	FLNA
NaN	7.1772				5	5	5	13	13	13	57.221	0	51.678	58960000	54229000	4731600	P26599;O95758	P26599	Polypyrimidine tract-binding protein 1	PTBP1
NaN	7.16538				1	1	1	3	3	3	57.924	0	10.24	10936000	10515000	420880	P50991	P50991	T-complex protein 1 subunit delta	CCT4
NaN	7.14337				3	3	3	10	10	10	56.559	0	28.153	26340000	24369000	1971100	P06576	P06576	ATP synthase subunit beta, mitochondrial	ATP5B
1.8405	7.13827				3	3	3	22.3	22.3	22.3	17.17	0	116.39	1481000000	1362900000	118140000	P98179	P98179	RNA-binding protein 3	RBM3
7.1167	7.12962				19	19	17	40.2	40.2	38.2	70.897	0	283.58	557860000	495050000	62814000	P11142;P54652;P17066	P11142	Heat shock cognate 71 kDa protein	HSPA8
NaN	7.04821				2	2	2	12	12	12	33.296	0	44.41	19762000	17835000	1927800	Q99623	Q99623	Prohibitin-2	PHB2
NaN	6.95894				1	1	1	0.8	0.8	0.8	168.59	0.0024155	6.3475	2264100	1995200	268970	Q8TEQ6	Q8TEQ6	Gem-associated protein 5	GEMIN5
NaN	6.93626				1	1	1	2.9	2.9	2.9	69.72	0	14.798	11243000	10846000	397180	P51114	P51114	Fragile X mental retardation syndrome-related protein 1	FXR1
NaN	6.88421				2	2	2	9.6	9.6	9.6	30.54	0	21.627	28649000	22746000	5902700	Q13162;Q06830	Q13162;Q06830	Peroxiredoxin-4;Peroxiredoxin-1	PRDX4;PRDX1
NaN	6.85401				1	1	1	1.2	1.2	1.2	156.27	0.0024814	6.6458	3419000	3174000	245060	Q86UP2	Q86UP2	Kinectin	KTN1
NaN	6.82268				2	2	2	4.6	4.6	4.6	42.141	0	32.456	33695000	29930000	3764200	Q96E39;P38159;O75526;Q8N7X1	Q96E39;P38159;O75526;Q8N7X1	RNA binding motif protein, X-linked-like-1;RNA-binding motif protein, X chromosome;RNA-binding motif protein, X chromosome, N-terminally processed;RNA-binding motif protein, X-linked-like-2;RNA-binding motif protein, X-linked-like-3	RBMXL1;RBMX;RBMXL2;RBMXL3
NaN	6.81245				3	3	3	5.8	5.8	5.8	91.079	0	24.498	41462000	40367000	1094700	Q8IXB1	Q8IXB1	DnaJ homolog subfamily C member 10	DNAJC10
NaN	6.78518				2	2	2	2.2	2.2	2.2	174.76	0	16.771	19495000	18313000	1181800	P35573	P35573	Glycogen debranching enzyme;4-alpha-glucanotransferase;Amylo-alpha-1,6-glucosidase	AGL
NaN	6.74445				11	11	10	26.5	26.5	24.2	38.434	0	170.12	591550000	561350000	30196000	Q14103	Q14103	Heterogeneous nuclear ribonucleoprotein D0	HNRNPD
6.5527	6.72766				4	4	3	20.6	20.6	20.6	27.366	0	24.589	133000000	119520000	13476000	Q16629	Q16629	Serine/arginine-rich splicing factor 7	SRSF7
1.9973	6.72766				3	3	3	19.8	19.8	19.8	12.469	0	18.221	31960000	27763000	4197200	Q969Q0;P83881	Q969Q0;P83881	60S ribosomal protein L36a-like;60S ribosomal protein L36a	RPL36AL;RPL36A
NaN	6.65646				1	1	1	2	2	2	66.049	0	13.604	4103200	3825700	277470	O00567	O00567	Nucleolar protein 56	NOP56
NaN	6.65557				4	4	4	21.9	21.9	21.9	33.665	0	48.977	82077000	77884000	4193200	P62995	P62995	Transformer-2 protein homolog beta	TRA2B
NaN	6.62076				3	3	3	21.5	21.5	21.5	33.784	0	29.408	21506000	17508000	3998600	P22087	P22087	rRNA 2-O-methyltransferase fibrillarin	FBL
NaN	6.58631				5	5	5	14	14	14	92.25	0	46.862	52528000	50369000	2159300	Q99459	Q99459	Cell division cycle 5-like protein	CDC5L
NaN	6.55566				18	18	18	17.2	17.2	17.2	191.61	0	257.97	372690000	344420000	28269000	Q00610;P53675	Q00610	Clathrin heavy chain 1	CLTC
NaN	6.51084				1	1	1	2.9	2.9	2.9	73.881	0	6.9817	4716700	4093100	623590	P08253	P08253	72 kDa type IV collagenase;PEX	MMP2
2.0501	6.39345				7	7	7	27.4	27.4	27.4	29.225	0	68.98	209020000	197950000	11069000	P18124	P18124	60S ribosomal protein L7	RPL7
NaN	6.36132				2	2	2	2	2	2	189.25	0	17.831	8359800	7768200	591510	P46940	P46940	Ras GTPase-activating-like protein IQGAP1	IQGAP1
NaN	6.33152				2	2	2	4.4	4.4	4.4	77.063	0	13.614	9641200	8129800	1511400	P02787	P02787	Serotransferrin	TF
NaN	6.29485				1	1	1	11.2	11.2	11.2	14.585	0	12.955	7792000	7541400	250550	Q9Y3B4	Q9Y3B4	Splicing factor 3B subunit 6	SF3B6
NaN	6.22471				1	1	1	1.4	1.4	1.4	141.45	0	8.63	3489800	3180400	309380	Q00341	Q00341	Vigilin	HDLBP
NaN	6.21968				2	2	2	14.9	14.9	14.9	31.3	0	28.537	18136000	16652000	1483800	O75494	O75494	Serine/arginine-rich splicing factor 10	SRSF10
NaN	6.21388				2	2	2	11.8	11.8	11.8	47.173	0	16.409	29082000	25215000	3866500	O95810	O95810	Serum deprivation-response protein	SDPR
NaN	6.19809				2	2	2	2.6	2.6	2.6	152.47	0	42.26	23235000	21580000	1655100	Q9P2E9	Q9P2E9	Ribosome-binding protein 1	RRBP1
NaN	6.19233				1	1	1	10.3	10.3	10.3	25.835	0	28.718	23669000	20187000	3481800	Q96CT7	Q96CT7	Coiled-coil domain-containing protein 124	CCDC124
NaN	6.13271				2	2	2	4.3	4.3	4.3	85.104	0	19.405	25295000	21977000	3317900	Q1KMD3	Q1KMD3	Heterogeneous nuclear ribonucleoprotein U-like protein 2	HNRNPUL2
NaN	6.10054				5	5	5	29.5	29.5	29.5	36.926	0	264.64	363430000	343370000	20061000	P31942	P31942	Heterogeneous nuclear ribonucleoprotein H3	HNRNPH3
5.481	6.07866				8	8	8	39.1	39.1	39.1	27.744	0	110.58	270690000	237520000	33177000	Q07955	Q07955	Serine/arginine-rich splicing factor 1	SRSF1
5.3471	6.06796				3	3	3	9.5	9.5	9.5	76.12	0	33.287	21679000	20262000	1417300	Q7Z417	Q7Z417	Nuclear fragile X mental retardation-interacting protein 2	NUFIP2
NaN	6.03901				2	2	2	4.1	4.1	4.1	103.53	0	17.079	38725000	34847000	3878100	P98175	P98175	RNA-binding protein 10	RBM10
NaN	5.97157				6	6	6	28.5	28.5	28.5	41.792	0	104.24	199950000	179780000	20173000	P63261;P60709;Q6S8J3	P63261;P60709	Actin, cytoplasmic 2;Actin, cytoplasmic 2, N-terminally processed;Actin, cytoplasmic 1;Actin, cytoplasmic 1, N-terminally processed	ACTG1;ACTB
NaN	5.92207				3	3	3	17.4	17.4	17.4	20.252	0	45.318	19368000	18473000	894940	P62913	P62913	60S ribosomal protein L11	RPL11
3.3517	5.89831				9	9	9	24.4	24.4	24.4	66.022	0	188.88	205900000	191820000	14087000	Q07065	Q07065	Cytoskeleton-associated protein 4	CKAP4
NaN	5.89241				2	2	2	6.3	6.3	6.3	59.875	0	28.274	25367000	22408000	2958800	Q9UHX1	Q9UHX1	Poly(U)-binding-splicing factor PUF60	PUF60
NaN	5.76568				6	6	6	10.7	10.7	10.7	108.58	0	56.469	35876000	34261000	1615000	Q9H0D6	Q9H0D6	5-3 exoribonuclease 2	XRN2
NaN	5.75705				1	1	1	0.8	0.8	0.8	242.04	0	8.2286	4135400	3838300	297080	O14497	O14497	AT-rich interactive domain-containing protein 1A	ARID1A
NaN	5.70028				4	4	4	34.6	34.6	34.6	31.192	0	47.657	103310000	91674000	11641000	Q13643	Q13643	Four and a half LIM domains protein 3	FHL3
NaN	5.65995				21	21	20	14.3	14.3	13.5	291.02	0	214.75	227680000	214250000	13432000	Q14315;O75369	Q14315	Filamin-C	FLNC
NaN	5.6243				5	5	5	23.4	23.4	23.4	31.279	0	63.101	234160000	214540000	19624000	P09012	P09012	U1 small nuclear ribonucleoprotein A	SNRPA
NaN	5.57352				1	1	1	10.1	10.1	10.1	21.188	0.0066964	5.6271	2952600	2600500	352170	Q9Y3C1	Q9Y3C1	Nucleolar protein 16	NOP16
NaN	5.54477				2	2	2	7.3	7.3	7.3	45.318	0	13.908	15829000	15485000	343870	Q92665	Q92665	28S ribosomal protein S31, mitochondrial	MRPS31
NaN	5.52822				2	2	2	3.1	3.1	3.1	155.23	0	28.309	17733000	16571000	1162000	Q7Z478	Q7Z478	ATP-dependent RNA helicase DHX29	DHX29
NaN	5.49179				5	5	5	28.4	28.4	28.4	22.876	0	70.707	120460000	99297000	21164000	P46782	P46782	40S ribosomal protein S5;40S ribosomal protein S5, N-terminally processed	RPS5
NaN	5.48878				2	2	2	24.5	24.5	24.5	17.394	0	26.822	46481000	44253000	2227700	P09234	P09234	U1 small nuclear ribonucleoprotein C	SNRPC
NaN	5.48366				13	13	13	15.8	15.8	15.8	194	0	132.04	297500000	268690000	28812000	Q9UPQ9	Q9UPQ9	Trinucleotide repeat-containing gene 6B protein	TNRC6B
NaN	5.35361				3	3	3	17.4	17.4	17.4	42.963	0	47.299	29581000	26618000	2963500	P31483	P31483	Nucleolysin TIA-1 isoform p40	TIA1
NaN	5.34017				6	6	6	6.8	6.8	6.8	210.29	0	63.004	73597000	70719000	2878000	Q8NDV7	Q8NDV7	Trinucleotide repeat-containing gene 6A protein	TNRC6A
NaN	5.28933				1	1	1	4.3	4.3	4.3	41.876	0.0023419	6.0382	10597000	8216200	2381200	P63267;P68133;P68032;P62736	P63267;P68133;P68032;P62736	Actin, gamma-enteric smooth muscle;Actin, alpha skeletal muscle;Actin, alpha cardiac muscle 1;Actin, aortic smooth muscle	ACTG2;ACTA1;ACTC1;ACTA2
NaN	5.28821				6	6	6	28.9	28.9	28.9	49.419	0	68.578	103910000	88169000	15742000	Q9BQ67	Q9BQ67	Glutamate-rich WD repeat-containing protein 1	GRWD1
NaN	5.28262				2	2	2	5.6	5.6	5.6	63.86	0	25.53	15166000	13736000	1429900	Q7Z739	Q7Z739	YTH domain-containing family protein 3	YTHDF3
2.4239	5.19157				22	22	22	22.6	22.6	22.6	233.51	0	323.31	658560000	583070000	75494000	O15027	O15027	Protein transport protein Sec16A	SEC16A
NaN	5.0984				7	7	7	29.4	29.4	29.4	57.936	0	106.95	302730000	274050000	28675000	P14618	P14618	Pyruvate kinase PKM	PKM
NaN	5.09347				10	1	0	41.7	4.1	0	49.585	0	10.209	8913100	8067400	845740	P04350;A6NNZ2	P04350	Tubulin beta-4A chain	TUBB4A
NaN	5.03347				1	1	1	2.2	2.2	2.2	82.562	0	7.7817	3178000	2805600	372380	Q15003	Q15003	Condensin complex subunit 2	NCAPH
NaN	4.9434				3	3	3	15.6	15.6	15.6	47.46	0	50.113	70256000	67371000	2884900	O96019	O96019	Actin-like protein 6A	ACTL6A
NaN	4.92296				1	1	1	3.6	3.6	3.6	46.44	0	7.7695	11978000	10828000	1149900	P50454	P50454	Serpin H1	SERPINH1
NaN	4.85319				2	2	2	15.2	15.2	15.2	35.54	0	56.924	22564000	19352000	3212900	P55735	P55735	Protein SEC13 homolog	SEC13
NaN	4.82416				9	9	9	16.9	16.9	16.9	123.51	0	75.146	63886000	57832000	6054000	Q6PKG0	Q6PKG0	La-related protein 1	LARP1
NaN	4.80977				4	4	4	10.1	10.1	10.1	61.206	0	46.958	33357000	32360000	996810	Q5SSJ5	Q5SSJ5	Heterochromatin protein 1-binding protein 3	HP1BP3
NaN	4.76417				2	2	2	12	12	12	26.131	0	38.202	35187000	34782000	405660	O75934	O75934	Pre-mRNA-splicing factor SPF27	BCAS2
NaN	4.73194				2	2	2	3.5	3.5	3.5	108.66	0	12.51	17901000	13935000	3966200	Q9Y2W1	Q9Y2W1	Thyroid hormone receptor-associated protein 3	THRAP3
NaN	4.66657				2	2	2	12.3	12.3	12.3	13.798	0	13.509	6316700	5766900	549820	E9PRG8	E9PRG8	Uncharacterized protein C11orf98	C11orf98
NaN	4.64317				3	3	3	7.1	7.1	7.1	85.862	0	26.447	15546000	14591000	955150	Q12797	Q12797	Aspartyl/asparaginyl beta-hydroxylase	ASPH
NaN	4.63822				1	1	1	7.8	7.8	7.8	35.348	0	7.081	4885800	4613900	271910	Q13155	Q13155	Aminoacyl tRNA synthase complex-interacting multifunctional protein 2	AIMP2
4.4963	4.58716				3	3	3	20.3	20.3	20.3	32.854	0	75.227	59387000	49734000	9653100	P08865	P08865	40S ribosomal protein SA	RPSA
NaN	4.53988				4	4	4	1.5	1.5	1.5	531.78	0	31.956	13701000	12882000	819150	Q15149;P58107	Q15149	Plectin	PLEC
NaN	4.5253				1	1	1	20.3	20.3	20.3	14.787	0	15.877	16817000	15550000	1266200	P35268	P35268	60S ribosomal protein L22	RPL22
NaN	4.50329				23	23	23	9.2	9.2	9.2	469.08	0	312.78	229830000	213310000	16517000	P78527	P78527	DNA-dependent protein kinase catalytic subunit	PRKDC
NaN	4.50085				4	4	4	9.6	9.6	9.6	78.429	0	44.424	125170000	43778000	81393000	Q86UA1	Q86UA1	Pre-mRNA-processing factor 39	PRPF39
NaN	4.42243				4	4	4	6.3	6.3	6.3	175.96	0	42.742	40908000	38924000	1984100	Q9HCJ0	Q9HCJ0	Trinucleotide repeat-containing gene 6C protein	TNRC6C
NaN	4.42184				5	5	5	3.3	3.3	3.3	340.63	0	73.976	31156000	29278000	1877900	Q8WUY3	Q8WUY3	Protein prune homolog 2	PRUNE2
NaN	4.33463				3	3	3	34.1	34.1	34.1	13.916	0	120.3	147700000	129040000	18659000	P62318	P62318	Small nuclear ribonucleoprotein Sm D3	SNRPD3
NaN	4.32189				1	1	1	7.2	7.2	7.2	25.384	0.0045045	5.7591	3793700	3056500	737160	Q8TAE8	Q8TAE8	Growth arrest and DNA damage-inducible proteins-interacting protein 1	GADD45GIP1
4.3778	4.32059				2	2	2	21.4	21.4	21.4	17.04	0	32.14	20289000	17948000	2340100	P62841	P62841	40S ribosomal protein S15	RPS15
NaN	4.30256				1	1	1	4	4	4	31.263	0.0045455	5.7768	5954400	5516500	437960	Q13243	Q13243	Serine/arginine-rich splicing factor 5	SRSF5
NaN	4.29277				2	2	2	6.2	6.2	6.2	33.216	0	14.499	15658000	15107000	550610	Q9NWB6	Q9NWB6	Arginine and glutamate-rich protein 1	ARGLU1
NaN	4.26403				1	1	1	2	2	2	114.76	0.0023364	6.0241	6219300	5591500	627840	P16615	P16615	Sarcoplasmic/endoplasmic reticulum calcium ATPase 2	ATP2A2
NaN	4.26366				2	2	2	8.3	8.3	8.3	49.593	0	13.006	10216000	8542400	1673900	O95429	O95429	BAG family molecular chaperone regulator 4	BAG4
NaN	4.24755				1	1	1	4	4	4	52.313	0.002381	6.1795	4306900	3635900	670960	Q86X95	Q86X95	Corepressor interacting with RBPJ 1	CIR1
NaN	4.23711				2	2	2	3.9	3.9	3.9	86.16	0	20.341	11954000	10637000	1317200	Q15436	Q15436	Protein transport protein Sec23A	SEC23A
NaN	4.21159				4	4	4	8.6	8.6	8.6	100.23	0	72.004	59514000	57918000	1596000	Q13435	Q13435	Splicing factor 3B subunit 2	SF3B2
NaN	4.13206				2	2	2	18.4	18.4	18.4	14.463	0	53.975	68223000	60472000	7750500	P62899	P62899	60S ribosomal protein L31	RPL31
NaN	4.10172				1	1	1	1.5	1.5	1.5	88.255	0.0023585	6.0674	3541100	3291800	249300	Q16666	Q16666	Gamma-interferon-inducible protein 16	IFI16
NaN	4.06603				4	4	4	5.9	5.9	5.9	138.34	0	43.984	48745000	48013000	731820	P53621	P53621	Coatomer subunit alpha;Xenin;Proxenin	COPA
2.4708	4.06587				2	2	2	3.6	3.6	3.6	114.53	0	17.841	18183000	15502000	2680600	Q14157	Q14157	Ubiquitin-associated protein 2-like	UBAP2L
NaN	4.06273				2	2	2	7	7	7	64.989	0	16.644	19717000	18194000	1523100	Q9BY44	Q9BY44	Eukaryotic translation initiation factor 2A;Eukaryotic translation initiation factor 2A, N-terminally processed	EIF2A
NaN	4.06108				1	1	1	9.8	9.8	9.8	26.599	0	7.0318	11120000	9367500	1752600	P56537	P56537	Eukaryotic translation initiation factor 6	EIF6
3.25	4.01881				8	7	4	18.4	16.4	10.6	70.051	0	52.986	50239000	42913000	7326100	P08107;P48741	P08107	Heat shock 70 kDa protein 1A	HSPA1A
NaN	4.00625				3	3	3	20	20	20	15.86	0	31.607	41167000	38651000	2515800	P62910	P62910	60S ribosomal protein L32	RPL32
NaN	3.94042				5	5	5	44.2	44.2	44.2	17.818	0	85.711	203320000	172380000	30941000	P30050	P30050	60S ribosomal protein L12	RPL12
NaN	3.87973				1	1	1	1.9	1.9	1.9	108.8	0.0066225	5.5466	5567200	4673000	894180	O75400	O75400	Pre-mRNA-processing factor 40 homolog A	PRPF40A
NaN	3.80011				1	1	1	9.9	9.9	9.9	33.24	0	11.168	7947200	6803400	1143800	Q96QR8	Q96QR8	Transcriptional activator protein Pur-beta	PURB
NaN	3.76251				6	6	6	33.1	33.1	33.1	43.062	0	70.945	85712000	79121000	6590900	Q12905	Q12905	Interleukin enhancer-binding factor 2	ILF2
NaN	3.75714				1	1	1	3.9	3.9	3.9	34.919	0.0045558	5.7808	2474600	2087900	386690	Q9BYD3	Q9BYD3	39S ribosomal protein L4, mitochondrial	MRPL4
2.7491	3.71526				3	3	3	13.6	13.6	13.6	21.364	0	39.085	18565000	6077500	12488000	P16403;P10412;P16402;P22492;Q02539	P16403;P10412;P16402	Histone H1.2;Histone H1.4;Histone H1.3	HIST1H1C;HIST1H1E;HIST1H1D
NaN	3.65591				2	2	2	8.4	8.4	8.4	32.996	0	11.506	8644600	7595300	1049300	P36542	P36542	ATP synthase subunit gamma, mitochondrial	ATP5C1
NaN	3.65591				1	1	1	2.6	2.6	2.6	72.572	0	8.1258	5806800	4988700	818100	Q5T9A4	Q5T9A4	ATPase family AAA domain-containing protein 3B	ATAD3B
NaN	3.63663				1	1	1	0.9	0.9	0.9	291.07	0	10.929	13283000	10734000	2549200	O00507;Q93008	O00507;Q93008	Probable ubiquitin carboxyl-terminal hydrolase FAF-Y;Probable ubiquitin carboxyl-terminal hydrolase FAF-X	USP9Y;USP9X
NaN	3.54925				7	7	7	23.3	23.3	23.3	61.64	0	80.17	123710000	122480000	1228000	Q96I24;Q96AE4	Q96I24	Far upstream element-binding protein 3	FUBP3
NaN	3.52808				5	2	2	17.9	7.6	7.6	49.857	0	22.076	20931000	17722000	3209300	Q9BUF5	Q9BUF5	Tubulin beta-6 chain	TUBB6
NaN	3.47427				1	1	1	2.6	2.6	2.6	62.333	0	6.829	8217100	6603100	1614100	Q9Y5A9	Q9Y5A9	YTH domain-containing family protein 2	YTHDF2
4.0533	3.33912				4	4	4	17.2	17.2	17.2	43.476	0	49.674	25080000	21141000	3938700	Q6NZI2	Q6NZI2	Polymerase I and transcript release factor	PTRF
NaN	3.33867				1	1	1	2.7	2.7	2.7	58.743	0	7.5078	15988000	13321000	2667100	Q8WXF1	Q8WXF1	Paraspeckle component 1	PSPC1
NaN	3.26179				3	3	3	7.1	7.1	7.1	45.834	0	23.683	13505000	13035000	469670	P82933	P82933	28S ribosomal protein S9, mitochondrial	MRPS9
NaN	3.17339				1	1	1	7.5	7.5	7.5	24.202	0.0087146	5.4875	116460000	92280000	24182000	Q9BSH3	Q9BSH3	Nicolin-1	NICN1
NaN	3.05166				2	2	2	5.1	5.1	5.1	71.174	0	10.859	5789300	4953000	836330	Q06787	Q06787	Fragile X mental retardation protein 1	FMR1
NaN	3.04906				1	1	1	15.4	15.4	15.4	14.839	0	14.054	22838000	19204000	3634300	P62244	P62244	40S ribosomal protein S15a	RPS15A
NaN	3.00833				1	1	1	7.8	7.8	7.8	22.782	0	19.618	24923000	14641000	10283000	P04792	P04792	Heat shock protein beta-1	HSPB1
NaN	2.98481				2	2	2	14.2	14.2	14.2	17.259	0	20.858	16473000	14293000	2180800	Q04837	Q04837	Single-stranded DNA-binding protein, mitochondrial	SSBP1
NaN	2.97477				7	6	6	14.7	14.7	14.7	72.332	0	96.013	177280000	162150000	15128000	P11021	P11021	78 kDa glucose-regulated protein	HSPA5
NaN	2.9404				2	2	2	9.4	9.4	9.4	34.095	0	25.761	41639000	12919000	28720000	P06493	P06493	Cyclin-dependent kinase 1	CDK1
NaN	2.93281				2	2	2	6.8	6.8	6.8	45.566	0	19.488	10783000	9668000	1115000	P51398	P51398	28S ribosomal protein S29, mitochondrial	DAP3
5.8138	2.90335				6	6	4	10.5	10.5	8.5	122.87	0	73.808	62788000	54347000	8441000	Q92922	Q92922	SWI/SNF complex subunit SMARCC1	SMARCC1
NaN	2.82486				2	2	2	9.4	9.4	9.4	32.852	0	15.067	5837700	5718700	118940	P05141	P05141	ADP/ATP translocase 2;ADP/ATP translocase 2, N-terminally processed	SLC25A5
2.7075	2.80418				3	3	3	9.7	9.7	9.7	23.466	0	25.596	43328000	34860000	8467900	P84098	P84098	60S ribosomal protein L19	RPL19
NaN	2.68969				4	4	4	27	27	27	36.112	0	33.788	49951000	41336000	8614900	P05198	P05198	Eukaryotic translation initiation factor 2 subunit 1	EIF2S1
NaN	2.63692				1	1	1	15.4	15.4	15.4	12.259	0	6.8783	4108200	3010300	1098000	P84090	P84090	Enhancer of rudimentary homolog	ERH
5.4041	2.63539				3	3	3	17.7	17.7	17.7	23.577	0	31.113	9592900	6806600	2786400	P40429;Q6NVV1	P40429	60S ribosomal protein L13a	RPL13A
NaN	2.46336				3	3	3	9.6	9.6	9.6	65.653	0	22.978	22835000	19018000	3817200	Q5BKZ1	Q5BKZ1	DBIRD complex subunit ZNF326	ZNF326
NaN	2.44427				5	5	5	29.2	29.2	29.2	27.872	0	41.607	63642000	58887000	4755200	Q01081;Q8WU68	Q01081	Splicing factor U2AF 35 kDa subunit	U2AF1
NaN	2.3601				1	1	1	3.1	3.1	3.1	78.576	0	7.2685	4974000	4252700	721300	Q6NZY4	Q6NZY4	Zinc finger CCHC domain-containing protein 8	ZCCHC8
NaN	2.34434				2	2	2	27.1	27.1	27.1	14.865	0	17.626	46547000	32536000	14011000	P62829	P62829	60S ribosomal protein L23	RPL23
NaN	2.33738				1	1	1	5.3	5.3	5.3	29.411	0	9.3733	20865000	17042000	3822900	Q9BU76	Q9BU76	Multiple myeloma tumor-associated protein 2	MMTAG2
NaN	2.32596				2	2	2	5.3	5.3	5.3	63.836	0	17.342	17236000	16300000	935790	Q86UE4	Q86UE4	Protein LYRIC	MTDH
NaN	2.23434				2	2	2	5.8	5.8	5.8	101.43	0	14.61	15881000	14223000	1657700	Q7Z2W4	Q7Z2W4	Zinc finger CCCH-type antiviral protein 1	ZC3HAV1
NaN	2.07318				1	1	1	1.8	1.8	1.8	89.301	0.0024691	6.6175	3973100	3388700	584460	P46087	P46087	Probable 28S rRNA (cytosine(4447)-C(5))-methyltransferase	NOP2
NaN	1.93532				1	1	1	6.8	6.8	6.8	16.572	0	10.237	6172900	4091200	2081700	P12273	P12273	Prolactin-inducible protein	PIP
NaN	1.76682				1	1	1	4.3	4.3	4.3	45.929	0	33.79	28185000	25664000	2521100	Q15532	Q15532	Protein SSXT	SS18
NaN	1.72087				3	3	3	6.3	6.3	6.3	70.973	0	28.967	17010000	16178000	831470	Q14258	Q14258	E3 ubiquitin/ISG15 ligase TRIM25	TRIM25
NaN	1.70923				5	5	5	7.6	7.6	7.6	121	0	49.353	96126000	94409000	1717400	P27816	P27816	Microtubule-associated protein 4	MAP4
NaN	1.69932				1	1	1	4.7	4.7	4.7	40.513	0	6.8377	6856800	5760200	1096500	Q9UBS4	Q9UBS4	DnaJ homolog subfamily B member 11	DNAJB11
NaN	1.60699				3	3	3	17.6	17.6	17.6	28.068	0	26.67	32157000	25308000	6849600	Q9Y224	Q9Y224	UPF0568 protein C14orf166	C14orf166
NaN	1.59836				1	1	1	4.6	4.6	4.6	35.196	0	14.252	9387400	5934700	3452700	Q96DH6	Q96DH6	RNA-binding protein Musashi homolog 2	MSI2
NaN	1.49472				1	1	1	1.9	1.9	1.9	97.207	0	7.2934	12456000	9339300	3116900	Q9UKV8	Q9UKV8	Protein argonaute-2	AGO2
NaN	1.33472				1	1	1	5.2	5.2	5.2	34.852	0.0045147	5.7646	7896200	4614200	3282100	Q99848	Q99848	Probable rRNA-processing protein EBP2	EBNA1BP2
NaN	1.13841				1	1	1	7.8	7.8	7.8	26.383	0.0088106	5.5402	14053000	9389000	4664400	Q9NPD3	Q9NPD3	Exosome complex component RRP41	EXOSC4
NaN	1.11738				1	1	1	2.1	2.1	2.1	113.67	0.0023041	5.8811	8565500	4888300	3677200	Q9HCE1	Q9HCE1	Putative helicase MOV-10	MOV10
NaN	0.872676				4	4	4	11.4	11.4	11.4	69.837	0	29.027	16277000	11619000	4657900	Q9UJV9	Q9UJV9	Probable ATP-dependent RNA helicase DDX41	DDX41
NaN	0.838293				2	2	2	25.5	25.5	25.5	11.284	0	13.35	30209000	15836000	14373000	P81605	P81605	Dermcidin;Survival-promoting peptide;DCD-1	DCD
1.39	0.789952				2	2	2	20	20	20	18.898	0	17.887	114730000	106870000	7858500	P46783	P46783	40S ribosomal protein S10	RPS10
NaN	0.572902				1	1	1	4.2	4.2	4.2	36.053	0.0023753	6.1753	6630200	1996400	4633700	P04406	P04406	Glyceraldehyde-3-phosphate dehydrogenase	GAPDH
NaN	0.530195				4	4	4	18.3	18.3	18.3	34.273	0	78.084	97428000	78335000	19092000	P05388;Q8NHW5	P05388;Q8NHW5	60S acidic ribosomal protein P0;60S acidic ribosomal protein P0-like	RPLP0;RPLP0P6
NaN	0.363782				2	2	2	3.9	3.9	3.9	81.744	0	28.5	25739000	6533100	19206000	P14923	P14923	Junction plakoglobin	JUP
NaN	0.325362				1	1	1	0.4	0.4	0.4	346.9	0.0023256	5.9786	331350000	19457000	311890000	O75962	O75962	Triple functional domain protein	TRIO
NaN	0.29163				1	1	1	7	7	7	27.679	0	11.297	4931900	1527200	3404700	P31944	P31944	Caspase-14;Caspase-14 subunit p17, mature form;Caspase-14 subunit p10, mature form;Caspase-14 subunit p20, intermediate form;Caspase-14 subunit p8, intermediate form	CASP14
NaN	0.216812				3	3	3	4.8	4.8	4.8	113.75	0	23.266	21402000	5253900	16148000	Q02413	Q02413	Desmoglein-1	DSG1
NaN	0.161207				1	1	1	0.4	0.4	0.4	331.77	0.0023923	6.2329	3119700	685240	2434400	P15924	P15924	Desmoplakin	DSP
NaN	0.00673265				1	1	1	2.6	2.6	2.6	86.7	0.0023474	6.0503	15140000000	15857000	15124000000	Q9NS98	Q9NS98	Semaphorin-3G	SEMA3G

## Sheet: interactors
DDX3X-HA pulldown		DDX3X pulldown		Common interactors
P42766	60S ribosomal protein L35	P39019	40S ribosomal protein S19	P42766	60S ribosomal protein L35
Q8N1Y9	Putative uncharacterized protein FLJ37218	P60866	40S ribosomal protein S20	P18621	60S ribosomal protein L17
P61313	60S ribosomal protein L15	Q08211	ATP-dependent RNA helicase A	Q9UNX3	60S ribosomal protein L26-like 1;60S ribosomal protein L26
P18621	60S ribosomal protein L17	P61353	60S ribosomal protein L27	P61513	60S ribosomal protein L37a
Q12904	Aminoacyl tRNA synthase complex-interacting multifunctional protein 1;Endothelial monocyte-activating polypeptide 2	P62847	40S ribosomal protein S24	P62861	40S ribosomal protein S30
Q9UNX3	60S ribosomal protein L26-like 1;60S ribosomal protein L26	P35637	RNA-binding protein FUS	Q02878	60S ribosomal protein L6
P61513	60S ribosomal protein L37a	P42766	60S ribosomal protein L35	P26373	60S ribosomal protein L13
Q9UKM9	RNA-binding protein Raly	Q969G3	SWI/SNF-related matrix-associated actin-dependent regulator of chromatin subfamily E member 1	P61978	Heterogeneous nuclear ribonucleoprotein K
P62861	40S ribosomal protein S30	O00571	ATP-dependent RNA helicase DDX3X	Q07020	60S ribosomal protein L18
P62854	40S ribosomal protein S26	Q02878	60S ribosomal protein L6	P63220	40S ribosomal protein S21
Q02878	60S ribosomal protein L6	P23246	Splicing factor, proline- and glutamine-rich	P39019	40S ribosomal protein S19
P26373	60S ribosomal protein L13	P11142	Heat shock cognate 71 kDa protein	O14979	Heterogeneous nuclear ribonucleoprotein D-like
Q92804	TATA-binding protein-associated factor 2N	P11940	Polyadenylate-binding protein 1	P62314	Small nuclear ribonucleoprotein Sm D1
P61978	Heterogeneous nuclear ribonucleoprotein K	Q92841	Probable ATP-dependent RNA helicase DDX17	P62249	40S ribosomal protein S16
P50914	60S ribosomal protein L14	O43390	Heterogeneous nuclear ribonucleoprotein R	P62424	60S ribosomal protein L7a
P63220	40S ribosomal protein S21	Q14444	Caprin-1	P46776	60S ribosomal protein L27a
Q07020	60S ribosomal protein L18	Q07020	60S ribosomal protein L18	P83731	60S ribosomal protein L24
Q13151	Heterogeneous nuclear ribonucleoprotein A0	Q16629	Serine/arginine-rich splicing factor 7	P35637	RNA-binding protein FUS
Q14011	Cold-inducible RNA-binding protein	P55060	Exportin-2	P13010	X-ray repair cross-complementing protein 5
O14979	Heterogeneous nuclear ribonucleoprotein D-like	P61978	Heterogeneous nuclear ribonucleoprotein K	P07910	Heterogeneous nuclear ribonucleoproteins C1/C2
Q86V81	THO complex subunit 4	P04637	Cellular tumor antigen p53	P15880	40S ribosomal protein S2
Q8N5F7	NF-kappa-B-activating protein	P17844	Probable ATP-dependent RNA helicase DDX5	Q14444	Caprin-1
P62249	40S ribosomal protein S16	P62241	40S ribosomal protein S8	P60866	40S ribosomal protein S20
P62424	60S ribosomal protein L7a	Q01844	RNA-binding protein EWS	P09651	Heterogeneous nuclear ribonucleoprotein A1;Heterogeneous nuclear ribonucleoprotein A1, N-terminally processed;Heterogeneous nuclear ribonucleoprotein A1-like 2
P46776	60S ribosomal protein L27a	Q92922	SWI/SNF complex subunit SMARCC1	Q02543	60S ribosomal protein L18a
Q12906	Interleukin enhancer-binding factor 3	P15880	40S ribosomal protein S2	Q08211	ATP-dependent RNA helicase A
O94842	TOX high mobility group box family member 4	P62979	Ubiquitin-40S ribosomal protein S27a;Ubiquitin;40S ribosomal protein S27a;Ubiquitin-60S ribosomal protein L40;Ubiquitin;60S ribosomal protein L40;Polyubiquitin-B;Ubiquitin;Polyubiquitin-C;Ubiquitin	P62847	40S ribosomal protein S24
P62314	Small nuclear ribonucleoprotein Sm D1	Q99878	Histone H2A type 1-J;Histone H2A type 1-H;Histone H2A.J;Histone H2A type 2-C;Histone H2A type 2-A;Histone H2A type 1-D;Histone H2A type 1;Histone H2A type 1-A;Histone H2AX	P25398	40S ribosomal protein S12
P83731	60S ribosomal protein L24	P43243	Matrin-3	Q86U42	Polyadenylate-binding protein 2
P46781	40S ribosomal protein S9	Q07955	Serine/arginine-rich splicing factor 1	P62750	60S ribosomal protein L23a
P39023	60S ribosomal protein L3	P40429	60S ribosomal protein L13a	P23246	Splicing factor, proline- and glutamine-rich
P63162	Small nuclear ribonucleoprotein-associated protein N;Small nuclear ribonucleoprotein-associated proteins B and B	P62314	Small nuclear ribonucleoprotein Sm D1	O00571	ATP-dependent RNA helicase DDX3X
P62701	40S ribosomal protein S4, X isoform	P62280	40S ribosomal protein S11	P62753	40S ribosomal protein S6
Q9Y6M1	Insulin-like growth factor 2 mRNA-binding protein 2	Q7Z417	Nuclear fragile X mental retardation-interacting protein 2	P07437	Tubulin beta chain
P07910	Heterogeneous nuclear ribonucleoproteins C1/C2	P05387	60S acidic ribosomal protein P2	P62906	60S ribosomal protein L10a
P13010	X-ray repair cross-complementing protein 5	P62906	60S ribosomal protein L10a	P62888	60S ribosomal protein L30
Q9UL18	Protein argonaute-1	P13010	X-ray repair cross-complementing protein 5	Q9Y3U8	60S ribosomal protein L36
P42696	RNA-binding protein 34	P36578	60S ribosomal protein L4	P11940	Polyadenylate-binding protein 1
P15880	40S ribosomal protein S2	Q9Y3U8	60S ribosomal protein L36	P36578	60S ribosomal protein L4
P09651	Heterogeneous nuclear ribonucleoprotein A1;Heterogeneous nuclear ribonucleoprotein A1, N-terminally processed;Heterogeneous nuclear ribonucleoprotein A1-like 2	P55072	Transitional endoplasmic reticulum ATPase	P12956	X-ray repair cross-complementing protein 6
P39019	40S ribosomal protein S19	P62753	40S ribosomal protein S6	P61353	60S ribosomal protein L27
Q14444	Caprin-1	P25398	40S ribosomal protein S12	P17844	Probable ATP-dependent RNA helicase DDX5
P60660	Myosin light polypeptide 6	P08865	40S ribosomal protein SA	Q969G3	SWI/SNF-related matrix-associated actin-dependent regulator of chromatin subfamily E member 1
P82673	28S ribosomal protein S35, mitochondrial	P31943	Heterogeneous nuclear ribonucleoprotein H;Heterogeneous nuclear ribonucleoprotein H, N-terminally processed	P62917	60S ribosomal protein L8
Q02543	60S ribosomal protein L18a	P52597	Heterogeneous nuclear ribonucleoprotein F;Heterogeneous nuclear ribonucleoprotein F, N-terminally processed	O43390	Heterogeneous nuclear ribonucleoprotein R
P35637	RNA-binding protein FUS	P26373	60S ribosomal protein L13	P43243	Matrin-3
P62851	40S ribosomal protein S25	P62841	40S ribosomal protein S15	Q99880	Histone H2B type 1-L;Histone H2B type 1-M;Histone H2B type 1-N;Histone H2B type 1-H;Histone H2B type 2-F;Histone H2B type 1-C/E/F/G/I;Histone H2B type 1-D;Histone H2B type F-S;Histone H2B type 1-K;Histone H2B type 3-B;Histone H2B type 2-E;Histone H2B type 1-B;Histone H2B type 1-O;Histone H2B type 1-J
P23528	Cofilin-1	P62263	40S ribosomal protein S14	P31943	Heterogeneous nuclear ribonucleoprotein H;Heterogeneous nuclear ribonucleoprotein H, N-terminally processed
P62316	Small nuclear ribonucleoprotein Sm D2	P51991	Heterogeneous nuclear ribonucleoprotein A3	Q01844	RNA-binding protein EWS
P26368	Splicing factor U2AF 65 kDa subunit	O14979	Heterogeneous nuclear ribonucleoprotein D-like	Q71U36	Tubulin alpha-1A chain;Tubulin alpha-3C/D chain;Tubulin alpha-8 chain;Tubulin alpha-3E chain
P62304	Small nuclear ribonucleoprotein E	P07437	Tubulin beta chain	P0CW22	40S ribosomal protein S17-like;40S ribosomal protein S17
P62750	60S ribosomal protein L23a	Q92734	Protein TFG	P61247	40S ribosomal protein S3a
Q86U42	Polyadenylate-binding protein 2	P68371	Tubulin beta-4B chain	P04637	Cellular tumor antigen p53
Q8IV45	UNC5C-like protein	Q6NZI2	Polymerase I and transcript release factor	Q99878	Histone H2A type 1-J;Histone H2A type 1-H;Histone H2A.J;Histone H2A type 2-C;Histone H2A type 2-A;Histone H2A type 1-D;Histone H2A type 1;Histone H2A type 1-A;Histone H2AX
P25398	40S ribosomal protein S12	Q86U42	Polyadenylate-binding protein 2	P62263	40S ribosomal protein S14
P20042	Eukaryotic translation initiation factor 2 subunit 2	P07910	Heterogeneous nuclear ribonucleoproteins C1/C2	P62241	40S ribosomal protein S8
Q15717	ELAV-like protein 1	P62888	60S ribosomal protein L30	P19338	Nucleolin
Q13310	Polyadenylate-binding protein 4	Q99880	Histone H2B type 1-L;Histone H2B type 1-M;Histone H2B type 1-N;Histone H2B type 1-H;Histone H2B type 2-F;Histone H2B type 1-C/E/F/G/I;Histone H2B type 1-D;Histone H2B type F-S;Histone H2B type 1-K;Histone H2B type 3-B;Histone H2B type 2-E;Histone H2B type 1-B;Histone H2B type 1-O;Histone H2B type 1-J	P68371	Tubulin beta-4B chain
C9JLW8	Protein FAM195B	P63220	40S ribosomal protein S21	P62857	40S ribosomal protein S28
Q9H6S0	Probable ATP-dependent RNA helicase YTHDC2	P62857	40S ribosomal protein S28	Q92841	Probable ATP-dependent RNA helicase DDX17
P62266	40S ribosomal protein S23	P46777	60S ribosomal protein L5	P51991	Heterogeneous nuclear ribonucleoprotein A3
P63244	Guanine nucleotide-binding protein subunit beta-2-like 1;Guanine nucleotide-binding protein subunit beta-2-like 1, N-terminally processed	P62424	60S ribosomal protein L7a	P11142	Heat shock cognate 71 kDa protein
P23396	40S ribosomal protein S3	P27635	60S ribosomal protein L10	P22626	Heterogeneous nuclear ribonucleoproteins A2/B1
P68363	Tubulin alpha-1B chain;Tubulin alpha-4A chain	P61513	60S ribosomal protein L37a	P55072	Transitional endoplasmic reticulum ATPase
P62753	40S ribosomal protein S6	Q07065	Cytoskeleton-associated protein 4	P27635	60S ribosomal protein L10
O43660	Pleiotropic regulator 1	P62750	60S ribosomal protein L23a	Q00839	Heterogeneous nuclear ribonucleoprotein U
P07437	Tubulin beta chain	Q71U36	Tubulin alpha-1A chain;Tubulin alpha-3C/D chain;Tubulin alpha-8 chain;Tubulin alpha-3E chain	Q9BUJ2	Heterogeneous nuclear ribonucleoprotein U-like protein 1
P49368	T-complex protein 1 subunit gamma	P08107	Heat shock 70 kDa protein 1A	Q16629	Serine/arginine-rich splicing factor 7
P62888	60S ribosomal protein L30	Q00839	Heterogeneous nuclear ribonucleoprotein U	P52272	Heterogeneous nuclear ribonucleoprotein M
P62906	60S ribosomal protein L10a	P83731	60S ribosomal protein L24	P05387	60S acidic ribosomal protein P2
P84103	Serine/arginine-rich splicing factor 3	P46776	60S ribosomal protein L27a	P62979	Ubiquitin-40S ribosomal protein S27a;Ubiquitin;40S ribosomal protein S27a;Ubiquitin-60S ribosomal protein L40;Ubiquitin;60S ribosomal protein L40;Polyubiquitin-B;Ubiquitin;Polyubiquitin-C;Ubiquitin
Q9ULW0	Targeting protein for Xklp2	P16401	Histone H1.5	P52597	Heterogeneous nuclear ribonucleoprotein F;Heterogeneous nuclear ribonucleoprotein F, N-terminally processed
P12956	X-ray repair cross-complementing protein 6	P18621	60S ribosomal protein L17	P46777	60S ribosomal protein L5
O75643	U5 small nuclear ribonucleoprotein 200 kDa helicase	P62861	40S ribosomal protein S30	Q92734	Protein TFG
P14625	Endoplasmin	P62249	40S ribosomal protein S16	Q07955	Serine/arginine-rich splicing factor 1
Q14192	Four and a half LIM domains protein 2	Q9BUJ2	Heterogeneous nuclear ribonucleoprotein U-like protein 1	Q7Z417	Nuclear fragile X mental retardation-interacting protein 2
Q9Y3U8	60S ribosomal protein L36	P16403	Histone H1.2;Histone H1.4;Histone H1.3	Q07065	Cytoskeleton-associated protein 4
O60506	Heterogeneous nuclear ribonucleoprotein Q	P84098	60S ribosomal protein L19	P08865	40S ribosomal protein SA
P62847	40S ribosomal protein S24	P52272	Heterogeneous nuclear ribonucleoprotein M	Q92922	SWI/SNF complex subunit SMARCC1
P23246	Splicing factor, proline- and glutamine-rich	P09651	Heterogeneous nuclear ribonucleoprotein A1;Heterogeneous nuclear ribonucleoprotein A1, N-terminally processed;Heterogeneous nuclear ribonucleoprotein A1-like 2	P62841	40S ribosomal protein S15
P36578	60S ribosomal protein L4	Q02543	60S ribosomal protein L18a	P18124	60S ribosomal protein L7
P60866	40S ribosomal protein S20	Q8IYT4	Katanin p60 ATPase-containing subunit A-like 2	P40429	60S ribosomal protein L13a
P62917	60S ribosomal protein L8	P78332	RNA-binding protein 6	O15027	Protein transport protein Sec16A
P63173	60S ribosomal protein L38	P62917	60S ribosomal protein L8	Q6NZI2	Polymerase I and transcript release factor
Q13283	Ras GTPase-activating protein-binding protein 1	Q14157	Ubiquitin-associated protein 2-like	P08107	Heat shock 70 kDa protein 1A
O00571	ATP-dependent RNA helicase DDX3X	P32969	60S ribosomal protein L9	Q14157	Ubiquitin-associated protein 2-like
Q14694	Ubiquitin carboxyl-terminal hydrolase 10	P61247	40S ribosomal protein S3a	P16403	Histone H1.2;Histone H1.4;Histone H1.3
Q13242	Serine/arginine-rich splicing factor 9	P19338	Nucleolin	P84098	60S ribosomal protein L19
Q9Y3I0	tRNA-splicing ligase RtcB homolog	Q9UNX3	60S ribosomal protein L26-like 1;60S ribosomal protein L26
P0CW22	40S ribosomal protein S17-like;40S ribosomal protein S17	P49207	60S ribosomal protein L34
Q8TAQ2	SWI/SNF complex subunit SMARCC2	O15027	Protein transport protein Sec16A
Q8NC51	Plasminogen activator inhibitor 1 RNA-binding protein	O95218	Zinc finger Ran-binding domain-containing protein 2
P16989	Y-box-binding protein 3	P12956	X-ray repair cross-complementing protein 6
O00425	Insulin-like growth factor 2 mRNA-binding protein 3	P0CW22	40S ribosomal protein S17-like;40S ribosomal protein S17
P11940	Polyadenylate-binding protein 1	Q92522	Histone H1x
Q71U36	Tubulin alpha-1A chain;Tubulin alpha-3C/D chain;Tubulin alpha-8 chain;Tubulin alpha-3E chain	P18124	60S ribosomal protein L7
Q99880	Histone H2B type 1-L;Histone H2B type 1-M;Histone H2B type 1-N;Histone H2B type 1-H;Histone H2B type 2-F;Histone H2B type 1-C/E/F/G/I;Histone H2B type 1-D;Histone H2B type F-S;Histone H2B type 1-K;Histone H2B type 3-B;Histone H2B type 2-E;Histone H2B type 1-B;Histone H2B type 1-O;Histone H2B type 1-J	P22626	Heterogeneous nuclear ribonucleoproteins A2/B1
Q08211	ATP-dependent RNA helicase A
P61247	40S ribosomal protein S3a
P62805	Histone H4
P17844	Probable ATP-dependent RNA helicase DDX5
P37108	Signal recognition particle 14 kDa protein
P53618	Coatomer subunit beta
O43290	U4/U6.U5 tri-snRNP-associated protein 1
P31943	Heterogeneous nuclear ribonucleoprotein H;Heterogeneous nuclear ribonucleoprotein H, N-terminally processed
P62081	40S ribosomal protein S7
P06748	Nucleophosmin
P62826	GTP-binding nuclear protein Ran
P19338	Nucleolin
P43243	Matrin-3
Q96AG4	Leucine-rich repeat-containing protein 59
Q9NZI8	Insulin-like growth factor 2 mRNA-binding protein 1
P55209	Nucleosome assembly protein 1-like 1
O76021	Ribosomal L1 domain-containing protein 1
Q96EP5	DAZ-associated protein 1
P22626	Heterogeneous nuclear ribonucleoproteins A2/B1
Q9H2U1	ATP-dependent RNA helicase DHX36
P62277	40S ribosomal protein S13
Q8WWK9	Cytoskeleton-associated protein 2
Q01844	RNA-binding protein EWS
Q99729	Heterogeneous nuclear ribonucleoprotein A/B
P62263	40S ribosomal protein S14
O43390	Heterogeneous nuclear ribonucleoprotein R
Q7L2E3	Putative ATP-dependent RNA helicase DHX30
P05386	60S acidic ribosomal protein P1
Q8IWX8	Calcium homeostasis endoplasmic reticulum protein
P18077	60S ribosomal protein L35a
Q9BWJ5	Splicing factor 3B subunit 5
P07814	Bifunctional glutamate/proline--tRNA ligase;Glutamate--tRNA ligase;Proline--tRNA ligase
Q16555	Dihydropyrimidinase-related protein 2
Q01085	Nucleolysin TIAR
P62273	40S ribosomal protein S29
Q14257	Reticulocalbin-2
O15234	Protein CASC3
P62857	40S ribosomal protein S28
Q99878	Histone H2A type 1-J;Histone H2A type 1-H;Histone H2A.J;Histone H2A type 2-C;Histone H2A type 2-A;Histone H2A type 1-D;Histone H2A type 1;Histone H2A type 1-A;Histone H2AX
P08621	U1 small nuclear ribonucleoprotein 70 kDa
P68371	Tubulin beta-4B chain
P68104	Elongation factor 1-alpha 1;Putative elongation factor 1-alpha-like 3;Elongation factor 1-alpha 2
Q969G3	SWI/SNF-related matrix-associated actin-dependent regulator of chromatin subfamily E member 1
P14866	Heterogeneous nuclear ribonucleoprotein L
Q9NUQ6	SPATS2-like protein
Q9BUJ2	Heterogeneous nuclear ribonucleoprotein U-like protein 1
P62269	40S ribosomal protein S18
Q00839	Heterogeneous nuclear ribonucleoprotein U
Q15024	Exosome complex component RRP42
Q96EY7	Pentatricopeptide repeat domain-containing protein 3, mitochondrial
P52272	Heterogeneous nuclear ribonucleoprotein M
P04637	Cellular tumor antigen p53
P55795	Heterogeneous nuclear ribonucleoprotein H2
Q8NF91	Nesprin-1
P51991	Heterogeneous nuclear ribonucleoprotein A3
Q96PK6	RNA-binding protein 14
Q9BWF3	RNA-binding protein 4;RNA-binding protein 4B
P27635	60S ribosomal protein L10
Q8NE71	ATP-binding cassette sub-family F member 1
P22061	Protein-L-isoaspartate(D-aspartate) O-methyltransferase
P60842	Eukaryotic initiation factor 4A-I;Eukaryotic initiation factor 4A-II;Eukaryotic initiation factor 4A-II, N-terminally processed
O75533	Splicing factor 3B subunit 1
Q9UNQ2	Probable dimethyladenosine transferase
Q92900	Regulator of nonsense transcripts 1
P08238	Heat shock protein HSP 90-beta;Heat shock protein HSP 90-alpha
Q04637	Eukaryotic translation initiation factor 4 gamma 1
Q92552	28S ribosomal protein S27, mitochondrial
Q13610	Periodic tryptophan protein 1 homolog
P62241	40S ribosomal protein S8
P55072	Transitional endoplasmic reticulum ATPase
Q15233	Non-POU domain-containing octamer-binding protein
Q9UG63	ATP-binding cassette sub-family F member 2
Q14498	RNA-binding protein 39
P82650	28S ribosomal protein S22, mitochondrial
Q12849	G-rich sequence factor 1
P67809	Nuclease-sensitive element-binding protein 1;Y-box-binding protein 2
P51532	Transcription activator BRG1
P02545	Prelamin-A/C;Lamin-A/C
P08670	Vimentin
Q14764	Major vault protein
P49458	Signal recognition particle 9 kDa protein
P01764	Ig heavy chain V-III region 23
P19474	E3 ubiquitin-protein ligase TRIM21
P35606	Coatomer subunit beta
P09874	Poly [ADP-ribose] polymerase 1
P46777	60S ribosomal protein L5
P52597	Heterogeneous nuclear ribonucleoprotein F;Heterogeneous nuclear ribonucleoprotein F, N-terminally processed
P05387	60S acidic ribosomal protein P2
Q8IY81	pre-rRNA processing protein FTSJ3
P35232	Prohibitin
Q9BRP8	Partner of Y14 and mago
P09496	Clathrin light chain A
P61353	60S ribosomal protein L27
Q9NUL3	Double-stranded RNA-binding protein Staufen homolog 2
Q92734	Protein TFG
Q92841	Probable ATP-dependent RNA helicase DDX17
P26641	Elongation factor 1-gamma
P27708	CAD protein;Glutamine-dependent carbamoyl-phosphate synthase;Aspartate carbamoyltransferase;Dihydroorotase
P46778	60S ribosomal protein L21
Q9NQ50	39S ribosomal protein L40, mitochondrial
Q92785	Zinc finger protein ubi-d4
Q92499	ATP-dependent RNA helicase DDX1
P26196	Probable ATP-dependent RNA helicase DDX6
P62979	Ubiquitin-40S ribosomal protein S27a;Ubiquitin;40S ribosomal protein S27a;Ubiquitin-60S ribosomal protein L40;Ubiquitin;60S ribosomal protein L40;Polyubiquitin-B;Ubiquitin;Polyubiquitin-C;Ubiquitin
P21333	Filamin-A
P26599	Polypyrimidine tract-binding protein 1
P50991	T-complex protein 1 subunit delta
P06576	ATP synthase subunit beta, mitochondrial
P98179	RNA-binding protein 3
P11142	Heat shock cognate 71 kDa protein
Q99623	Prohibitin-2
Q8TEQ6	Gem-associated protein 5
P51114	Fragile X mental retardation syndrome-related protein 1
Q13162	Peroxiredoxin-4;Peroxiredoxin-1
Q86UP2	Kinectin
Q96E39	RNA binding motif protein, X-linked-like-1;RNA-binding motif protein, X chromosome;RNA-binding motif protein, X chromosome, N-terminally processed;RNA-binding motif protein, X-linked-like-2;RNA-binding motif protein, X-linked-like-3
Q8IXB1	DnaJ homolog subfamily C member 10
P35573	Glycogen debranching enzyme;4-alpha-glucanotransferase;Amylo-alpha-1,6-glucosidase
Q14103	Heterogeneous nuclear ribonucleoprotein D0
Q16629	Serine/arginine-rich splicing factor 7
Q969Q0	60S ribosomal protein L36a-like;60S ribosomal protein L36a
O00567	Nucleolar protein 56
P62995	Transformer-2 protein homolog beta
P22087	rRNA 2-O-methyltransferase fibrillarin
Q99459	Cell division cycle 5-like protein
Q00610	Clathrin heavy chain 1
P08253	72 kDa type IV collagenase;PEX
P18124	60S ribosomal protein L7
P46940	Ras GTPase-activating-like protein IQGAP1
P02787	Serotransferrin
Q9Y3B4	Splicing factor 3B subunit 6
Q00341	Vigilin
O75494	Serine/arginine-rich splicing factor 10
O95810	Serum deprivation-response protein
Q9P2E9	Ribosome-binding protein 1
Q96CT7	Coiled-coil domain-containing protein 124
Q1KMD3	Heterogeneous nuclear ribonucleoprotein U-like protein 2
P31942	Heterogeneous nuclear ribonucleoprotein H3
Q07955	Serine/arginine-rich splicing factor 1
Q7Z417	Nuclear fragile X mental retardation-interacting protein 2
P98175	RNA-binding protein 10
P63261	Actin, cytoplasmic 2;Actin, cytoplasmic 2, N-terminally processed;Actin, cytoplasmic 1;Actin, cytoplasmic 1, N-terminally processed
P62913	60S ribosomal protein L11
Q07065	Cytoskeleton-associated protein 4
Q9UHX1	Poly(U)-binding-splicing factor PUF60
Q9H0D6	5-3 exoribonuclease 2
O14497	AT-rich interactive domain-containing protein 1A
Q13643	Four and a half LIM domains protein 3
Q14315	Filamin-C
P09012	U1 small nuclear ribonucleoprotein A
Q9Y3C1	Nucleolar protein 16
Q92665	28S ribosomal protein S31, mitochondrial
Q7Z478	ATP-dependent RNA helicase DHX29
P46782	40S ribosomal protein S5;40S ribosomal protein S5, N-terminally processed
P09234	U1 small nuclear ribonucleoprotein C
Q9UPQ9	Trinucleotide repeat-containing gene 6B protein
P31483	Nucleolysin TIA-1 isoform p40
Q8NDV7	Trinucleotide repeat-containing gene 6A protein
P63267	Actin, gamma-enteric smooth muscle;Actin, alpha skeletal muscle;Actin, alpha cardiac muscle 1;Actin, aortic smooth muscle
Q9BQ67	Glutamate-rich WD repeat-containing protein 1
Q7Z739	YTH domain-containing family protein 3
O15027	Protein transport protein Sec16A
P14618	Pyruvate kinase PKM
P04350	Tubulin beta-4A chain
Q15003	Condensin complex subunit 2
O96019	Actin-like protein 6A
P50454	Serpin H1
P55735	Protein SEC13 homolog
Q6PKG0	La-related protein 1
Q5SSJ5	Heterochromatin protein 1-binding protein 3
O75934	Pre-mRNA-splicing factor SPF27
Q9Y2W1	Thyroid hormone receptor-associated protein 3
E9PRG8	Uncharacterized protein C11orf98
Q12797	Aspartyl/asparaginyl beta-hydroxylase
Q13155	Aminoacyl tRNA synthase complex-interacting multifunctional protein 2
P08865	40S ribosomal protein SA
Q15149	Plectin
P35268	60S ribosomal protein L22
P78527	DNA-dependent protein kinase catalytic subunit
Q86UA1	Pre-mRNA-processing factor 39
Q9HCJ0	Trinucleotide repeat-containing gene 6C protein
Q8WUY3	Protein prune homolog 2
P62318	Small nuclear ribonucleoprotein Sm D3
Q8TAE8	Growth arrest and DNA damage-inducible proteins-interacting protein 1
P62841	40S ribosomal protein S15
Q13243	Serine/arginine-rich splicing factor 5
Q9NWB6	Arginine and glutamate-rich protein 1
P16615	Sarcoplasmic/endoplasmic reticulum calcium ATPase 2
O95429	BAG family molecular chaperone regulator 4
Q86X95	Corepressor interacting with RBPJ 1
Q15436	Protein transport protein Sec23A
Q13435	Splicing factor 3B subunit 2
P62899	60S ribosomal protein L31
Q16666	Gamma-interferon-inducible protein 16
P53621	Coatomer subunit alpha;Xenin;Proxenin
Q14157	Ubiquitin-associated protein 2-like
Q9BY44	Eukaryotic translation initiation factor 2A;Eukaryotic translation initiation factor 2A, N-terminally processed
P56537	Eukaryotic translation initiation factor 6
P08107	Heat shock 70 kDa protein 1A
P62910	60S ribosomal protein L32
P30050	60S ribosomal protein L12
O75400	Pre-mRNA-processing factor 40 homolog A
Q96QR8	Transcriptional activator protein Pur-beta
Q12905	Interleukin enhancer-binding factor 2
Q9BYD3	39S ribosomal protein L4, mitochondrial
P16403	Histone H1.2;Histone H1.4;Histone H1.3
P36542	ATP synthase subunit gamma, mitochondrial
Q5T9A4	ATPase family AAA domain-containing protein 3B
O00507	Probable ubiquitin carboxyl-terminal hydrolase FAF-Y;Probable ubiquitin carboxyl-terminal hydrolase FAF-X
Q96I24	Far upstream element-binding protein 3
Q9BUF5	Tubulin beta-6 chain
Q9Y5A9	YTH domain-containing family protein 2
Q6NZI2	Polymerase I and transcript release factor
Q8WXF1	Paraspeckle component 1
P82933	28S ribosomal protein S9, mitochondrial
Q9BSH3	Nicolin-1
Q06787	Fragile X mental retardation protein 1
P62244	40S ribosomal protein S15a
P04792	Heat shock protein beta-1
Q04837	Single-stranded DNA-binding protein, mitochondrial
P11021	78 kDa glucose-regulated protein
P06493	Cyclin-dependent kinase 1
P51398	28S ribosomal protein S29, mitochondrial
Q92922	SWI/SNF complex subunit SMARCC1
P05141	ADP/ATP translocase 2;ADP/ATP translocase 2, N-terminally processed
P84098	60S ribosomal protein L19
P05198	Eukaryotic translation initiation factor 2 subunit 1
P84090	Enhancer of rudimentary homolog
P40429	60S ribosomal protein L13a
Q5BKZ1	DBIRD complex subunit ZNF326
Q01081	Splicing factor U2AF 35 kDa subunit
Q6NZY4	Zinc finger CCHC domain-containing protein 8
P62829	60S ribosomal protein L23
Q9BU76	Multiple myeloma tumor-associated protein 2
Q86UE4	Protein LYRIC
Q7Z2W4	Zinc finger CCCH-type antiviral protein 1
P46087	Probable 28S rRNA (cytosine(4447)-C(5))-methyltransferase
P12273
Q15532
Q14258
P27816
Q9UBS4
Q9Y224
Q96DH6
Q9UKV8
Q99848
Q9NPD3
Q9HCE1
Q9UJV9
P81605
P46783
P04406
P05388
P14923
O75962
P31944
Q02413
P15924
Q9NS98

## Sheet: DDX3X-HA
#pathway ID	pathway description	observed gene count	false discovery rate	matching proteins in your network (IDs)	matching proteins in your network (labels)
GO.0016071	mRNA metabolic process	143	1.24e-130	ENSP00000196551,ENSP00000202773,ENSP00000215829,ENSP00000216727,ENSP00000221419,ENSP00000222247,ENSP00000225430,ENSP00000225792,ENSP00000227378,ENSP00000229390,ENSP00000230050,ENSP00000233084,ENSP00000233468,ENSP00000243563,ENSP00000244520,ENSP00000246194,ENSP00000251453,ENSP00000252543,ENSP00000253363,ENSP00000253788,ENSP00000254108,ENSP00000254799,ENSP00000258962,ENSP00000259469,ENSP00000262584…	ALYREF,BCAS2,CASC3,CDC5L,CIR1,DDX1,DDX41,DDX5,DDX6,DHX9,EIF2C1,EIF4A1,EIF4G1,EXOSC4,EXOSC7,FUS,GEMIN5,GRSF1,HNRNPA0,HNRNPA2B1,HNRNPA3,HNRNPC,HNRNPD,HNRNPF,HNRNPH1,HNRNPH2,HNRNPH3,HNRNPK,HNRNPL,HNRNPM,HNRNPR,HNRNPU,HNRNPUL1,HSPA8,NONO,PABPC1,PABPN1,PLRG1,PRPF39,PRPF40A,PUF60,RALY,RBM10,RBM39,RBM4,RBMXL1,RPL10,RPL10A,RPL11,RPL12,RPL13,RPL13A,RPL14,RPL15,RPL17,RPL18,RPL18A,RPL19,RPL21,RPL22,RPL23,RP…
GO.0006413	translational initiation	87	6.6e-93	ENSP00000081029,ENSP00000196551,ENSP00000202773,ENSP00000220592,ENSP00000222247,ENSP00000225430,ENSP00000230050,ENSP00000251453,ENSP00000251636,ENSP00000252543,ENSP00000253099,ENSP00000253788,ENSP00000254630,ENSP00000256383,ENSP00000258455,ENSP00000259469,ENSP00000261413,ENSP00000262584,ENSP00000265100,ENSP00000272317,ENSP00000287038,ENSP00000293831,ENSP00000296674,ENSP00000307889,ENSP00000309166…	DAP3,DDX3X,DHX29,EIF2A,EIF2C2,EIF2S1,EIF2S2,EIF4A1,EIF4G1,EIF6,GADD45GIP1,LARP1,MRPL4,MRPL40,MRPS22,MRPS27,MRPS31,MRPS35,MRPS9,PABPC1,PTCD3,RBM4,RPL10,RPL10A,RPL11,RPL12,RPL13,RPL13A,RPL14,RPL15,RPL17,RPL18,RPL18A,RPL19,RPL21,RPL22,RPL23,RPL23A,RPL24,RPL26L1,RPL27,RPL27A,RPL3,RPL30,RPL31,RPL32,RPL35,RPL35A,RPL36,RPL37A,RPL38,RPL4,RPL5,RPL6,RPL7,RPL7A,RPL8,RPLP0,RPLP1,RPLP2,RPS10,RPS12,RPS13,RPS14…
GO.0000184	nuclear-transcribed mRNA catabolic process, nonsense-mediated decay	70	3.53e-91	ENSP00000196551,ENSP00000202773,ENSP00000222247,ENSP00000225430,ENSP00000230050,ENSP00000251453,ENSP00000252543,ENSP00000253788,ENSP00000259469,ENSP00000262584,ENSP00000262803,ENSP00000264645,ENSP00000265100,ENSP00000272317,ENSP00000287038,ENSP00000296674,ENSP00000307889,ENSP00000309334,ENSP00000309830,ENSP00000311028,ENSP00000311430,ENSP00000313007,ENSP00000318646,ENSP00000322419,ENSP00000338020…	CASC3,EIF4G1,PABPC1,RPL10,RPL10A,RPL11,RPL12,RPL13,RPL13A,RPL14,RPL15,RPL17,RPL18,RPL18A,RPL19,RPL21,RPL22,RPL23,RPL23A,RPL24,RPL26L1,RPL27,RPL27A,RPL3,RPL30,RPL31,RPL32,RPL35,RPL35A,RPL36,RPL37A,RPL38,RPL4,RPL5,RPL6,RPL7,RPL7A,RPL8,RPLP0,RPLP1,RPLP2,RPS10,RPS12,RPS13,RPS14,RPS15,RPS15A,RPS16,RPS17,RPS19,RPS2,RPS20,RPS21,RPS23,RPS24,RPS25,RPS26,RPS27A,RPS28,RPS29,RPS3,RPS3A,RPS4X,RPS5,RPS6,RPS7,R…
GO.0006614	SRP-dependent cotranslational protein targeting to membrane	67	8.37e-89	ENSP00000196551,ENSP00000202773,ENSP00000222247,ENSP00000225430,ENSP00000230050,ENSP00000251453,ENSP00000252543,ENSP00000253788,ENSP00000259469,ENSP00000262584,ENSP00000265100,ENSP00000267884,ENSP00000272317,ENSP00000287038,ENSP00000296674,ENSP00000305230,ENSP00000307889,ENSP00000309334,ENSP00000309830,ENSP00000311028,ENSP00000311430,ENSP00000318646,ENSP00000322419,ENSP00000339027,ENSP00000339095…	RPL10,RPL10A,RPL11,RPL12,RPL13,RPL13A,RPL14,RPL15,RPL17,RPL18,RPL18A,RPL19,RPL21,RPL22,RPL23,RPL23A,RPL24,RPL26L1,RPL27,RPL27A,RPL3,RPL30,RPL31,RPL32,RPL35,RPL35A,RPL36,RPL37A,RPL38,RPL4,RPL5,RPL6,RPL7,RPL7A,RPL8,RPLP0,RPLP1,RPLP2,RPS10,RPS12,RPS13,RPS14,RPS15,RPS15A,RPS16,RPS17,RPS19,RPS2,RPS20,RPS21,RPS23,RPS24,RPS25,RPS26,RPS27A,RPS28,RPS29,RPS3,RPS3A,RPS4X,RPS5,RPS6,RPS7,RPS8,RPSA,SRP14,SRP9
GO.0043241	protein complex disassembly	83	3.55e-87	ENSP00000081029,ENSP00000196551,ENSP00000202773,ENSP00000222247,ENSP00000225430,ENSP00000227378,ENSP00000230050,ENSP00000251453,ENSP00000252543,ENSP00000253099,ENSP00000253788,ENSP00000254480,ENSP00000254630,ENSP00000258455,ENSP00000259469,ENSP00000261413,ENSP00000262584,ENSP00000265100,ENSP00000267064,ENSP00000272317,ENSP00000287038,ENSP00000296674,ENSP00000307889,ENSP00000309334,ENSP00000309629…	ARID1A,CFL1,DAP3,GADD45GIP1,HSPA8,MRPL4,MRPL40,MRPS22,MRPS27,MRPS31,MRPS35,MRPS9,PTCD3,RPL10,RPL10A,RPL11,RPL12,RPL13,RPL13A,RPL14,RPL15,RPL17,RPL18,RPL18A,RPL19,RPL21,RPL22,RPL23,RPL23A,RPL24,RPL26L1,RPL27,RPL27A,RPL3,RPL30,RPL31,RPL32,RPL35,RPL35A,RPL36,RPL37A,RPL38,RPL4,RPL5,RPL6,RPL7,RPL7A,RPL8,RPLP0,RPLP1,RPLP2,RPS10,RPS12,RPS13,RPS14,RPS15,RPS15A,RPS16,RPS17,RPS19,RPS2,RPS20,RPS21,RPS23,RPS…
GO.0000956	nuclear-transcribed mRNA catabolic process	76	5.15e-86	ENSP00000196551,ENSP00000202773,ENSP00000222247,ENSP00000225430,ENSP00000230050,ENSP00000251453,ENSP00000252543,ENSP00000253788,ENSP00000259469,ENSP00000262584,ENSP00000262803,ENSP00000264018,ENSP00000264645,ENSP00000265100,ENSP00000265564,ENSP00000272317,ENSP00000287038,ENSP00000293831,ENSP00000296674,ENSP00000307889,ENSP00000309334,ENSP00000309830,ENSP00000311028,ENSP00000311430,ENSP00000313007…	CASC3,DDX6,EIF2C1,EIF4A1,EIF4G1,EXOSC4,EXOSC7,PABPC1,RPL10,RPL10A,RPL11,RPL12,RPL13,RPL13A,RPL14,RPL15,RPL17,RPL18,RPL18A,RPL19,RPL21,RPL22,RPL23,RPL23A,RPL24,RPL26L1,RPL27,RPL27A,RPL3,RPL30,RPL31,RPL32,RPL35,RPL35A,RPL36,RPL37A,RPL38,RPL4,RPL5,RPL6,RPL7,RPL7A,RPL8,RPLP0,RPLP1,RPLP2,RPS10,RPS12,RPS13,RPS14,RPS15,RPS15A,RPS16,RPS17,RPS19,RPS2,RPS20,RPS21,RPS23,RPS24,RPS25,RPS26,RPS27A,RPS28,RPS29,…
GO.0006415	translational termination	75	1.37e-84	ENSP00000081029,ENSP00000196551,ENSP00000202773,ENSP00000222247,ENSP00000225430,ENSP00000230050,ENSP00000251453,ENSP00000252543,ENSP00000253099,ENSP00000253788,ENSP00000254630,ENSP00000258455,ENSP00000259469,ENSP00000261413,ENSP00000262584,ENSP00000265100,ENSP00000272317,ENSP00000287038,ENSP00000296674,ENSP00000307889,ENSP00000309334,ENSP00000309830,ENSP00000310785,ENSP00000311028,ENSP00000311430…	DAP3,GADD45GIP1,MRPL4,MRPL40,MRPS22,MRPS27,MRPS31,MRPS35,MRPS9,PTCD3,RPL10,RPL10A,RPL11,RPL12,RPL13,RPL13A,RPL14,RPL15,RPL17,RPL18,RPL18A,RPL19,RPL21,RPL22,RPL23,RPL23A,RPL24,RPL26L1,RPL27,RPL27A,RPL3,RPL30,RPL31,RPL32,RPL35,RPL35A,RPL36,RPL37A,RPL38,RPL4,RPL5,RPL6,RPL7,RPL7A,RPL8,RPLP0,RPLP1,RPLP2,RPS10,RPS12,RPS13,RPS14,RPS15,RPS15A,RPS16,RPS17,RPS19,RPS2,RPS20,RPS21,RPS23,RPS24,RPS25,RPS26,RPS…
GO.0006414	translational elongation	77	2.5e-84	ENSP00000081029,ENSP00000196551,ENSP00000202773,ENSP00000222247,ENSP00000225430,ENSP00000230050,ENSP00000251453,ENSP00000252543,ENSP00000253099,ENSP00000253788,ENSP00000254630,ENSP00000258455,ENSP00000259469,ENSP00000261413,ENSP00000262584,ENSP00000265100,ENSP00000272317,ENSP00000287038,ENSP00000296674,ENSP00000307889,ENSP00000309334,ENSP00000309830,ENSP00000310785,ENSP00000311028,ENSP00000311430…	DAP3,EEF1A1,EEF1G,GADD45GIP1,MRPL4,MRPL40,MRPS22,MRPS27,MRPS31,MRPS35,MRPS9,PTCD3,RPL10,RPL10A,RPL11,RPL12,RPL13,RPL13A,RPL14,RPL15,RPL17,RPL18,RPL18A,RPL19,RPL21,RPL22,RPL23,RPL23A,RPL24,RPL26L1,RPL27,RPL27A,RPL3,RPL30,RPL31,RPL32,RPL35,RPL35A,RPL36,RPL37A,RPL38,RPL4,RPL5,RPL6,RPL7,RPL7A,RPL8,RPLP0,RPLP1,RPLP2,RPS10,RPS12,RPS13,RPS14,RPS15,RPS15A,RPS16,RPS17,RPS19,RPS2,RPS20,RPS21,RPS23,RPS24,RP…
GO.0019083	viral transcription	65	2.44e-83	ENSP00000196551,ENSP00000202773,ENSP00000222247,ENSP00000225430,ENSP00000230050,ENSP00000251453,ENSP00000252543,ENSP00000253788,ENSP00000259469,ENSP00000262584,ENSP00000265100,ENSP00000272317,ENSP00000287038,ENSP00000296674,ENSP00000307889,ENSP00000309334,ENSP00000309830,ENSP00000311028,ENSP00000311430,ENSP00000318646,ENSP00000322419,ENSP00000339027,ENSP00000339095,ENSP00000339795,ENSP00000341730…	RPL10,RPL10A,RPL11,RPL12,RPL13,RPL13A,RPL14,RPL15,RPL17,RPL18,RPL18A,RPL19,RPL21,RPL22,RPL23,RPL23A,RPL24,RPL26L1,RPL27,RPL27A,RPL3,RPL30,RPL31,RPL32,RPL35,RPL35A,RPL36,RPL37A,RPL38,RPL4,RPL5,RPL6,RPL7,RPL7A,RPL8,RPLP0,RPLP1,RPLP2,RPS10,RPS12,RPS13,RPS14,RPS15,RPS15A,RPS16,RPS17,RPS19,RPS2,RPS20,RPS21,RPS23,RPS24,RPS25,RPS26,RPS27A,RPS28,RPS29,RPS3,RPS3A,RPS4X,RPS5,RPS6,RPS7,RPS8,RPSA
GO.0006401	RNA catabolic process	79	6.64e-83	ENSP00000196551,ENSP00000202773,ENSP00000222247,ENSP00000225430,ENSP00000230050,ENSP00000251453,ENSP00000252543,ENSP00000253788,ENSP00000259469,ENSP00000262584,ENSP00000262803,ENSP00000264018,ENSP00000264645,ENSP00000265100,ENSP00000265564,ENSP00000272317,ENSP00000287038,ENSP00000293831,ENSP00000296674,ENSP00000307889,ENSP00000309334,ENSP00000309830,ENSP00000311028,ENSP00000311430,ENSP00000313007…	CASC3,DDX6,EIF2C1,EIF4A1,EIF4G1,EXOSC4,EXOSC7,HNRNPD,PABPC1,PABPC4,RPL10,RPL10A,RPL11,RPL12,RPL13,RPL13A,RPL14,RPL15,RPL17,RPL18,RPL18A,RPL19,RPL21,RPL22,RPL23,RPL23A,RPL24,RPL26L1,RPL27,RPL27A,RPL3,RPL30,RPL31,RPL32,RPL35,RPL35A,RPL36,RPL37A,RPL38,RPL4,RPL5,RPL6,RPL7,RPL7A,RPL8,RPLP0,RPLP1,RPLP2,RPS10,RPS12,RPS13,RPS14,RPS15,RPS15A,RPS16,RPS17,RPS19,RPS2,RPS20,RPS21,RPS23,RPS24,RPS25,RPS26,RPS27…
GO.0070972	protein localization to endoplasmic reticulum	68	3.67e-82	ENSP00000196551,ENSP00000202773,ENSP00000222247,ENSP00000225430,ENSP00000230050,ENSP00000251453,ENSP00000252543,ENSP00000253788,ENSP00000259469,ENSP00000262584,ENSP00000265100,ENSP00000267884,ENSP00000272317,ENSP00000287038,ENSP00000296674,ENSP00000305230,ENSP00000307889,ENSP00000309334,ENSP00000309830,ENSP00000311028,ENSP00000311430,ENSP00000318646,ENSP00000322419,ENSP00000324173,ENSP00000339027…	HSPA5,RPL10,RPL10A,RPL11,RPL12,RPL13,RPL13A,RPL14,RPL15,RPL17,RPL18,RPL18A,RPL19,RPL21,RPL22,RPL23,RPL23A,RPL24,RPL26L1,RPL27,RPL27A,RPL3,RPL30,RPL31,RPL32,RPL35,RPL35A,RPL36,RPL37A,RPL38,RPL4,RPL5,RPL6,RPL7,RPL7A,RPL8,RPLP0,RPLP1,RPLP2,RPS10,RPS12,RPS13,RPS14,RPS15,RPS15A,RPS16,RPS17,RPS19,RPS2,RPS20,RPS21,RPS23,RPS24,RPS25,RPS26,RPS27A,RPS28,RPS29,RPS3,RPS3A,RPS4X,RPS5,RPS6,RPS7,RPS8,RPSA,SRP14…
GO.0043624	cellular protein complex disassembly	77	1.11e-81	ENSP00000081029,ENSP00000196551,ENSP00000202773,ENSP00000222247,ENSP00000225430,ENSP00000227378,ENSP00000230050,ENSP00000251453,ENSP00000252543,ENSP00000253099,ENSP00000253788,ENSP00000254630,ENSP00000258455,ENSP00000259469,ENSP00000261413,ENSP00000262584,ENSP00000265100,ENSP00000272317,ENSP00000287038,ENSP00000296674,ENSP00000307889,ENSP00000309334,ENSP00000309629,ENSP00000309830,ENSP00000310785…	CFL1,DAP3,GADD45GIP1,HSPA8,MRPL4,MRPL40,MRPS22,MRPS27,MRPS31,MRPS35,MRPS9,PTCD3,RPL10,RPL10A,RPL11,RPL12,RPL13,RPL13A,RPL14,RPL15,RPL17,RPL18,RPL18A,RPL19,RPL21,RPL22,RPL23,RPL23A,RPL24,RPL26L1,RPL27,RPL27A,RPL3,RPL30,RPL31,RPL32,RPL35,RPL35A,RPL36,RPL37A,RPL38,RPL4,RPL5,RPL6,RPL7,RPL7A,RPL8,RPLP0,RPLP1,RPLP2,RPS10,RPS12,RPS13,RPS14,RPS15,RPS15A,RPS16,RPS17,RPS19,RPS2,RPS20,RPS21,RPS23,RPS24,RPS2…
GO.0019080	viral gene expression	65	2.5e-80	ENSP00000196551,ENSP00000202773,ENSP00000222247,ENSP00000225430,ENSP00000230050,ENSP00000251453,ENSP00000252543,ENSP00000253788,ENSP00000259469,ENSP00000262584,ENSP00000265100,ENSP00000272317,ENSP00000287038,ENSP00000296674,ENSP00000307889,ENSP00000309334,ENSP00000309830,ENSP00000311028,ENSP00000311430,ENSP00000318646,ENSP00000322419,ENSP00000339027,ENSP00000339095,ENSP00000339795,ENSP00000341730…	RPL10,RPL10A,RPL11,RPL12,RPL13,RPL13A,RPL14,RPL15,RPL17,RPL18,RPL18A,RPL19,RPL21,RPL22,RPL23,RPL23A,RPL24,RPL26L1,RPL27,RPL27A,RPL3,RPL30,RPL31,RPL32,RPL35,RPL35A,RPL36,RPL37A,RPL38,RPL4,RPL5,RPL6,RPL7,RPL7A,RPL8,RPLP0,RPLP1,RPLP2,RPS10,RPS12,RPS13,RPS14,RPS15,RPS15A,RPS16,RPS17,RPS19,RPS2,RPS20,RPS21,RPS23,RPS24,RPS25,RPS26,RPS27A,RPS28,RPS29,RPS3,RPS3A,RPS4X,RPS5,RPS6,RPS7,RPS8,RPSA
GO.0006396	RNA processing	104	1.2e-67	ENSP00000161863,ENSP00000199320,ENSP00000215829,ENSP00000216038,ENSP00000216727,ENSP00000220592,ENSP00000221419,ENSP00000221801,ENSP00000225792,ENSP00000227378,ENSP00000229390,ENSP00000233084,ENSP00000233468,ENSP00000243563,ENSP00000244520,ENSP00000246194,ENSP00000251453,ENSP00000251636,ENSP00000253363,ENSP00000254108,ENSP00000254799,ENSP00000258962,ENSP00000261700,ENSP00000264645,ENSP00000265564…	ALYREF,BCAS2,C14orf166,C22orf28,CASC3,CDC5L,CHERP,CIR1,DDX1,DDX17,DDX41,DDX5,DHX29,DHX30,DHX36,DHX9,DIMT1,EIF2C1,EIF2C2,EXOSC4,EXOSC7,FBL,FTSJ3,FUS,GEMIN5,GRSF1,HNRNPA0,HNRNPA2B1,HNRNPA3,HNRNPC,HNRNPD,HNRNPF,HNRNPH1,HNRNPH2,HNRNPH3,HNRNPK,HNRNPL,HNRNPM,HNRNPR,HNRNPU,HNRNPUL1,HNRPDL,HSPA8,NONO,NOP2,NOP56,PABPC1,PABPC4,PABPN1,PLRG1,PRPF39,PRPF40A,PUF60,RALY,RBM10,RBM39,RBM4,RBMXL1,RPL11,RPL14,RPL35…
GO.0019058	viral life cycle	71	1.3e-65	ENSP00000196551,ENSP00000202773,ENSP00000216727,ENSP00000222247,ENSP00000225430,ENSP00000230050,ENSP00000251453,ENSP00000252543,ENSP00000253788,ENSP00000259469,ENSP00000262584,ENSP00000264018,ENSP00000265100,ENSP00000272317,ENSP00000287038,ENSP00000296674,ENSP00000307889,ENSP00000309334,ENSP00000309830,ENSP00000311028,ENSP00000311430,ENSP00000318646,ENSP00000322419,ENSP00000325875,ENSP00000339027…	ALYREF,DDX6,HSP90AB1,PABPN1,RAN,RPL10,RPL10A,RPL11,RPL12,RPL13,RPL13A,RPL14,RPL15,RPL17,RPL18,RPL18A,RPL19,RPL21,RPL22,RPL23,RPL23A,RPL24,RPL26L1,RPL27,RPL27A,RPL3,RPL30,RPL31,RPL32,RPL35,RPL35A,RPL36,RPL37A,RPL38,RPL4,RPL5,RPL6,RPL7,RPL7A,RPL8,RPLP0,RPLP1,RPLP2,RPS10,RPS12,RPS13,RPS14,RPS15,RPS15A,RPS16,RPS17,RPS19,RPS2,RPS20,RPS21,RPS23,RPS24,RPS25,RPS26,RPS27A,RPS28,RPS29,RPS3,RPS3A,RPS4X,RPS5…
GO.0022411	cellular component disassembly	90	1.47e-64	ENSP00000081029,ENSP00000196551,ENSP00000202773,ENSP00000219070,ENSP00000222247,ENSP00000224237,ENSP00000225430,ENSP00000227378,ENSP00000230050,ENSP00000251453,ENSP00000252543,ENSP00000253099,ENSP00000253788,ENSP00000254480,ENSP00000254630,ENSP00000257192,ENSP00000258455,ENSP00000259469,ENSP00000261413,ENSP00000262584,ENSP00000265100,ENSP00000267064,ENSP00000272317,ENSP00000287038,ENSP00000296674…	ARID1A,CDK1,CFL1,DAP3,DSG1,DSP,GADD45GIP1,HSPA8,LMNA,MMP2,MRPL4,MRPL40,MRPS22,MRPS27,MRPS31,MRPS35,MRPS9,PLEC,PTCD3,RPL10,RPL10A,RPL11,RPL12,RPL13,RPL13A,RPL14,RPL15,RPL17,RPL18,RPL18A,RPL19,RPL21,RPL22,RPL23,RPL23A,RPL24,RPL26L1,RPL27,RPL27A,RPL3,RPL30,RPL31,RPL32,RPL35,RPL35A,RPL36,RPL37A,RPL38,RPL4,RPL5,RPL6,RPL7,RPL7A,RPL8,RPLP0,RPLP1,RPLP2,RPS10,RPS12,RPS13,RPS14,RPS15,RPS15A,RPS16,RPS17,RPS…
GO.0010467	gene expression	204	2.05e-62	ENSP00000081029,ENSP00000161863,ENSP00000196551,ENSP00000199320,ENSP00000202773,ENSP00000215829,ENSP00000216038,ENSP00000216727,ENSP00000220592,ENSP00000221419,ENSP00000221740,ENSP00000221801,ENSP00000222247,ENSP00000223029,ENSP00000225792,ENSP00000227378,ENSP00000228251,ENSP00000229390,ENSP00000230050,ENSP00000233084,ENSP00000233468,ENSP00000243563,ENSP00000244520,ENSP00000246194,ENSP00000248553…	ACTL6A,AIMP1,AIMP2,ALYREF,ARGLU1,ARID1A,ASPH,BCAS2,C14orf166,C22orf28,CASC3,CASP14,CDC5L,CHERP,CIR1,CSDA,DAP3,DDX1,DDX17,DDX3X,DDX41,DDX5,DDX6,DHX29,DHX30,DHX36,DHX9,DIMT1,DPF2,EEF1A1,EEF1G,EIF2A,EIF2C1,EIF2C2,EIF2S1,EIF2S2,EIF4A1,EIF4G1,EIF6,ELAVL1,EWSR1,EXOSC4,EXOSC7,FBL,FHL2,FLNA,FTSJ3,FUBP3,FUS,GADD45GIP1,GEMIN5,GRSF1,HIST1H4H,HNRNPA0,HNRNPA2B1,HNRNPA3,HNRNPC,HNRNPD,HNRNPF,HNRNPH1,HNRNPH2,HNR…
GO.0016070	RNA metabolic process	191	6.26e-61	ENSP00000161863,ENSP00000196551,ENSP00000199320,ENSP00000202773,ENSP00000215829,ENSP00000216038,ENSP00000216727,ENSP00000220592,ENSP00000221419,ENSP00000221801,ENSP00000222247,ENSP00000223029,ENSP00000225430,ENSP00000225792,ENSP00000227378,ENSP00000228251,ENSP00000229390,ENSP00000230050,ENSP00000233084,ENSP00000233468,ENSP00000243563,ENSP00000244520,ENSP00000246194,ENSP00000251453,ENSP00000251636…	ACTL6A,AIMP1,AIMP2,ALYREF,ARGLU1,ARID1A,BCAS2,C14orf166,C22orf28,CASC3,CDC5L,CHERP,CIR1,CSDA,DDX1,DDX17,DDX3X,DDX41,DDX5,DDX6,DHX29,DHX30,DHX36,DHX9,DIMT1,DPF2,EEF1A1,EIF2C1,EIF2C2,EIF4A1,EIF4G1,EWSR1,EXOSC4,EXOSC7,FBL,FHL2,FLNA,FTSJ3,FUBP3,FUS,GEMIN5,GRSF1,HNRNPA0,HNRNPA2B1,HNRNPA3,HNRNPC,HNRNPD,HNRNPF,HNRNPH1,HNRNPH2,HNRNPH3,HNRNPK,HNRNPL,HNRNPM,HNRNPR,HNRNPU,HNRNPUL1,HNRPDL,HSPA8,IFI16,ILF2,IL…
GO.0090150	establishment of protein localization to membrane	68	6.38e-61	ENSP00000196551,ENSP00000202773,ENSP00000222247,ENSP00000225430,ENSP00000230050,ENSP00000251453,ENSP00000252543,ENSP00000253788,ENSP00000259469,ENSP00000262584,ENSP00000265100,ENSP00000267884,ENSP00000272317,ENSP00000287038,ENSP00000296674,ENSP00000305230,ENSP00000307889,ENSP00000309334,ENSP00000309830,ENSP00000311028,ENSP00000311113,ENSP00000311430,ENSP00000318646,ENSP00000322419,ENSP00000339027…	JUP,RPL10,RPL10A,RPL11,RPL12,RPL13,RPL13A,RPL14,RPL15,RPL17,RPL18,RPL18A,RPL19,RPL21,RPL22,RPL23,RPL23A,RPL24,RPL26L1,RPL27,RPL27A,RPL3,RPL30,RPL31,RPL32,RPL35,RPL35A,RPL36,RPL37A,RPL38,RPL4,RPL5,RPL6,RPL7,RPL7A,RPL8,RPLP0,RPLP1,RPLP2,RPS10,RPS12,RPS13,RPS14,RPS15,RPS15A,RPS16,RPS17,RPS19,RPS2,RPS20,RPS21,RPS23,RPS24,RPS25,RPS26,RPS27A,RPS28,RPS29,RPS3,RPS3A,RPS4X,RPS5,RPS6,RPS7,RPS8,RPSA,SRP14,S…
GO.0006412	translation	74	3.19e-59	ENSP00000081029,ENSP00000196551,ENSP00000202773,ENSP00000220592,ENSP00000222247,ENSP00000223029,ENSP00000230050,ENSP00000251453,ENSP00000251636,ENSP00000252543,ENSP00000253099,ENSP00000254630,ENSP00000256383,ENSP00000258455,ENSP00000258729,ENSP00000259469,ENSP00000261413,ENSP00000265100,ENSP00000267884,ENSP00000272317,ENSP00000293831,ENSP00000305230,ENSP00000307889,ENSP00000309166,ENSP00000310785…	AIMP1,AIMP2,DAP3,DDX3X,DHX29,EEF1A1,EEF1G,EIF2A,EIF2C2,EIF2S1,EIF2S2,EIF4A1,EIF4G1,EIF6,GADD45GIP1,IGF2BP3,LARP1,MRPL4,MRPL40,MRPS22,MRPS27,MRPS31,MRPS35,MRPS9,PABPC1,PABPC4,PTCD3,RBM3,RBM4,RPL10,RPL12,RPL13,RPL14,RPL17,RPL18,RPL18A,RPL21,RPL22,RPL24,RPL26L1,RPL27A,RPL3,RPL35,RPL35A,RPL36,RPL36AL,RPL4,RPL5,RPL6,RPL7,RPL7A,RPLP0,RPLP1,RPLP2,RPS10,RPS12,RPS13,RPS14,RPS15,RPS16,RPS17,RPS19,RPS2,RPS2…
GO.0090304	nucleic acid metabolic process	199	2.14e-58	ENSP00000161863,ENSP00000196551,ENSP00000199320,ENSP00000202773,ENSP00000215829,ENSP00000216038,ENSP00000216727,ENSP00000219473,ENSP00000220592,ENSP00000221419,ENSP00000221801,ENSP00000222247,ENSP00000223029,ENSP00000225430,ENSP00000225792,ENSP00000227378,ENSP00000228251,ENSP00000229390,ENSP00000230050,ENSP00000233084,ENSP00000233468,ENSP00000243563,ENSP00000244520,ENSP00000246194,ENSP00000251453…	ACTL6A,AIMP1,AIMP2,ALYREF,ARGLU1,ARID1A,BCAS2,C14orf166,C22orf28,CASC3,CDC5L,CDK1,CHERP,CIR1,CSDA,DDX1,DDX17,DDX3X,DDX41,DDX5,DDX6,DHX29,DHX30,DHX36,DHX9,DIMT1,DPF2,EEF1A1,EIF2C1,EIF2C2,EIF4A1,EIF4G1,EWSR1,EXOSC4,EXOSC7,FBL,FHL2,FLNA,FTSJ3,FUBP3,FUS,G3BP1,GEMIN5,GRSF1,HIST1H4H,HNRNPA0,HNRNPA2B1,HNRNPA3,HNRNPC,HNRNPD,HNRNPF,HNRNPH1,HNRNPH2,HNRNPH3,HNRNPK,HNRNPL,HNRNPM,HNRNPR,HNRNPU,HNRNPUL1,HNRPDL…
GO.0008380	RNA splicing	70	3.01e-54	ENSP00000215829,ENSP00000216038,ENSP00000216727,ENSP00000221419,ENSP00000225792,ENSP00000227378,ENSP00000229390,ENSP00000233084,ENSP00000233468,ENSP00000243563,ENSP00000244520,ENSP00000246194,ENSP00000253363,ENSP00000254108,ENSP00000258962,ENSP00000261700,ENSP00000264645,ENSP00000265866,ENSP00000276079,ENSP00000283179,ENSP00000285873,ENSP00000291552,ENSP00000300413,ENSP00000306223,ENSP00000307863…	ALYREF,BCAS2,C14orf166,C22orf28,CASC3,CDC5L,CIR1,DDX1,DDX41,DDX5,DHX9,FUS,GEMIN5,HNRNPA0,HNRNPA2B1,HNRNPA3,HNRNPC,HNRNPD,HNRNPF,HNRNPH1,HNRNPH2,HNRNPH3,HNRNPK,HNRNPL,HNRNPM,HNRNPR,HNRNPU,HNRNPUL1,HSPA8,NONO,PABPC1,PABPN1,PLRG1,PRPF39,PRPF40A,PUF60,RALY,RBM10,RBM39,RBM4,RBMXL1,SART1,SF3B1,SF3B14,SF3B2,SF3B5,SFPQ,SNRNP200,SNRNP70,SNRPA,SNRPC,SNRPD1,SNRPD2,SNRPD3,SNRPE,SNRPN,SRSF1,SRSF10,SRSF3,SRSF5…
GO.0072594	establishment of protein localization to organelle	71	4.54e-54	ENSP00000196551,ENSP00000202773,ENSP00000222247,ENSP00000225430,ENSP00000230050,ENSP00000251453,ENSP00000252543,ENSP00000253788,ENSP00000259469,ENSP00000262584,ENSP00000265100,ENSP00000267884,ENSP00000269305,ENSP00000272317,ENSP00000287038,ENSP00000296674,ENSP00000305230,ENSP00000307889,ENSP00000309334,ENSP00000309830,ENSP00000311028,ENSP00000311430,ENSP00000318646,ENSP00000322419,ENSP00000339027…	LMNA,PHB2,RAN,RPL10,RPL10A,RPL11,RPL12,RPL13,RPL13A,RPL14,RPL15,RPL17,RPL18,RPL18A,RPL19,RPL21,RPL22,RPL23,RPL23A,RPL24,RPL26L1,RPL27,RPL27A,RPL3,RPL30,RPL31,RPL32,RPL35,RPL35A,RPL36,RPL37A,RPL38,RPL4,RPL5,RPL6,RPL7,RPL7A,RPL8,RPLP0,RPLP1,RPLP2,RPS10,RPS12,RPS13,RPS14,RPS15,RPS15A,RPS16,RPS17,RPS19,RPS2,RPS20,RPS21,RPS23,RPS24,RPS25,RPS26,RPS27A,RPS28,RPS29,RPS3,RPS3A,RPS4X,RPS5,RPS6,RPS7,RPS8,RP…
GO.0006139	nucleobase-containing compound metabolic process	203	1.85e-53	ENSP00000161863,ENSP00000196551,ENSP00000199320,ENSP00000202773,ENSP00000215829,ENSP00000216038,ENSP00000216727,ENSP00000219473,ENSP00000220592,ENSP00000221419,ENSP00000221801,ENSP00000222247,ENSP00000223029,ENSP00000225430,ENSP00000225792,ENSP00000227378,ENSP00000228251,ENSP00000229239,ENSP00000229390,ENSP00000230050,ENSP00000233084,ENSP00000233468,ENSP00000243563,ENSP00000244520,ENSP00000246194…	ACTL6A,AIMP1,AIMP2,ALYREF,ARGLU1,ARID1A,ATP5B,ATP5C1,BCAS2,C14orf166,C22orf28,CASC3,CDC5L,CDK1,CHERP,CIR1,CSDA,DDX1,DDX17,DDX3X,DDX41,DDX5,DDX6,DHX29,DHX30,DHX36,DHX9,DIMT1,DPF2,DPYSL2,EEF1A1,EIF2C1,EIF2C2,EIF4A1,EIF4G1,EWSR1,EXOSC4,EXOSC7,FBL,FHL2,FLNA,FTSJ3,FUBP3,FUS,G3BP1,GAPDH,GEMIN5,GRSF1,HIST1H4H,HNRNPA0,HNRNPA2B1,HNRNPA3,HNRNPC,HNRNPD,HNRNPF,HNRNPH1,HNRNPH2,HNRNPH3,HNRNPK,HNRNPL,HNRNPM,HNR…
GO.0016482	cytoplasmic transport	91	2.39e-53	ENSP00000196551,ENSP00000202773,ENSP00000216727,ENSP00000222247,ENSP00000225430,ENSP00000229390,ENSP00000230050,ENSP00000251453,ENSP00000252543,ENSP00000253788,ENSP00000258962,ENSP00000259469,ENSP00000262584,ENSP00000262803,ENSP00000265100,ENSP00000267884,ENSP00000269305,ENSP00000272317,ENSP00000287038,ENSP00000291552,ENSP00000296674,ENSP00000296930,ENSP00000299767,ENSP00000305230,ENSP00000306881…	ALYREF,ATP2A2,CHERP,EIF6,FLNA,HNRNPA1,HSP90B1,LMNA,NPM1,PABPN1,PHB2,RAN,RPL10,RPL10A,RPL11,RPL12,RPL13,RPL13A,RPL14,RPL15,RPL17,RPL18,RPL18A,RPL19,RPL21,RPL22,RPL23,RPL23A,RPL24,RPL26L1,RPL27,RPL27A,RPL3,RPL30,RPL31,RPL32,RPL35,RPL35A,RPL36,RPL37A,RPL38,RPL4,RPL5,RPL6,RPL7,RPL7A,RPL8,RPLP0,RPLP1,RPLP2,RPS10,RPS12,RPS13,RPS14,RPS15A,RPS16,RPS17,RPS19,RPS2,RPS20,RPS21,RPS23,RPS24,RPS25,RPS26,RPS27A…
GO.0016032	viral process	91	3.04e-53	ENSP00000196551,ENSP00000202773,ENSP00000216727,ENSP00000222247,ENSP00000224237,ENSP00000225430,ENSP00000227378,ENSP00000230050,ENSP00000242351,ENSP00000249923,ENSP00000251453,ENSP00000252543,ENSP00000253788,ENSP00000259469,ENSP00000261700,ENSP00000262584,ENSP00000264018,ENSP00000265100,ENSP00000269305,ENSP00000272317,ENSP00000287038,ENSP00000293831,ENSP00000296674,ENSP00000296930,ENSP00000307889…	ALYREF,C14orf166,COPB1,DDX3X,DDX6,EIF4A1,EIF4G1,GADD45GIP1,GNB2L1,HNRNPA1,HNRNPK,HSP90AB1,HSPA8,NPM1,PABPN1,RAN,RPL10,RPL10A,RPL11,RPL12,RPL13,RPL13A,RPL14,RPL15,RPL17,RPL18,RPL18A,RPL19,RPL21,RPL22,RPL23,RPL23A,RPL24,RPL26L1,RPL27,RPL27A,RPL3,RPL30,RPL31,RPL32,RPL35,RPL35A,RPL36,RPL37A,RPL38,RPL4,RPL5,RPL6,RPL7,RPL7A,RPL8,RPLP0,RPLP1,RPLP2,RPS10,RPS12,RPS13,RPS14,RPS15,RPS15A,RPS16,RPS17,RPS19,R…
GO.0043604	amide biosynthetic process	75	3.53e-53	ENSP00000081029,ENSP00000196551,ENSP00000202773,ENSP00000220592,ENSP00000222247,ENSP00000223029,ENSP00000230050,ENSP00000251453,ENSP00000251636,ENSP00000252543,ENSP00000253099,ENSP00000254630,ENSP00000256383,ENSP00000258455,ENSP00000258729,ENSP00000259469,ENSP00000261413,ENSP00000264705,ENSP00000265100,ENSP00000267884,ENSP00000272317,ENSP00000293831,ENSP00000305230,ENSP00000307889,ENSP00000309166…	AIMP1,AIMP2,CAD,DAP3,DDX3X,DHX29,EEF1A1,EEF1G,EIF2A,EIF2C2,EIF2S1,EIF2S2,EIF4A1,EIF4G1,EIF6,GADD45GIP1,IGF2BP3,LARP1,MRPL4,MRPL40,MRPS22,MRPS27,MRPS31,MRPS35,MRPS9,PABPC1,PABPC4,PTCD3,RBM3,RBM4,RPL10,RPL12,RPL13,RPL14,RPL17,RPL18,RPL18A,RPL21,RPL22,RPL24,RPL26L1,RPL27A,RPL3,RPL35,RPL35A,RPL36,RPL36AL,RPL4,RPL5,RPL6,RPL7,RPL7A,RPLP0,RPLP1,RPLP2,RPS10,RPS12,RPS13,RPS14,RPS15,RPS16,RPS17,RPS19,RPS2,…
GO.0072657	protein localization to membrane	70	1.44e-51	ENSP00000196551,ENSP00000202773,ENSP00000222247,ENSP00000225430,ENSP00000230050,ENSP00000251453,ENSP00000252543,ENSP00000253788,ENSP00000259469,ENSP00000262584,ENSP00000265100,ENSP00000267884,ENSP00000272317,ENSP00000287038,ENSP00000287322,ENSP00000296674,ENSP00000305230,ENSP00000307889,ENSP00000309334,ENSP00000309830,ENSP00000311028,ENSP00000311113,ENSP00000311430,ENSP00000318646,ENSP00000322419…	BAG4,FLNA,JUP,RPL10,RPL10A,RPL11,RPL12,RPL13,RPL13A,RPL14,RPL15,RPL17,RPL18,RPL18A,RPL19,RPL21,RPL22,RPL23,RPL23A,RPL24,RPL26L1,RPL27,RPL27A,RPL3,RPL30,RPL31,RPL32,RPL35,RPL35A,RPL36,RPL37A,RPL38,RPL4,RPL5,RPL6,RPL7,RPL7A,RPL8,RPLP0,RPLP1,RPLP2,RPS10,RPS12,RPS13,RPS14,RPS15,RPS15A,RPS16,RPS17,RPS19,RPS2,RPS20,RPS21,RPS23,RPS24,RPS25,RPS26,RPS27A,RPS28,RPS29,RPS3,RPS3A,RPS4X,RPS5,RPS6,RPS7,RPS8,RP…
GO.0044403	symbiosis, encompassing mutualism through parasitism	93	1.77e-51	ENSP00000161863,ENSP00000196551,ENSP00000202773,ENSP00000216727,ENSP00000222247,ENSP00000224237,ENSP00000225430,ENSP00000227378,ENSP00000230050,ENSP00000242351,ENSP00000249923,ENSP00000251453,ENSP00000252543,ENSP00000253788,ENSP00000259469,ENSP00000261700,ENSP00000262584,ENSP00000264018,ENSP00000265100,ENSP00000269305,ENSP00000272317,ENSP00000287038,ENSP00000293831,ENSP00000296674,ENSP00000296930…	ALYREF,C14orf166,COPB1,DDX3X,DDX6,EIF4A1,EIF4G1,GADD45GIP1,GNB2L1,HNRNPA1,HNRNPK,HSP90AB1,HSPA8,NPM1,PABPN1,RAN,RPL10,RPL10A,RPL11,RPL12,RPL13,RPL13A,RPL14,RPL15,RPL17,RPL18,RPL18A,RPL19,RPL21,RPL22,RPL23,RPL23A,RPL24,RPL26L1,RPL27,RPL27A,RPL3,RPL30,RPL31,RPL32,RPL35,RPL35A,RPL36,RPL37A,RPL38,RPL4,RPL5,RPL6,RPL7,RPL7A,RPL8,RPLP0,RPLP1,RPLP2,RPS10,RPS12,RPS13,RPS14,RPS15,RPS15A,RPS16,RPS17,RPS19,R…
GO.0046483	heterocycle metabolic process	204	2.64e-51	ENSP00000161863,ENSP00000196551,ENSP00000199320,ENSP00000202773,ENSP00000215829,ENSP00000216038,ENSP00000216727,ENSP00000219473,ENSP00000220592,ENSP00000221419,ENSP00000221801,ENSP00000222247,ENSP00000223029,ENSP00000225430,ENSP00000225792,ENSP00000227378,ENSP00000228251,ENSP00000229239,ENSP00000229390,ENSP00000230050,ENSP00000233084,ENSP00000233468,ENSP00000243563,ENSP00000244520,ENSP00000246194…	ACTL6A,AIMP1,AIMP2,ALYREF,ARGLU1,ARID1A,ATP5B,ATP5C1,BCAS2,C14orf166,C22orf28,CASC3,CDC5L,CDK1,CHERP,CIR1,CSDA,DDX1,DDX17,DDX3X,DDX41,DDX5,DDX6,DHX29,DHX30,DHX36,DHX9,DIMT1,DPF2,DPYSL2,EEF1A1,EIF2C1,EIF2C2,EIF4A1,EIF4G1,EWSR1,EXOSC4,EXOSC7,FBL,FHL2,FLNA,FTSJ3,FUBP3,FUS,G3BP1,GAPDH,GEMIN5,GRSF1,HIST1H4H,HNRNPA0,HNRNPA2B1,HNRNPA3,HNRNPC,HNRNPD,HNRNPF,HNRNPH1,HNRNPH2,HNRNPH3,HNRNPK,HNRNPL,HNRNPM,HNR…
GO.0006605	protein targeting	71	4.17e-49	ENSP00000196551,ENSP00000202773,ENSP00000222247,ENSP00000225430,ENSP00000230050,ENSP00000251453,ENSP00000252543,ENSP00000253788,ENSP00000259469,ENSP00000262584,ENSP00000265100,ENSP00000267884,ENSP00000269305,ENSP00000272317,ENSP00000287038,ENSP00000296674,ENSP00000305230,ENSP00000307889,ENSP00000309334,ENSP00000309830,ENSP00000311028,ENSP00000311430,ENSP00000318646,ENSP00000322419,ENSP00000339027…	LMNA,PHB2,RAN,RPL10,RPL10A,RPL11,RPL12,RPL13,RPL13A,RPL14,RPL15,RPL17,RPL18,RPL18A,RPL19,RPL21,RPL22,RPL23,RPL23A,RPL24,RPL26L1,RPL27,RPL27A,RPL3,RPL30,RPL31,RPL32,RPL35,RPL35A,RPL36,RPL37A,RPL38,RPL4,RPL5,RPL6,RPL7,RPL7A,RPL8,RPLP0,RPLP1,RPLP2,RPS10,RPS12,RPS13,RPS14,RPS15,RPS15A,RPS16,RPS17,RPS19,RPS2,RPS20,RPS21,RPS23,RPS24,RPS25,RPS26,RPS27A,RPS28,RPS29,RPS3,RPS3A,RPS4X,RPS5,RPS6,RPS7,RPS8,RP…
GO.0006397	mRNA processing	70	6.85e-49	ENSP00000215829,ENSP00000216727,ENSP00000221419,ENSP00000225792,ENSP00000227378,ENSP00000229390,ENSP00000233084,ENSP00000233468,ENSP00000243563,ENSP00000244520,ENSP00000246194,ENSP00000253363,ENSP00000254108,ENSP00000254799,ENSP00000258962,ENSP00000264645,ENSP00000265866,ENSP00000276079,ENSP00000283179,ENSP00000285873,ENSP00000291552,ENSP00000300413,ENSP00000306223,ENSP00000307863,ENSP00000309166…	ALYREF,BCAS2,CASC3,CDC5L,CIR1,DDX1,DDX41,DDX5,DHX9,FUS,GEMIN5,GRSF1,HNRNPA0,HNRNPA2B1,HNRNPA3,HNRNPC,HNRNPD,HNRNPF,HNRNPH1,HNRNPH2,HNRNPH3,HNRNPK,HNRNPL,HNRNPM,HNRNPR,HNRNPU,HNRNPUL1,HSPA8,NONO,PABPC1,PABPN1,PLRG1,PRPF39,PRPF40A,PUF60,RALY,RBM10,RBM39,RBM4,RBMXL1,SART1,SF3B1,SF3B14,SF3B2,SF3B5,SFPQ,SNRNP200,SNRNP70,SNRPA,SNRPC,SNRPD1,SNRPD2,SNRPD3,SNRPE,SNRPN,SRSF1,SRSF10,SRSF3,SRSF5,SRSF7,SRSF9,…
GO.1901360	organic cyclic compound metabolic process	205	1.39e-48	ENSP00000161863,ENSP00000196551,ENSP00000199320,ENSP00000202773,ENSP00000215829,ENSP00000216038,ENSP00000216727,ENSP00000219473,ENSP00000220592,ENSP00000221419,ENSP00000221801,ENSP00000222247,ENSP00000223029,ENSP00000225430,ENSP00000225792,ENSP00000227378,ENSP00000228251,ENSP00000229239,ENSP00000229390,ENSP00000230050,ENSP00000233084,ENSP00000233468,ENSP00000243563,ENSP00000244520,ENSP00000246194…	ACTL6A,AIMP1,AIMP2,ALYREF,ARGLU1,ARID1A,ATP5B,ATP5C1,BCAS2,C14orf166,C22orf28,CASC3,CDC5L,CDK1,CHERP,CIR1,CSDA,DDX1,DDX17,DDX3X,DDX41,DDX5,DDX6,DHX29,DHX30,DHX36,DHX9,DIMT1,DPF2,DPYSL2,EEF1A1,EIF2C1,EIF2C2,EIF4A1,EIF4G1,EWSR1,EXOSC4,EXOSC7,FBL,FHL2,FLNA,FTSJ3,FUBP3,FUS,G3BP1,GAPDH,GEMIN5,GRSF1,HDLBP,HIST1H4H,HNRNPA0,HNRNPA2B1,HNRNPA3,HNRNPC,HNRNPD,HNRNPF,HNRNPH1,HNRNPH2,HNRNPH3,HNRNPK,HNRNPL,HNRN…
GO.0000398	mRNA splicing, via spliceosome	56	1.52e-48	ENSP00000215829,ENSP00000216727,ENSP00000221419,ENSP00000225792,ENSP00000227378,ENSP00000229390,ENSP00000233084,ENSP00000233468,ENSP00000243563,ENSP00000244520,ENSP00000246194,ENSP00000254108,ENSP00000258962,ENSP00000265866,ENSP00000283179,ENSP00000285873,ENSP00000291552,ENSP00000300413,ENSP00000306223,ENSP00000307863,ENSP00000310448,ENSP00000313007,ENSP00000313199,ENSP00000316042,ENSP00000317123…	ALYREF,BCAS2,CDC5L,DDX1,DDX41,DDX5,DHX9,FUS,GEMIN5,HNRNPA0,HNRNPA2B1,HNRNPA3,HNRNPC,HNRNPD,HNRNPF,HNRNPH1,HNRNPH2,HNRNPH3,HNRNPK,HNRNPL,HNRNPM,HNRNPR,HNRNPU,HNRNPUL1,HSPA8,PABPC1,PABPN1,PLRG1,RALY,SART1,SF3B1,SF3B14,SF3B2,SF3B5,SFPQ,SNRNP200,SNRNP70,SNRPA,SNRPC,SNRPD1,SNRPD2,SNRPD3,SNRPE,SNRPN,SRSF1,SRSF10,SRSF3,SRSF5,SRSF7,SRSF9,SYNCRIP,TRA2B,U2AF1,U2AF2,YBX1,ZCCHC8
GO.0044265	cellular macromolecule catabolic process	87	2.53e-46	ENSP00000196551,ENSP00000202773,ENSP00000219473,ENSP00000222247,ENSP00000225430,ENSP00000230050,ENSP00000251453,ENSP00000252543,ENSP00000253788,ENSP00000259469,ENSP00000262584,ENSP00000262803,ENSP00000264018,ENSP00000264065,ENSP00000264645,ENSP00000265100,ENSP00000265564,ENSP00000272317,ENSP00000287038,ENSP00000293831,ENSP00000296674,ENSP00000299767,ENSP00000307889,ENSP00000309334,ENSP00000309830…	CASC3,CDK1,DDX6,DNAJC10,EIF2C1,EIF4A1,EIF4G1,EXOSC4,EXOSC7,HNRNPD,HSP90B1,HSPA5,PABPC1,PABPC4,RPL10,RPL10A,RPL11,RPL12,RPL13,RPL13A,RPL14,RPL15,RPL17,RPL18,RPL18A,RPL19,RPL21,RPL22,RPL23,RPL23A,RPL24,RPL26L1,RPL27,RPL27A,RPL3,RPL30,RPL31,RPL32,RPL35,RPL35A,RPL36,RPL37A,RPL38,RPL4,RPL5,RPL6,RPL7,RPL7A,RPL8,RPLP0,RPLP1,RPLP2,RPS10,RPS12,RPS13,RPS14,RPS15,RPS15A,RPS16,RPS17,RPS19,RPS2,RPS20,RPS21,RP…
GO.0043933	macromolecular complex subunit organization	134	2.8e-46	ENSP00000081029,ENSP00000196551,ENSP00000202773,ENSP00000215829,ENSP00000220592,ENSP00000221801,ENSP00000222247,ENSP00000224237,ENSP00000225430,ENSP00000227378,ENSP00000229390,ENSP00000230050,ENSP00000233084,ENSP00000244520,ENSP00000251453,ENSP00000252543,ENSP00000253099,ENSP00000253788,ENSP00000254436,ENSP00000254480,ENSP00000254630,ENSP00000258455,ENSP00000258962,ENSP00000259469,ENSP00000261182…	ACTL6A,ARID1A,CCT3,CFL1,CIRBP,DAP3,DDX1,DDX3X,DDX6,DSP,EIF2A,EIF2C1,EIF2C2,EIF6,EPRS,FBL,FLNA,GADD45GIP1,GEMIN5,HIST1H1C,HIST1H2BL,HIST1H4H,HNRNPC,HSP90B1,HSPA8,MAP4,MRPL4,MRPL40,MRPS22,MRPS27,MRPS31,MRPS35,MRPS9,NAP1L1,NPM1,PHB,PTCD3,RAN,RBM14,RPL10,RPL10A,RPL11,RPL12,RPL13,RPL13A,RPL14,RPL15,RPL17,RPL18,RPL18A,RPL19,RPL21,RPL22,RPL23,RPL23A,RPL26L1,RPL27,RPL27A,RPL3,RPL30,RPL31,RPL32,RPL35,RPL3…
GO.0071822	protein complex subunit organization	110	2.5e-44	ENSP00000081029,ENSP00000196551,ENSP00000202773,ENSP00000222247,ENSP00000224237,ENSP00000225430,ENSP00000227378,ENSP00000230050,ENSP00000251453,ENSP00000252543,ENSP00000253099,ENSP00000253788,ENSP00000254436,ENSP00000254480,ENSP00000254630,ENSP00000258455,ENSP00000259469,ENSP00000261182,ENSP00000261413,ENSP00000262584,ENSP00000264071,ENSP00000265100,ENSP00000267064,ENSP00000269305,ENSP00000272317…	ARID1A,CCT3,CFL1,DAP3,DSP,EPRS,FLNA,GADD45GIP1,GEMIN5,HIST1H1C,HIST1H2BL,HP1BP3,HSP90B1,HSPA8,MAP4,MRPL4,MRPL40,MRPS22,MRPS27,MRPS31,MRPS35,MRPS9,NAP1L1,NPM1,PTCD3,RAN,RPL10,RPL10A,RPL11,RPL12,RPL13,RPL13A,RPL14,RPL15,RPL17,RPL18,RPL18A,RPL19,RPL21,RPL22,RPL23,RPL23A,RPL24,RPL26L1,RPL27,RPL27A,RPL3,RPL30,RPL31,RPL32,RPL35,RPL35A,RPL36,RPL37A,RPL38,RPL4,RPL5,RPL6,RPL7,RPL7A,RPL8,RPLP0,RPLP1,RPLP2,…
GO.0033365	protein localization to organelle	73	4.71e-44	ENSP00000196551,ENSP00000202773,ENSP00000222247,ENSP00000225430,ENSP00000230050,ENSP00000251453,ENSP00000252543,ENSP00000253788,ENSP00000259469,ENSP00000262584,ENSP00000265100,ENSP00000267884,ENSP00000269305,ENSP00000272317,ENSP00000287038,ENSP00000296674,ENSP00000305230,ENSP00000307889,ENSP00000309334,ENSP00000309830,ENSP00000311028,ENSP00000311430,ENSP00000318646,ENSP00000322419,ENSP00000324173…	CDK1,HSPA5,PHB2,PLRG1,RAN,RPL10,RPL10A,RPL11,RPL12,RPL13,RPL13A,RPL14,RPL15,RPL17,RPL18,RPL18A,RPL19,RPL21,RPL22,RPL23,RPL23A,RPL24,RPL26L1,RPL27,RPL27A,RPL3,RPL30,RPL31,RPL32,RPL35,RPL35A,RPL36,RPL37A,RPL38,RPL4,RPL5,RPL6,RPL7,RPL7A,RPL8,RPLP0,RPLP1,RPLP2,RPS10,RPS12,RPS13,RPS14,RPS15,RPS15A,RPS16,RPS17,RPS19,RPS2,RPS20,RPS21,RPS23,RPS24,RPS25,RPS26,RPS27A,RPS28,RPS29,RPS3,RPS3A,RPS4X,RPS5,RPS6,…
GO.0034641	cellular nitrogen compound metabolic process	204	5.23e-44	ENSP00000081029,ENSP00000161863,ENSP00000196551,ENSP00000199320,ENSP00000202773,ENSP00000215829,ENSP00000216038,ENSP00000216727,ENSP00000219473,ENSP00000220592,ENSP00000221419,ENSP00000221801,ENSP00000222247,ENSP00000223029,ENSP00000225792,ENSP00000227378,ENSP00000228251,ENSP00000229239,ENSP00000229390,ENSP00000230050,ENSP00000233084,ENSP00000233468,ENSP00000243563,ENSP00000244520,ENSP00000246194…	ACTL6A,AIMP1,AIMP2,ALYREF,ARGLU1,ARID1A,ATP5B,ATP5C1,BCAS2,C14orf166,C22orf28,CASC3,CDC5L,CDK1,CHERP,CIR1,CSDA,DAP3,DDX1,DDX17,DDX3X,DDX41,DDX5,DDX6,DHX29,DHX30,DHX36,DHX9,DIMT1,DPF2,DPYSL2,EEF1A1,EEF1G,EIF2A,EIF2C1,EIF2C2,EIF2S1,EIF2S2,EIF4A1,EIF4G1,EIF6,EWSR1,EXOSC4,EXOSC7,FBL,FHL2,FLNA,FTSJ3,FUBP3,FUS,G3BP1,GADD45GIP1,GAPDH,GEMIN5,GRSF1,HIST1H4H,HNRNPA0,HNRNPA2B1,HNRNPA3,HNRNPC,HNRNPD,HNRNPF,H…
GO.0044802	single-organism membrane organization	80	3.99e-43	ENSP00000196551,ENSP00000202773,ENSP00000222247,ENSP00000225430,ENSP00000230050,ENSP00000249923,ENSP00000251453,ENSP00000252543,ENSP00000253788,ENSP00000259469,ENSP00000262584,ENSP00000265100,ENSP00000267884,ENSP00000272317,ENSP00000287038,ENSP00000287322,ENSP00000296674,ENSP00000305230,ENSP00000306881,ENSP00000307889,ENSP00000309334,ENSP00000309830,ENSP00000311028,ENSP00000311113,ENSP00000311430…	ATP2A2,BAG4,CDK1,COPA,COPB1,COPB2,FLNA,JUP,LMNA,RPL10,RPL10A,RPL11,RPL12,RPL13,RPL13A,RPL14,RPL15,RPL17,RPL18,RPL18A,RPL19,RPL21,RPL22,RPL23,RPL23A,RPL24,RPL26L1,RPL27,RPL27A,RPL3,RPL30,RPL31,RPL32,RPL35,RPL35A,RPL36,RPL37A,RPL38,RPL4,RPL5,RPL6,RPL7,RPL7A,RPL8,RPLP0,RPLP1,RPLP2,RPS10,RPS12,RPS13,RPS14,RPS15,RPS15A,RPS16,RPS17,RPS19,RPS2,RPS20,RPS21,RPS23,RPS24,RPS25,RPS26,RPS27A,RPS28,RPS29,RPS3,…
GO.1902582	single-organism intracellular transport	98	7.12e-43	ENSP00000196551,ENSP00000202773,ENSP00000216727,ENSP00000222247,ENSP00000225430,ENSP00000227378,ENSP00000229390,ENSP00000230050,ENSP00000242285,ENSP00000249923,ENSP00000251453,ENSP00000252543,ENSP00000253788,ENSP00000258962,ENSP00000259469,ENSP00000262030,ENSP00000262584,ENSP00000262803,ENSP00000265100,ENSP00000267884,ENSP00000269122,ENSP00000272317,ENSP00000287038,ENSP00000291552,ENSP00000296674…	ALYREF,ATP2A2,ATP5B,ATP5C1,CHERP,CLTA,CLTC,COPA,COPB1,COPB2,EIF6,FLNA,HSP90B1,HSPA8,LMNA,PABPN1,PHB2,RAN,RPL10,RPL10A,RPL11,RPL12,RPL13,RPL13A,RPL14,RPL15,RPL17,RPL18,RPL18A,RPL19,RPL21,RPL22,RPL23,RPL23A,RPL24,RPL26L1,RPL27,RPL27A,RPL3,RPL30,RPL31,RPL32,RPL35,RPL35A,RPL36,RPL37A,RPL38,RPL4,RPL5,RPL6,RPL7,RPL7A,RPL8,RPLP0,RPLP1,RPLP2,RPS10,RPS12,RPS13,RPS14,RPS15A,RPS16,RPS17,RPS19,RPS2,RPS20,RPS…
GO.0006886	intracellular protein transport	81	1.26e-42	ENSP00000196551,ENSP00000202773,ENSP00000222247,ENSP00000225430,ENSP00000230050,ENSP00000242285,ENSP00000249923,ENSP00000251453,ENSP00000252543,ENSP00000253788,ENSP00000259469,ENSP00000262584,ENSP00000265100,ENSP00000267884,ENSP00000269122,ENSP00000269305,ENSP00000272317,ENSP00000287038,ENSP00000296674,ENSP00000296930,ENSP00000299767,ENSP00000305230,ENSP00000306881,ENSP00000307889,ENSP00000309334…	CLTA,CLTC,COPA,COPB1,COPB2,HSP90B1,LMNA,NPM1,PHB2,RAN,RPL10,RPL10A,RPL11,RPL12,RPL13,RPL13A,RPL14,RPL15,RPL17,RPL18,RPL18A,RPL19,RPL21,RPL22,RPL23,RPL23A,RPL24,RPL26L1,RPL27,RPL27A,RPL3,RPL30,RPL31,RPL32,RPL35,RPL35A,RPL36,RPL37A,RPL38,RPL4,RPL5,RPL6,RPL7,RPL7A,RPL8,RPLP0,RPLP1,RPLP2,RPS10,RPS12,RPS13,RPS14,RPS15,RPS15A,RPS16,RPS17,RPS19,RPS2,RPS20,RPS21,RPS23,RPS24,RPS25,RPS26,RPS27A,RPS28,RPS29…
GO.0009057	macromolecule catabolic process	88	9.91e-42	ENSP00000196551,ENSP00000202773,ENSP00000219473,ENSP00000222247,ENSP00000225430,ENSP00000230050,ENSP00000251453,ENSP00000252543,ENSP00000253788,ENSP00000259469,ENSP00000262584,ENSP00000262803,ENSP00000264018,ENSP00000264065,ENSP00000264645,ENSP00000265100,ENSP00000265564,ENSP00000272317,ENSP00000287038,ENSP00000293831,ENSP00000294724,ENSP00000296674,ENSP00000299767,ENSP00000307889,ENSP00000309334…	AGL,CASC3,CDK1,DDX6,DNAJC10,EIF2C1,EIF4A1,EIF4G1,EXOSC4,EXOSC7,HNRNPD,HSP90B1,HSPA5,PABPC1,PABPC4,RPL10,RPL10A,RPL11,RPL12,RPL13,RPL13A,RPL14,RPL15,RPL17,RPL18,RPL18A,RPL19,RPL21,RPL22,RPL23,RPL23A,RPL24,RPL26L1,RPL27,RPL27A,RPL3,RPL30,RPL31,RPL32,RPL35,RPL35A,RPL36,RPL37A,RPL38,RPL4,RPL5,RPL6,RPL7,RPL7A,RPL8,RPLP0,RPLP1,RPLP2,RPS10,RPS12,RPS13,RPS14,RPS15,RPS15A,RPS16,RPS17,RPS19,RPS2,RPS20,RPS2…
GO.0043170	macromolecule metabolic process	237	4.97e-41	ENSP00000081029,ENSP00000161863,ENSP00000196551,ENSP00000199320,ENSP00000202773,ENSP00000215829,ENSP00000216038,ENSP00000216727,ENSP00000219070,ENSP00000219473,ENSP00000220592,ENSP00000221419,ENSP00000221740,ENSP00000221801,ENSP00000222247,ENSP00000223029,ENSP00000225792,ENSP00000228251,ENSP00000229239,ENSP00000229390,ENSP00000230050,ENSP00000233084,ENSP00000233468,ENSP00000243563,ENSP00000244520…	ACTL6A,AGL,AIMP1,AIMP2,ALYREF,ARGLU1,ARID1A,ASPH,BAG4,BCAS2,C14orf166,C22orf28,CAD,CASC3,CASP14,CCT3,CCT4,CDC5L,CDK1,CFL1,CHERP,CIR1,CLTC,CSDA,DAP3,DCD,DDX1,DDX17,DDX3X,DDX41,DDX5,DDX6,DHX29,DHX30,DHX36,DHX9,DIMT1,DNAJC10,DPF2,DSP,EEF1A1,EEF1G,EIF2C1,EIF2C2,EIF2S2,EIF4A1,EIF4G1,EIF6,ELAVL1,EWSR1,EXOSC4,EXOSC7,FBL,FHL2,FLNA,FTSJ3,FUBP3,FUS,G3BP1,GADD45GIP1,GAPDH,GEMIN5,GRSF1,HIST1H4H,HNRNPA0,HNRNP…
GO.0006807	nitrogen compound metabolic process	206	5.3e-41	ENSP00000081029,ENSP00000161863,ENSP00000196551,ENSP00000199320,ENSP00000202773,ENSP00000215829,ENSP00000216038,ENSP00000216727,ENSP00000219473,ENSP00000220592,ENSP00000221419,ENSP00000221801,ENSP00000222247,ENSP00000223029,ENSP00000225792,ENSP00000227378,ENSP00000228251,ENSP00000229239,ENSP00000229390,ENSP00000230050,ENSP00000233084,ENSP00000233468,ENSP00000243563,ENSP00000244520,ENSP00000246194…	ACTL6A,AIMP1,AIMP2,ALYREF,ARGLU1,ARID1A,ATP5B,ATP5C1,BCAS2,C14orf166,C22orf28,CAD,CASC3,CDC5L,CDK1,CHERP,CIR1,CSDA,DAP3,DDX1,DDX17,DDX3X,DDX41,DDX5,DDX6,DHX29,DHX30,DHX36,DHX9,DIMT1,DPF2,DPYSL2,EEF1A1,EEF1G,EIF2A,EIF2C1,EIF2C2,EIF2S1,EIF2S2,EIF4A1,EIF4G1,EIF6,EWSR1,EXOSC4,EXOSC7,FBL,FHL2,FLNA,FTSJ3,FUBP3,FUS,G3BP1,GADD45GIP1,GAPDH,GEMIN5,GRSF1,HIST1H4H,HNRNPA0,HNRNPA2B1,HNRNPA3,HNRNPC,HNRNPD,HNRN…
GO.1902580	single-organism cellular localization	83	6.28e-40	ENSP00000196551,ENSP00000202773,ENSP00000222247,ENSP00000225430,ENSP00000230050,ENSP00000249923,ENSP00000251453,ENSP00000252543,ENSP00000253788,ENSP00000259469,ENSP00000262584,ENSP00000265100,ENSP00000267884,ENSP00000269305,ENSP00000272317,ENSP00000287038,ENSP00000287322,ENSP00000296674,ENSP00000305230,ENSP00000306881,ENSP00000307889,ENSP00000309334,ENSP00000309539,ENSP00000309830,ENSP00000311028…	BAG4,COPA,COPB1,COPB2,DPYSL2,EIF6,FLNA,JUP,LMNA,MAP4,PHB2,RAN,RPL10,RPL10A,RPL11,RPL12,RPL13,RPL13A,RPL14,RPL15,RPL17,RPL18,RPL18A,RPL19,RPL21,RPL22,RPL23,RPL23A,RPL24,RPL26L1,RPL27,RPL27A,RPL3,RPL30,RPL31,RPL32,RPL35,RPL35A,RPL36,RPL37A,RPL38,RPL4,RPL5,RPL6,RPL7,RPL7A,RPL8,RPLP0,RPLP1,RPLP2,RPS10,RPS12,RPS13,RPS14,RPS15A,RPS16,RPS17,RPS19,RPS2,RPS20,RPS21,RPS23,RPS24,RPS25,RPS26,RPS27A,RPS28,RPS…
GO.0061024	membrane organization	84	1.12e-39	ENSP00000196551,ENSP00000202773,ENSP00000222247,ENSP00000225430,ENSP00000227378,ENSP00000230050,ENSP00000242285,ENSP00000249923,ENSP00000251453,ENSP00000252543,ENSP00000253788,ENSP00000259469,ENSP00000262584,ENSP00000265100,ENSP00000267884,ENSP00000269122,ENSP00000272317,ENSP00000287038,ENSP00000287322,ENSP00000296674,ENSP00000305230,ENSP00000306881,ENSP00000307889,ENSP00000309334,ENSP00000309830…	ACTG1,ATP2A2,BAG4,CDK1,CLTA,CLTC,COPA,COPB1,COPB2,FLNA,HSPA8,JUP,LMNA,RPL10,RPL10A,RPL11,RPL12,RPL13,RPL13A,RPL14,RPL15,RPL17,RPL18,RPL18A,RPL19,RPL21,RPL22,RPL23,RPL23A,RPL24,RPL26L1,RPL27,RPL27A,RPL3,RPL30,RPL31,RPL32,RPL35,RPL35A,RPL36,RPL37A,RPL38,RPL4,RPL5,RPL6,RPL7,RPL7A,RPL8,RPLP0,RPLP1,RPLP2,RPS10,RPS12,RPS13,RPS14,RPS15,RPS15A,RPS16,RPS17,RPS19,RPS2,RPS20,RPS21,RPS23,RPS24,RPS25,RPS26,RP…
GO.0044260	cellular macromolecule metabolic process	224	4.08e-39	ENSP00000081029,ENSP00000161863,ENSP00000196551,ENSP00000199320,ENSP00000202773,ENSP00000215829,ENSP00000216038,ENSP00000216727,ENSP00000219070,ENSP00000219473,ENSP00000220592,ENSP00000221419,ENSP00000221801,ENSP00000222247,ENSP00000223029,ENSP00000225792,ENSP00000228251,ENSP00000229239,ENSP00000229390,ENSP00000230050,ENSP00000233084,ENSP00000233468,ENSP00000243563,ENSP00000244520,ENSP00000246194…	ACTL6A,AGL,AIMP1,AIMP2,ALYREF,ARGLU1,ARID1A,ASPH,BAG4,BCAS2,C14orf166,C22orf28,CAD,CASC3,CCT3,CCT4,CDC5L,CDK1,CFL1,CHERP,CIR1,CLTC,CSDA,DAP3,DDX1,DDX17,DDX3X,DDX41,DDX5,DDX6,DHX29,DHX30,DHX36,DHX9,DIMT1,DNAJC10,DPF2,DSP,EEF1A1,EEF1G,EIF2C1,EIF2C2,EIF2S2,EIF4A1,EIF4G1,EIF6,EWSR1,EXOSC4,EXOSC7,FBL,FHL2,FLNA,FTSJ3,FUBP3,FUS,GADD45GIP1,GAPDH,GEMIN5,GRSF1,HIST1H4H,HNRNPA0,HNRNPA2B1,HNRNPA3,HNRNPC,HNRN…
GO.0046907	intracellular transport	95	2.4e-35	ENSP00000196551,ENSP00000202773,ENSP00000216727,ENSP00000222247,ENSP00000225430,ENSP00000227378,ENSP00000229390,ENSP00000230050,ENSP00000251453,ENSP00000252543,ENSP00000253788,ENSP00000258962,ENSP00000259469,ENSP00000262030,ENSP00000262584,ENSP00000262803,ENSP00000265100,ENSP00000267884,ENSP00000269122,ENSP00000272317,ENSP00000287038,ENSP00000291552,ENSP00000296674,ENSP00000296930,ENSP00000299767…	ALYREF,ATP2A2,ATP5B,ATP5C1,CHERP,CLTC,EIF6,FLNA,HNRNPA1,HSP90B1,HSPA8,LMNA,NPM1,PABPN1,PHB2,RAN,RPL10,RPL10A,RPL11,RPL12,RPL13,RPL13A,RPL14,RPL15,RPL17,RPL18,RPL18A,RPL19,RPL21,RPL22,RPL23,RPL23A,RPL24,RPL26L1,RPL27,RPL27A,RPL3,RPL30,RPL31,RPL32,RPL35,RPL35A,RPL36,RPL37A,RPL38,RPL4,RPL5,RPL6,RPL7,RPL7A,RPL8,RPLP0,RPLP1,RPLP2,RPS10,RPS12,RPS13,RPS14,RPS15A,RPS16,RPS17,RPS19,RPS2,RPS20,RPS21,RPS23,…
GO.0022613	ribonucleoprotein complex biogenesis	51	1.12e-33	ENSP00000199320,ENSP00000215829,ENSP00000220592,ENSP00000221801,ENSP00000229390,ENSP00000233084,ENSP00000244520,ENSP00000251453,ENSP00000258962,ENSP00000264018,ENSP00000265564,ENSP00000285873,ENSP00000296930,ENSP00000300413,ENSP00000309830,ENSP00000310448,ENSP00000311028,ENSP00000315476,ENSP00000317123,ENSP00000322887,ENSP00000339027,ENSP00000339795,ENSP00000342374,ENSP00000345156,ENSP00000345957…	CIRBP,DDX1,DDX3X,DDX6,DIMT1,EBNA1BP2,EIF2A,EIF2C1,EIF2C2,EIF6,EXOSC4,EXOSC7,FBL,FTSJ3,GEMIN5,NOP16,NOP2,NOP56,NPM1,RAN,RPL11,RPL14,RPL24,RPL35A,RPL38,RPL5,RPL7,RPL7A,RPLP0,RPS14,RPS16,RPS17,RPS19,RPS21,RPS24,RPS25,RPS28,RPS6,RPS8,RPSA,SART1,SNRNP200,SNRPC,SNRPD1,SNRPD2,SNRPD3,SNRPE,SRSF1,SRSF10,SRSF5,SRSF9
GO.0010608	posttranscriptional regulation of gene expression	53	1.13e-33	ENSP00000196551,ENSP00000220592,ENSP00000228251,ENSP00000229239,ENSP00000233084,ENSP00000248553,ENSP00000254630,ENSP00000256383,ENSP00000258729,ENSP00000258962,ENSP00000262803,ENSP00000264018,ENSP00000264645,ENSP00000283179,ENSP00000290341,ENSP00000296674,ENSP00000305230,ENSP00000309166,ENSP00000309830,ENSP00000311028,ENSP00000313007,ENSP00000316042,ENSP00000319690,ENSP00000322887,ENSP00000336721…	CAPRIN1,CASC3,CIRBP,CSDA,DDX1,DDX3X,DDX6,DHX9,EIF2A,EIF2C1,EIF2C2,EIF2S1,EIF4G1,ELAVL1,EPRS,FMR1,FXR1,GAPDH,GNB2L1,HNRNPA0,HNRNPC,HNRNPU,HSPB1,IGF2BP1,IGF2BP2,IGF2BP3,ILF3,LARP1,MATR3,MOV10,PABPC1,PTCD3,RAN,RBM4,RPL13A,RPL38,RPS14,RPS23,RPS3,RPS5,SERBP1,SRP9,SRSF1,SYNCRIP,THRAP3,TIA1,TNRC6A,TNRC6B,TNRC6C,UPF1,WIBG,YBX1,YTHDF2
GO.0051704	multi-organism process	119	5.05e-33	ENSP00000161863,ENSP00000196551,ENSP00000202773,ENSP00000216727,ENSP00000219070,ENSP00000222247,ENSP00000224237,ENSP00000225430,ENSP00000227378,ENSP00000228251,ENSP00000230050,ENSP00000233084,ENSP00000248553,ENSP00000249923,ENSP00000251453,ENSP00000252543,ENSP00000253788,ENSP00000257192,ENSP00000259469,ENSP00000261700,ENSP00000262584,ENSP00000264018,ENSP00000264705,ENSP00000265100,ENSP00000269305…	AIMP1,ALYREF,C14orf166,CAD,CCT3,CCT4,CDK1,CFL1,COPB1,CSDA,DCD,DDX1,DDX3X,DDX41,DDX6,DHX36,DSG1,EEF1G,EIF2S2,EIF4A1,EIF4G1,EXOSC4,GADD45GIP1,GNB2L1,HNRNPA0,HNRNPA1,HNRNPK,HNRNPUL1,HSP90AB1,HSPA8,HSPB1,IFI16,ILF3,LMNA,MMP2,MTDH,NCL,PABPN1,PRDX4,RAN,RPL10,RPL10A,RPL11,RPL12,RPL13,RPL13A,RPL14,RPL15,RPL17,RPL18,RPL18A,RPL19,RPL21,RPL22,RPL23,RPL23A,RPL24,RPL26L1,RPL27,RPL27A,RPL3,RPL30,RPL31,RPL32,RP…
GO.0070727	cellular macromolecule localization	86	1.05e-32	ENSP00000196551,ENSP00000202773,ENSP00000222247,ENSP00000225430,ENSP00000230050,ENSP00000242285,ENSP00000249923,ENSP00000251453,ENSP00000252543,ENSP00000253788,ENSP00000259469,ENSP00000262584,ENSP00000264645,ENSP00000265100,ENSP00000267884,ENSP00000269122,ENSP00000272317,ENSP00000287038,ENSP00000287322,ENSP00000296674,ENSP00000296930,ENSP00000299767,ENSP00000305230,ENSP00000306881,ENSP00000307889…	BAG4,CASC3,CDK1,CLTA,CLTC,COPA,COPB1,COPB2,FLNA,HSP90B1,HSPA5,JUP,NPM1,PHB2,PLRG1,RAN,RPL10,RPL10A,RPL11,RPL12,RPL13,RPL13A,RPL14,RPL15,RPL17,RPL18,RPL18A,RPL19,RPL21,RPL22,RPL23,RPL23A,RPL24,RPL26L1,RPL27,RPL27A,RPL3,RPL30,RPL31,RPL32,RPL35,RPL35A,RPL36,RPL37A,RPL38,RPL4,RPL5,RPL6,RPL7,RPL7A,RPL8,RPLP0,RPLP1,RPLP2,RPS10,RPS12,RPS13,RPS14,RPS15,RPS15A,RPS16,RPS17,RPS19,RPS2,RPS20,RPS21,RPS23,RPS2…
GO.0034613	cellular protein localization	85	4.04e-32	ENSP00000196551,ENSP00000202773,ENSP00000222247,ENSP00000225430,ENSP00000230050,ENSP00000242285,ENSP00000249923,ENSP00000251453,ENSP00000252543,ENSP00000253788,ENSP00000259469,ENSP00000262584,ENSP00000265100,ENSP00000267884,ENSP00000269122,ENSP00000272317,ENSP00000287038,ENSP00000287322,ENSP00000296674,ENSP00000296930,ENSP00000299767,ENSP00000305230,ENSP00000306881,ENSP00000307889,ENSP00000309334…	BAG4,CDK1,CLTA,CLTC,COPA,COPB1,COPB2,FLNA,HSP90B1,HSPA5,JUP,NPM1,PHB2,PLRG1,RAN,RPL10,RPL10A,RPL11,RPL12,RPL13,RPL13A,RPL14,RPL15,RPL17,RPL18,RPL18A,RPL19,RPL21,RPL22,RPL23,RPL23A,RPL24,RPL26L1,RPL27,RPL27A,RPL3,RPL30,RPL31,RPL32,RPL35,RPL35A,RPL36,RPL37A,RPL38,RPL4,RPL5,RPL6,RPL7,RPL7A,RPL8,RPLP0,RPLP1,RPLP2,RPS10,RPS12,RPS13,RPS14,RPS15,RPS15A,RPS16,RPS17,RPS19,RPS2,RPS20,RPS21,RPS23,RPS24,RPS2…
GO.1901566	organonitrogen compound biosynthetic process	78	1.27e-31	ENSP00000081029,ENSP00000196551,ENSP00000202773,ENSP00000220592,ENSP00000222247,ENSP00000223029,ENSP00000230050,ENSP00000251453,ENSP00000251636,ENSP00000252543,ENSP00000253099,ENSP00000254630,ENSP00000256383,ENSP00000258455,ENSP00000258729,ENSP00000259469,ENSP00000261413,ENSP00000262030,ENSP00000265100,ENSP00000267884,ENSP00000272317,ENSP00000293831,ENSP00000305230,ENSP00000307889,ENSP00000309166…	AIMP1,AIMP2,ATP5B,ATP5C1,DAP3,DDX3X,DHX29,EEF1A1,EEF1G,EIF2A,EIF2C2,EIF2S1,EIF2S2,EIF4A1,EIF4G1,EIF6,ERH,GADD45GIP1,IGF2BP3,LARP1,MRPL4,MRPL40,MRPS22,MRPS27,MRPS31,MRPS35,MRPS9,PABPC1,PABPC4,PKM,PTCD3,RBM3,RBM4,RPL10,RPL12,RPL13,RPL14,RPL17,RPL18,RPL18A,RPL21,RPL22,RPL24,RPL26L1,RPL27A,RPL3,RPL35,RPL35A,RPL36,RPL36AL,RPL4,RPL5,RPL6,RPL7,RPL7A,RPLP0,RPLP1,RPLP2,RPS10,RPS12,RPS13,RPS14,RPS15,RPS16,…
GO.0071702	organic substance transport	107	3.89e-31	ENSP00000196551,ENSP00000202773,ENSP00000216727,ENSP00000222247,ENSP00000225430,ENSP00000229390,ENSP00000230050,ENSP00000242285,ENSP00000249923,ENSP00000251453,ENSP00000252543,ENSP00000253788,ENSP00000258729,ENSP00000258962,ENSP00000259469,ENSP00000261700,ENSP00000262584,ENSP00000262803,ENSP00000264645,ENSP00000265100,ENSP00000267884,ENSP00000269122,ENSP00000269305,ENSP00000272317,ENSP00000287038…	ALYREF,C14orf166,CASC3,CLTA,CLTC,COPA,COPB1,COPB2,FMR1,HDLBP,HNRNPA1,HNRNPA2B1,HNRNPA3,HSP90B1,IGF2BP1,IGF2BP2,IGF2BP3,LMNA,MVP,NPM1,PABPN1,PHB2,RAN,RPL10,RPL10A,RPL11,RPL12,RPL13,RPL13A,RPL14,RPL15,RPL17,RPL18,RPL18A,RPL19,RPL21,RPL22,RPL23,RPL23A,RPL24,RPL26L1,RPL27,RPL27A,RPL3,RPL30,RPL31,RPL32,RPL35,RPL35A,RPL36,RPL37A,RPL38,RPL4,RPL5,RPL6,RPL7,RPL7A,RPL8,RPLP0,RPLP1,RPLP2,RPS10,RPS12,RPS13,R…
GO.0033036	macromolecule localization	111	5.88e-31	ENSP00000196551,ENSP00000202773,ENSP00000216727,ENSP00000222247,ENSP00000225430,ENSP00000229390,ENSP00000230050,ENSP00000242285,ENSP00000249923,ENSP00000251453,ENSP00000252543,ENSP00000253788,ENSP00000258729,ENSP00000258962,ENSP00000259469,ENSP00000261700,ENSP00000262584,ENSP00000262803,ENSP00000264645,ENSP00000265100,ENSP00000267884,ENSP00000269122,ENSP00000272317,ENSP00000287038,ENSP00000287322…	ALYREF,BAG4,C14orf166,CASC3,CDK1,CLTA,CLTC,COPA,COPB1,COPB2,DSP,FLNA,FMR1,HDLBP,HNRNPA1,HNRNPA2B1,HNRNPA3,HSP90B1,HSPA5,IGF2BP1,IGF2BP2,IGF2BP3,JUP,MVP,NPM1,PABPN1,PHB2,PLRG1,RAN,RPL10,RPL10A,RPL11,RPL12,RPL13,RPL13A,RPL14,RPL15,RPL17,RPL18,RPL18A,RPL19,RPL21,RPL22,RPL23,RPL23A,RPL24,RPL26L1,RPL27,RPL27A,RPL3,RPL30,RPL31,RPL32,RPL35,RPL35A,RPL36,RPL37A,RPL38,RPL4,RPL5,RPL6,RPL7,RPL7A,RPL8,RPLP0,R…
GO.0071704	organic substance metabolic process	241	4.21e-30	ENSP00000081029,ENSP00000161863,ENSP00000196551,ENSP00000199320,ENSP00000202773,ENSP00000215829,ENSP00000216038,ENSP00000216727,ENSP00000219070,ENSP00000219473,ENSP00000220592,ENSP00000221419,ENSP00000221740,ENSP00000221801,ENSP00000222247,ENSP00000223029,ENSP00000225792,ENSP00000227378,ENSP00000228251,ENSP00000229239,ENSP00000229390,ENSP00000230050,ENSP00000233084,ENSP00000233468,ENSP00000243563…	ACTL6A,AGL,AIMP1,AIMP2,ALYREF,ARGLU1,ARID1A,ASPH,ATP5C1,BAG4,BCAS2,C14orf166,C22orf28,CAD,CASC3,CASP14,CCT3,CCT4,CDC5L,CDK1,CFL1,CHERP,CIR1,CLTC,CSDA,DAP3,DCD,DDX1,DDX17,DDX3X,DDX41,DDX5,DDX6,DHX29,DHX30,DHX36,DHX9,DIMT1,DNAJC10,DPF2,DPYSL2,DSP,EEF1A1,EEF1G,EIF2C1,EIF2C2,EIF2S2,EIF4A1,EIF4G1,EIF6,ELAVL1,EWSR1,EXOSC4,EXOSC7,FBL,FHL2,FLNA,FTSJ3,FUBP3,FUS,G3BP1,GADD45GIP1,GAPDH,GEMIN5,GRSF1,HDLBP,HI…
GO.0032774	RNA biosynthetic process	130	1.19e-29	ENSP00000196551,ENSP00000202773,ENSP00000215829,ENSP00000216727,ENSP00000220592,ENSP00000222247,ENSP00000225430,ENSP00000225792,ENSP00000227378,ENSP00000228251,ENSP00000229390,ENSP00000230050,ENSP00000233084,ENSP00000251453,ENSP00000252543,ENSP00000253363,ENSP00000253788,ENSP00000254480,ENSP00000258962,ENSP00000259469,ENSP00000261700,ENSP00000262584,ENSP00000265100,ENSP00000267064,ENSP00000269305…	ACTL6A,ALYREF,ARGLU1,ARID1A,C14orf166,CDC5L,CIR1,CSDA,DDX1,DDX17,DDX3X,DDX5,DHX36,DPF2,EEF1A1,EIF2C1,EIF2C2,EWSR1,FHL2,FLNA,FUBP3,HNRNPD,HNRNPK,HNRNPUL1,HNRPDL,HSPA8,IFI16,ILF2,ILF3,MOV10,NKAP,NONO,NPM1,PABPN1,PARP1,PHB,PHB2,PSPC1,PTRF,PUF60,PURB,PWP1,RBM14,RBM39,RPL10,RPL10A,RPL11,RPL12,RPL13,RPL13A,RPL14,RPL15,RPL17,RPL18,RPL18A,RPL19,RPL21,RPL22,RPL23,RPL23A,RPL24,RPL26L1,RPL27,RPL27A,RPL3,RPL…
GO.0015031	protein transport	85	1.21e-29	ENSP00000196551,ENSP00000202773,ENSP00000222247,ENSP00000225430,ENSP00000230050,ENSP00000242285,ENSP00000249923,ENSP00000251453,ENSP00000252543,ENSP00000253788,ENSP00000259469,ENSP00000262584,ENSP00000265100,ENSP00000267884,ENSP00000269122,ENSP00000269305,ENSP00000272317,ENSP00000287038,ENSP00000296674,ENSP00000296930,ENSP00000299767,ENSP00000305230,ENSP00000306881,ENSP00000307889,ENSP00000309334…	CLTA,CLTC,COPA,COPB1,COPB2,HSP90B1,LMNA,MVP,NPM1,PHB2,RAN,RPL10,RPL10A,RPL11,RPL12,RPL13,RPL13A,RPL14,RPL15,RPL17,RPL18,RPL18A,RPL19,RPL21,RPL22,RPL23,RPL23A,RPL24,RPL26L1,RPL27,RPL27A,RPL3,RPL30,RPL31,RPL32,RPL35,RPL35A,RPL36,RPL37A,RPL38,RPL4,RPL5,RPL6,RPL7,RPL7A,RPL8,RPLP0,RPLP1,RPLP2,RPS10,RPS12,RPS13,RPS14,RPS15,RPS15A,RPS16,RPS17,RPS19,RPS2,RPS20,RPS21,RPS23,RPS24,RPS25,RPS26,RPS27A,RPS28,R…
GO.0034654	nucleobase-containing compound biosynthetic process	137	1.47e-29	ENSP00000196551,ENSP00000202773,ENSP00000215829,ENSP00000216727,ENSP00000219473,ENSP00000220592,ENSP00000222247,ENSP00000225430,ENSP00000225792,ENSP00000227378,ENSP00000228251,ENSP00000229390,ENSP00000230050,ENSP00000233084,ENSP00000251453,ENSP00000252543,ENSP00000253363,ENSP00000253788,ENSP00000254480,ENSP00000258962,ENSP00000259469,ENSP00000261700,ENSP00000262030,ENSP00000262584,ENSP00000265100…	ACTL6A,ALYREF,ARGLU1,ARID1A,ATP5B,ATP5C1,C14orf166,CDC5L,CIR1,CSDA,DDX1,DDX17,DDX3X,DDX5,DHX36,DPF2,EEF1A1,EIF2C1,EIF2C2,ERH,EWSR1,FHL2,FLNA,FUBP3,HNRNPD,HNRNPK,HNRNPUL1,HNRPDL,HSPA8,IFI16,ILF2,ILF3,MOV10,NKAP,NONO,NPM1,PABPN1,PARP1,PHB,PHB2,PKM,PSPC1,PTRF,PUF60,PURB,PWP1,RBM14,RBM39,RPL10,RPL10A,RPL11,RPL12,RPL13,RPL13A,RPL14,RPL15,RPL17,RPL18,RPL18A,RPL19,RPL21,RPL22,RPL23,RPL23A,RPL24,RPL26L1,…
GO.0045184	establishment of protein localization	87	4.36e-29	ENSP00000196551,ENSP00000202773,ENSP00000222247,ENSP00000225430,ENSP00000230050,ENSP00000242285,ENSP00000249923,ENSP00000251453,ENSP00000252543,ENSP00000253788,ENSP00000259469,ENSP00000262584,ENSP00000265100,ENSP00000267884,ENSP00000269122,ENSP00000269305,ENSP00000272317,ENSP00000287038,ENSP00000296674,ENSP00000296930,ENSP00000299767,ENSP00000305230,ENSP00000306881,ENSP00000307889,ENSP00000309334…	CLTA,CLTC,COPA,COPB1,COPB2,FLNA,HSP90B1,JUP,LMNA,MVP,NPM1,PHB2,RAN,RPL10,RPL10A,RPL11,RPL12,RPL13,RPL13A,RPL14,RPL15,RPL17,RPL18,RPL18A,RPL19,RPL21,RPL22,RPL23,RPL23A,RPL24,RPL26L1,RPL27,RPL27A,RPL3,RPL30,RPL31,RPL32,RPL35,RPL35A,RPL36,RPL37A,RPL38,RPL4,RPL5,RPL6,RPL7,RPL7A,RPL8,RPLP0,RPLP1,RPLP2,RPS10,RPS12,RPS13,RPS14,RPS15,RPS15A,RPS16,RPS17,RPS19,RPS2,RPS20,RPS21,RPS23,RPS24,RPS25,RPS26,RPS27…
GO.0051649	establishment of localization in cell	99	3.77e-28	ENSP00000196551,ENSP00000202773,ENSP00000216727,ENSP00000222247,ENSP00000225430,ENSP00000227378,ENSP00000229390,ENSP00000230050,ENSP00000251453,ENSP00000252543,ENSP00000253788,ENSP00000258962,ENSP00000259469,ENSP00000262030,ENSP00000262584,ENSP00000262803,ENSP00000265100,ENSP00000267884,ENSP00000269122,ENSP00000272317,ENSP00000287038,ENSP00000291552,ENSP00000296674,ENSP00000296930,ENSP00000299767…	ALYREF,ATP2A2,ATP5B,ATP5C1,CFL1,CHERP,CLTC,DPYSL2,EIF6,HNRNPA1,HSP90B1,HSPA5,HSPA8,LMNA,MAP4,NPM1,PABPN1,PHB2,RAN,RPL10,RPL10A,RPL11,RPL12,RPL13,RPL13A,RPL14,RPL15,RPL17,RPL18,RPL18A,RPL19,RPL21,RPL22,RPL23,RPL23A,RPL24,RPL26L1,RPL27,RPL27A,RPL3,RPL30,RPL31,RPL32,RPL35,RPL35A,RPL36,RPL37A,RPL38,RPL4,RPL5,RPL6,RPL7,RPL7A,RPL8,RPLP0,RPLP1,RPLP2,RPS10,RPS12,RPS13,RPS14,RPS15A,RPS16,RPS17,RPS19,RPS2,…
GO.0006417	regulation of translation	44	6.9e-28	ENSP00000196551,ENSP00000220592,ENSP00000228251,ENSP00000229239,ENSP00000233084,ENSP00000248553,ENSP00000254630,ENSP00000256383,ENSP00000258729,ENSP00000258962,ENSP00000262803,ENSP00000264018,ENSP00000264645,ENSP00000290341,ENSP00000296674,ENSP00000305230,ENSP00000309166,ENSP00000309830,ENSP00000311028,ENSP00000313007,ENSP00000313199,ENSP00000322887,ENSP00000336721,ENSP00000336783,ENSP00000338020…	CAPRIN1,CASC3,CIRBP,CSDA,DDX1,DDX3X,DDX6,EIF2A,EIF2C1,EIF2C2,EIF2S1,EIF4G1,ELAVL1,EPRS,FMR1,FXR1,GAPDH,GNB2L1,HNRNPD,HSPB1,IGF2BP1,IGF2BP2,IGF2BP3,ILF3,LARP1,PABPC1,PTCD3,RBM3,RBM4,RPL13A,RPL38,RPS14,RPS23,RPS3,RPS5,SRP9,SRSF1,SYNCRIP,TIA1,TNRC6A,TNRC6B,TNRC6C,UPF1,WIBG
GO.0044271	cellular nitrogen compound biosynthetic process	143	8.93e-28	ENSP00000081029,ENSP00000196551,ENSP00000202773,ENSP00000215829,ENSP00000216727,ENSP00000219473,ENSP00000220592,ENSP00000222247,ENSP00000223029,ENSP00000225792,ENSP00000227378,ENSP00000228251,ENSP00000229390,ENSP00000230050,ENSP00000233084,ENSP00000251453,ENSP00000251636,ENSP00000252543,ENSP00000253099,ENSP00000253363,ENSP00000254480,ENSP00000254630,ENSP00000256383,ENSP00000258455,ENSP00000258729…	ACTL6A,AIMP1,AIMP2,ALYREF,ARGLU1,ARID1A,ATP5B,ATP5C1,C14orf166,CDC5L,CIR1,CSDA,DAP3,DDX1,DDX17,DDX3X,DDX5,DHX29,DHX36,DPF2,EEF1A1,EEF1G,EIF2A,EIF2C1,EIF2C2,EIF2S1,EIF2S2,EIF4A1,EIF4G1,EIF6,ERH,EWSR1,FHL2,FLNA,FUBP3,GADD45GIP1,HNRNPD,HNRNPK,HNRNPUL1,HNRPDL,HSPA8,IFI16,IGF2BP3,ILF2,ILF3,LARP1,MOV10,MRPL4,MRPL40,MRPS22,MRPS27,MRPS31,MRPS35,MRPS9,NKAP,NONO,NPM1,PABPC1,PABPC4,PABPN1,PARP1,PHB,PHB2,PKM…
GO.0044248	cellular catabolic process	89	1.27e-27	ENSP00000196551,ENSP00000202773,ENSP00000219473,ENSP00000222247,ENSP00000225430,ENSP00000230050,ENSP00000251453,ENSP00000252543,ENSP00000253788,ENSP00000259469,ENSP00000262584,ENSP00000262803,ENSP00000264018,ENSP00000264065,ENSP00000264645,ENSP00000265100,ENSP00000265564,ENSP00000272317,ENSP00000287038,ENSP00000293831,ENSP00000294724,ENSP00000296674,ENSP00000299767,ENSP00000307889,ENSP00000309334…	AGL,CASC3,CDK1,DDX6,DNAJC10,EIF2C1,EIF4A1,EIF4G1,EXOSC4,EXOSC7,HNRNPD,HSP90B1,HSPA5,IFI16,PABPC1,PABPC4,RPL10,RPL10A,RPL11,RPL12,RPL13,RPL13A,RPL14,RPL15,RPL17,RPL18,RPL18A,RPL19,RPL21,RPL22,RPL23,RPL23A,RPL24,RPL26L1,RPL27,RPL27A,RPL3,RPL30,RPL31,RPL32,RPL35,RPL35A,RPL36,RPL37A,RPL38,RPL4,RPL5,RPL6,RPL7,RPL7A,RPL8,RPLP0,RPLP1,RPLP2,RPS10,RPS12,RPS13,RPS14,RPS15,RPS15A,RPS16,RPS17,RPS19,RPS2,RPS2…
GO.0044238	primary metabolic process	233	1.61e-27	ENSP00000081029,ENSP00000161863,ENSP00000196551,ENSP00000199320,ENSP00000202773,ENSP00000215829,ENSP00000216038,ENSP00000216727,ENSP00000219070,ENSP00000219473,ENSP00000220592,ENSP00000221419,ENSP00000221740,ENSP00000221801,ENSP00000222247,ENSP00000223029,ENSP00000225792,ENSP00000227378,ENSP00000228251,ENSP00000229239,ENSP00000229390,ENSP00000230050,ENSP00000233084,ENSP00000233468,ENSP00000243563…	ACTL6A,AGL,AIMP1,AIMP2,ALYREF,ARGLU1,ARID1A,ASPH,ATP5C1,BAG4,BCAS2,C14orf166,C22orf28,CAD,CASC3,CASP14,CCT3,CCT4,CDC5L,CDK1,CFL1,CHERP,CIR1,CSDA,DAP3,DCD,DDX1,DDX17,DDX3X,DDX41,DDX5,DDX6,DHX29,DHX30,DHX36,DHX9,DIMT1,DNAJC10,DPF2,DPYSL2,DSP,EEF1A1,EEF1G,EIF2C1,EIF2C2,EIF2S2,EIF4A1,EIF4G1,EIF6,EWSR1,EXOSC4,EXOSC7,FBL,FHL2,FLNA,FTSJ3,FUBP3,FUS,G3BP1,GADD45GIP1,GAPDH,GEMIN5,GRSF1,HDLBP,HIST1H4H,HNRNP…
GO.0044237	cellular metabolic process	231	1.61e-27	ENSP00000081029,ENSP00000161863,ENSP00000196551,ENSP00000199320,ENSP00000202773,ENSP00000215829,ENSP00000216038,ENSP00000216727,ENSP00000219070,ENSP00000219473,ENSP00000220592,ENSP00000221419,ENSP00000221801,ENSP00000222247,ENSP00000223029,ENSP00000225792,ENSP00000227378,ENSP00000228251,ENSP00000229239,ENSP00000229390,ENSP00000230050,ENSP00000233084,ENSP00000233468,ENSP00000243563,ENSP00000244520…	ACTL6A,AGL,AIMP1,AIMP2,ALYREF,ARGLU1,ARID1A,ASPH,ATP5B,ATP5C1,BAG4,BCAS2,C14orf166,C22orf28,CAD,CASC3,CCT3,CCT4,CDC5L,CDK1,CFL1,CHERP,CIR1,CLTC,CSDA,DAP3,DDX1,DDX17,DDX3X,DDX41,DDX5,DDX6,DHX29,DHX30,DHX36,DHX9,DIMT1,DNAJC10,DPF2,DPYSL2,DSP,EEF1A1,EEF1G,EIF2C1,EIF2C2,EIF2S2,EIF4A1,EIF4G1,EIF6,EWSR1,EXOSC4,EXOSC7,FBL,FHL2,FLNA,FTSJ3,FUBP3,FUS,G3BP1,GADD45GIP1,GAPDH,GEMIN5,GRSF1,HIST1H4H,HNRNPA0,HNR…
GO.0034645	cellular macromolecule biosynthetic process	146	5.3e-27	ENSP00000081029,ENSP00000196551,ENSP00000202773,ENSP00000215829,ENSP00000216727,ENSP00000219473,ENSP00000220592,ENSP00000222247,ENSP00000223029,ENSP00000225792,ENSP00000227378,ENSP00000228251,ENSP00000229390,ENSP00000230050,ENSP00000233084,ENSP00000251453,ENSP00000251636,ENSP00000252543,ENSP00000253099,ENSP00000253363,ENSP00000254480,ENSP00000254630,ENSP00000256383,ENSP00000258455,ENSP00000258729…	ACTL6A,AGL,AIMP1,AIMP2,ALYREF,ARGLU1,ARID1A,C14orf166,CDC5L,CDK1,CIR1,CSDA,DAP3,DDX1,DDX17,DDX3X,DDX5,DHX29,DHX36,DPF2,EEF1A1,EEF1G,EIF2A,EIF2C1,EIF2C2,EIF2S1,EIF2S2,EIF4A1,EIF4G1,EIF6,EWSR1,FHL2,FLNA,FUBP3,GADD45GIP1,HNRNPD,HNRNPK,HNRNPUL1,HNRPDL,HSPA8,IFI16,IGF2BP3,ILF2,ILF3,LARP1,MOV10,MRPL4,MRPL40,MRPS22,MRPS27,MRPS31,MRPS35,MRPS9,NAP1L1,NKAP,NONO,NPM1,PABPC1,PABPC4,PABPN1,PARP1,PHB,PHB2,PSPC…
GO.1901575	organic substance catabolic process	90	9.79e-27	ENSP00000196551,ENSP00000202773,ENSP00000219473,ENSP00000222247,ENSP00000225430,ENSP00000229239,ENSP00000230050,ENSP00000251453,ENSP00000252543,ENSP00000253788,ENSP00000259469,ENSP00000262584,ENSP00000262803,ENSP00000264018,ENSP00000264065,ENSP00000264645,ENSP00000265100,ENSP00000265564,ENSP00000272317,ENSP00000287038,ENSP00000293831,ENSP00000294724,ENSP00000296674,ENSP00000299767,ENSP00000307889…	AGL,CASC3,CDK1,DDX6,DNAJC10,EIF2C1,EIF4A1,EIF4G1,EXOSC4,EXOSC7,GAPDH,HNRNPD,HSP90B1,HSPA5,PABPC1,PABPC4,PKM,RPL10,RPL10A,RPL11,RPL12,RPL13,RPL13A,RPL14,RPL15,RPL17,RPL18,RPL18A,RPL19,RPL21,RPL22,RPL23,RPL23A,RPL24,RPL26L1,RPL27,RPL27A,RPL3,RPL30,RPL31,RPL32,RPL35,RPL35A,RPL36,RPL37A,RPL38,RPL4,RPL5,RPL6,RPL7,RPL7A,RPL8,RPLP0,RPLP1,RPLP2,RPS10,RPS12,RPS13,RPS14,RPS15,RPS15A,RPS16,RPS17,RPS19,RPS2,…
GO.0009059	macromolecule biosynthetic process	147	1.25e-26	ENSP00000081029,ENSP00000196551,ENSP00000202773,ENSP00000215829,ENSP00000216727,ENSP00000219473,ENSP00000220592,ENSP00000222247,ENSP00000223029,ENSP00000225792,ENSP00000227378,ENSP00000228251,ENSP00000229390,ENSP00000230050,ENSP00000233084,ENSP00000251453,ENSP00000251636,ENSP00000252543,ENSP00000253099,ENSP00000253363,ENSP00000254480,ENSP00000254630,ENSP00000256383,ENSP00000258455,ENSP00000258729…	ACTL6A,AGL,AIMP1,AIMP2,ALYREF,ARGLU1,ARID1A,C14orf166,CDC5L,CDK1,CIR1,CSDA,DAP3,DDX1,DDX17,DDX3X,DDX5,DHX29,DHX36,DPF2,EEF1A1,EEF1G,EIF2A,EIF2C1,EIF2C2,EIF2S1,EIF2S2,EIF4A1,EIF4G1,EIF6,EWSR1,FHL2,FLNA,FUBP3,GADD45GIP1,HNRNPD,HNRNPK,HNRNPUL1,HNRPDL,HSPA8,IFI16,IGF2BP3,ILF2,ILF3,LARP1,MOV10,MRPL4,MRPL40,MRPS22,MRPS27,MRPS31,MRPS35,MRPS9,NAP1L1,NKAP,NONO,NPM1,PABPC1,PABPC4,PABPN1,PARP1,PHB,PHB2,PSPC…
GO.0051641	cellular localization	104	3.47e-25	ENSP00000196551,ENSP00000202773,ENSP00000216727,ENSP00000222247,ENSP00000225430,ENSP00000227378,ENSP00000229390,ENSP00000230050,ENSP00000251453,ENSP00000252543,ENSP00000253788,ENSP00000258962,ENSP00000259469,ENSP00000262030,ENSP00000262584,ENSP00000262803,ENSP00000264645,ENSP00000265100,ENSP00000267884,ENSP00000269122,ENSP00000272317,ENSP00000287038,ENSP00000287322,ENSP00000291552,ENSP00000296674…	ALYREF,ATP2A2,ATP5B,ATP5C1,BAG4,CASC3,CDK1,CFL1,CHERP,CLTC,DPYSL2,EIF6,FLNA,HNRNPA1,HSP90B1,HSPA5,HSPA8,JUP,MAP4,NPM1,PABPN1,PHB2,PLRG1,RAN,RPL10,RPL10A,RPL11,RPL12,RPL13,RPL13A,RPL14,RPL15,RPL17,RPL18,RPL18A,RPL19,RPL21,RPL22,RPL23,RPL23A,RPL24,RPL26L1,RPL27,RPL27A,RPL3,RPL30,RPL31,RPL32,RPL35,RPL35A,RPL36,RPL37A,RPL38,RPL4,RPL5,RPL6,RPL7,RPL7A,RPL8,RPLP0,RPLP1,RPLP2,RPS10,RPS12,RPS13,RPS14,RPS1…
GO.0042254	ribosome biogenesis	35	2.39e-24	ENSP00000199320,ENSP00000221801,ENSP00000251453,ENSP00000265564,ENSP00000296930,ENSP00000309830,ENSP00000310448,ENSP00000311028,ENSP00000315476,ENSP00000339027,ENSP00000339795,ENSP00000345156,ENSP00000345957,ENSP00000346045,ENSP00000346067,ENSP00000359345,ENSP00000361076,ENSP00000363559,ENSP00000363676,ENSP00000369757,ENSP00000370589,ENSP00000373810,ENSP00000376176,ENSP00000377640,ENSP00000379888…	DDX3X,DIMT1,EBNA1BP2,EIF2A,EIF6,EXOSC4,EXOSC7,FBL,FTSJ3,NOP16,NOP2,NOP56,NPM1,RAN,RPL11,RPL14,RPL24,RPL35A,RPL38,RPL5,RPL7,RPL7A,RPLP0,RPS14,RPS16,RPS17,RPS19,RPS21,RPS24,RPS25,RPS28,RPS6,RPS8,RPSA,SART1
GO.0071840	cellular component organization or biogenesis	163	5.05e-24	ENSP00000081029,ENSP00000196551,ENSP00000199320,ENSP00000202773,ENSP00000215829,ENSP00000219070,ENSP00000220592,ENSP00000221801,ENSP00000222247,ENSP00000225430,ENSP00000229239,ENSP00000229390,ENSP00000230050,ENSP00000233084,ENSP00000240423,ENSP00000242285,ENSP00000244520,ENSP00000249923,ENSP00000251453,ENSP00000252543,ENSP00000253099,ENSP00000253788,ENSP00000254436,ENSP00000254480,ENSP00000254630…	ACTL6A,ARID1A,ATP2A2,ATP5B,BAG4,CCT3,CDK1,CIRBP,CLTA,CLTC,COPA,COPB1,COPB2,DDX1,DDX3X,DDX6,DHX9,DIMT1,DSG1,DSP,EBNA1BP2,EIF2A,EIF2C1,EIF2C2,EIF6,EPRS,EXOSC4,EXOSC7,FBL,FHL3,FLNA,FLNC,FTSJ3,G3BP1,GADD45GIP1,GAPDH,GEMIN5,HIST1H1C,HIST1H2BL,HIST1H4H,HNRNPAB,HNRNPC,HSP90AB1,HSP90B1,IQGAP1,JUP,LMNA,MAP4,MMP2,MRPL4,MRPL40,MRPS22,MRPS27,MRPS31,MRPS35,MRPS9,MTDH,MYL6,NAP1L1,NCAPH,NOP16,NOP2,NOP56,NPM1,PH…
GO.0008152	metabolic process	241	1.68e-23	ENSP00000081029,ENSP00000161863,ENSP00000196551,ENSP00000199320,ENSP00000202773,ENSP00000215829,ENSP00000216038,ENSP00000216727,ENSP00000219070,ENSP00000219473,ENSP00000220592,ENSP00000221419,ENSP00000221740,ENSP00000221801,ENSP00000222247,ENSP00000222388,ENSP00000223029,ENSP00000225792,ENSP00000227378,ENSP00000228251,ENSP00000229239,ENSP00000229390,ENSP00000230050,ENSP00000233084,ENSP00000233468…	ABCF2,ACTL6A,AGL,AIMP1,AIMP2,ALYREF,ARGLU1,ARID1A,ASPH,ATP2A2,BAG4,BCAS2,C14orf166,C22orf28,CAD,CASC3,CASP14,CCT3,CCT4,CDC5L,CDK1,CFL1,CHERP,CIR1,CLTC,CSDA,DAP3,DCD,DDX1,DDX17,DDX3X,DDX41,DDX5,DDX6,DHX29,DHX30,DHX36,DHX9,DIMT1,DNAJC10,DPF2,DPYSL2,DSP,EEF1G,EIF2C1,EIF2C2,EIF2S2,EIF4A1,EIF4G1,EIF6,ELAVL1,EWSR1,EXOSC4,EXOSC7,FBL,FHL2,FLNA,FTSJ3,FUBP3,FUS,G3BP1,GADD45GIP1,GAPDH,GEMIN5,GRSF1,HDLBP,HIS…
GO.0009056	catabolic process	92	1.74e-23	ENSP00000196551,ENSP00000202773,ENSP00000219070,ENSP00000219473,ENSP00000222247,ENSP00000225430,ENSP00000229239,ENSP00000230050,ENSP00000251453,ENSP00000252543,ENSP00000253788,ENSP00000259469,ENSP00000262584,ENSP00000262803,ENSP00000264018,ENSP00000264065,ENSP00000264645,ENSP00000265100,ENSP00000265564,ENSP00000272317,ENSP00000287038,ENSP00000293831,ENSP00000294724,ENSP00000296674,ENSP00000299767…	AGL,CASC3,CDK1,DDX6,DNAJC10,EIF2C1,EIF4A1,EIF4G1,EXOSC4,EXOSC7,GAPDH,HNRNPD,HSP90B1,HSPA5,IFI16,MMP2,PABPC1,PABPC4,PKM,RPL10,RPL10A,RPL11,RPL12,RPL13,RPL13A,RPL14,RPL15,RPL17,RPL18,RPL18A,RPL19,RPL21,RPL22,RPL23,RPL23A,RPL24,RPL26L1,RPL27,RPL27A,RPL3,RPL30,RPL31,RPL32,RPL35,RPL35A,RPL36,RPL37A,RPL38,RPL4,RPL5,RPL6,RPL7,RPL7A,RPL8,RPLP0,RPLP1,RPLP2,RPS10,RPS12,RPS13,RPS14,RPS15,RPS15A,RPS16,RPS17,…
GO.0008104	protein localization	90	2.03e-23	ENSP00000196551,ENSP00000202773,ENSP00000222247,ENSP00000225430,ENSP00000230050,ENSP00000242285,ENSP00000249923,ENSP00000251453,ENSP00000252543,ENSP00000253788,ENSP00000259469,ENSP00000262584,ENSP00000265100,ENSP00000267884,ENSP00000269122,ENSP00000272317,ENSP00000287038,ENSP00000287322,ENSP00000296674,ENSP00000296930,ENSP00000299767,ENSP00000305230,ENSP00000306881,ENSP00000307889,ENSP00000309334…	BAG4,CDK1,CLTA,CLTC,COPA,COPB1,COPB2,DSP,FLNA,HSP90B1,HSPA5,JUP,MVP,NPM1,PHB2,PLRG1,RAN,RPL10,RPL10A,RPL11,RPL12,RPL13,RPL13A,RPL14,RPL15,RPL17,RPL18,RPL18A,RPL19,RPL21,RPL22,RPL23,RPL23A,RPL24,RPL26L1,RPL27,RPL27A,RPL3,RPL30,RPL31,RPL32,RPL35,RPL35A,RPL36,RPL37A,RPL38,RPL4,RPL5,RPL6,RPL7,RPL7A,RPL8,RPLP0,RPLP1,RPLP2,RPS10,RPS12,RPS13,RPS14,RPS15,RPS15A,RPS16,RPS17,RPS19,RPS2,RPS20,RPS21,RPS23,RP…
GO.0016043	cellular component organization	159	3.62e-23	ENSP00000081029,ENSP00000196551,ENSP00000202773,ENSP00000215829,ENSP00000219070,ENSP00000220592,ENSP00000221801,ENSP00000222247,ENSP00000225430,ENSP00000229239,ENSP00000229390,ENSP00000230050,ENSP00000233084,ENSP00000240423,ENSP00000242285,ENSP00000244520,ENSP00000249923,ENSP00000251453,ENSP00000252543,ENSP00000253099,ENSP00000253788,ENSP00000254436,ENSP00000254480,ENSP00000254630,ENSP00000257192…	ACTL6A,ARID1A,ATP2A2,ATP5B,BAG4,CCT3,CDK1,CIRBP,CLTA,CLTC,COPA,COPB1,COPB2,DDX1,DDX3X,DDX6,DHX9,DSG1,DSP,EIF2A,EIF2C1,EIF2C2,EIF6,EPRS,FBL,FHL3,FLNA,FLNC,G3BP1,GADD45GIP1,GAPDH,GEMIN5,HIST1H1C,HIST1H2BL,HIST1H4H,HNRNPAB,HNRNPC,HSP90AB1,HSP90B1,IQGAP1,JUP,LMNA,MAP4,MMP2,MRPL4,MRPL40,MRPS22,MRPS27,MRPS31,MRPS35,MRPS9,MTDH,MYL6,NAP1L1,NCAPH,NPM1,PHB,PHB2,PLEC,PRDX4,PRKDC,PRPF40A,PTCD3,RBM14,RPL10,RP…
GO.0022618	ribonucleoprotein complex assembly	30	1.64e-21	ENSP00000215829,ENSP00000220592,ENSP00000229390,ENSP00000233084,ENSP00000244520,ENSP00000258962,ENSP00000264018,ENSP00000285873,ENSP00000296930,ENSP00000300413,ENSP00000309830,ENSP00000310448,ENSP00000311028,ENSP00000317123,ENSP00000322887,ENSP00000342374,ENSP00000346045,ENSP00000346067,ENSP00000362300,ENSP00000363559,ENSP00000369757,ENSP00000377640,ENSP00000377892,ENSP00000382840,ENSP00000400591…	CIRBP,DDX1,DDX3X,DDX6,EIF2A,EIF2C1,EIF2C2,EIF6,GEMIN5,NPM1,RPL24,RPL38,RPS14,RPS15,RPS17,RPS19,RPS25,RPS6,RPSA,SART1,SNRNP200,SNRPC,SNRPD1,SNRPD2,SNRPD3,SNRPE,SRSF1,SRSF10,SRSF5,SRSF9
GO.1901576	organic substance biosynthetic process	152	1.2e-19	ENSP00000081029,ENSP00000196551,ENSP00000202773,ENSP00000215829,ENSP00000216727,ENSP00000219473,ENSP00000220592,ENSP00000222247,ENSP00000223029,ENSP00000225792,ENSP00000227378,ENSP00000228251,ENSP00000229239,ENSP00000229390,ENSP00000230050,ENSP00000233084,ENSP00000251453,ENSP00000251636,ENSP00000252543,ENSP00000253099,ENSP00000253363,ENSP00000254480,ENSP00000254630,ENSP00000256383,ENSP00000258455…	ACTL6A,AGL,AIMP1,AIMP2,ALYREF,ARGLU1,ARID1A,ATP5B,ATP5C1,C14orf166,CDC5L,CDK1,CIR1,CSDA,DAP3,DDX1,DDX17,DDX3X,DDX5,DHX29,DHX36,DPF2,EEF1A1,EEF1G,EIF2A,EIF2C1,EIF2C2,EIF2S1,EIF2S2,EIF4A1,EIF4G1,EIF6,ERH,EWSR1,FHL2,FLNA,FUBP3,GADD45GIP1,GAPDH,HNRNPD,HNRNPK,HNRNPUL1,HNRPDL,HSPA8,IFI16,IGF2BP3,ILF2,ILF3,LARP1,MOV10,MRPL4,MRPL40,MRPS22,MRPS27,MRPS31,MRPS35,MRPS9,NAP1L1,NKAP,NONO,NPM1,PABPC1,PABPC4,PAB…
GO.0044249	cellular biosynthetic process	150	2.13e-19	ENSP00000081029,ENSP00000196551,ENSP00000202773,ENSP00000215829,ENSP00000216727,ENSP00000219473,ENSP00000220592,ENSP00000222247,ENSP00000223029,ENSP00000225792,ENSP00000227378,ENSP00000228251,ENSP00000229390,ENSP00000230050,ENSP00000233084,ENSP00000251453,ENSP00000251636,ENSP00000252543,ENSP00000253099,ENSP00000253363,ENSP00000254480,ENSP00000254630,ENSP00000256383,ENSP00000258455,ENSP00000258729…	ACTL6A,AGL,AIMP1,AIMP2,ALYREF,ARGLU1,ARID1A,ATP5B,ATP5C1,C14orf166,CDC5L,CDK1,CIR1,CSDA,DAP3,DDX1,DDX17,DDX3X,DDX5,DHX29,DHX36,DPF2,EEF1A1,EEF1G,EIF2A,EIF2C1,EIF2C2,EIF2S1,EIF2S2,EIF4A1,EIF4G1,EIF6,ERH,EWSR1,FHL2,FLNA,FUBP3,GADD45GIP1,HNRNPD,HNRNPK,HNRNPUL1,HNRPDL,HSPA8,IFI16,IGF2BP3,ILF2,ILF3,LARP1,MOV10,MRPL4,MRPL40,MRPS22,MRPS27,MRPS31,MRPS35,MRPS9,NAP1L1,NKAP,NONO,NPM1,PABPC1,PABPC4,PABPN1,PA…
GO.1901564	organonitrogen compound metabolic process	80	1.23e-18	ENSP00000081029,ENSP00000196551,ENSP00000202773,ENSP00000220592,ENSP00000222247,ENSP00000223029,ENSP00000227378,ENSP00000229239,ENSP00000230050,ENSP00000251453,ENSP00000251636,ENSP00000252543,ENSP00000253099,ENSP00000254630,ENSP00000256383,ENSP00000258455,ENSP00000258729,ENSP00000259469,ENSP00000261413,ENSP00000262030,ENSP00000264705,ENSP00000265100,ENSP00000267884,ENSP00000272317,ENSP00000293831…	AIMP1,AIMP2,ATP5B,ATP5C1,CAD,DAP3,DDX3X,DHX29,EEF1A1,EEF1G,EIF2A,EIF2C2,EIF2S1,EIF2S2,EIF4A1,EIF4G1,EIF6,GADD45GIP1,GAPDH,HSPA8,IGF2BP3,LARP1,MRPL4,MRPL40,MRPS22,MRPS27,MRPS31,MRPS35,MRPS9,PABPC1,PABPC4,PRDX4,PTCD3,RBM3,RBM4,RPL10,RPL12,RPL13,RPL14,RPL17,RPL18,RPL18A,RPL21,RPL22,RPL24,RPL26L1,RPL27A,RPL3,RPL35,RPL35A,RPL36,RPL36AL,RPL4,RPL5,RPL6,RPL7,RPL7A,RPLP0,RPLP1,RPLP2,RPS10,RPS12,RPS13,RPS1…
GO.1902578	single-organism localization	114	3.93e-18	ENSP00000196551,ENSP00000202773,ENSP00000216727,ENSP00000222247,ENSP00000225430,ENSP00000227378,ENSP00000229390,ENSP00000230050,ENSP00000242285,ENSP00000249923,ENSP00000251453,ENSP00000252543,ENSP00000253788,ENSP00000256383,ENSP00000258962,ENSP00000259469,ENSP00000262584,ENSP00000262803,ENSP00000264705,ENSP00000265100,ENSP00000267884,ENSP00000269122,ENSP00000272317,ENSP00000287038,ENSP00000287322…	ACTG1,ALYREF,ASPH,ATP2A2,BAG4,CAD,CFL1,CHERP,CLTA,CLTC,COPA,COPB1,COPB2,DPYSL2,EIF2S1,EIF2S2,EIF6,FLNA,HDLBP,HNRNPA3,HSP90AB1,HSP90B1,HSPA5,HSPA8,JUP,LMNA,MAP4,NPM1,PABPN1,PHB2,PIP,RAN,RPL10,RPL10A,RPL11,RPL12,RPL13,RPL13A,RPL14,RPL15,RPL17,RPL18,RPL18A,RPL19,RPL21,RPL22,RPL23,RPL23A,RPL24,RPL26L1,RPL27,RPL27A,RPL3,RPL30,RPL31,RPL32,RPL35,RPL35A,RPL36,RPL37A,RPL38,RPL4,RPL5,RPL6,RPL7,RPL7A,RPL8,R…
GO.0044765	single-organism transport	109	1.14e-17	ENSP00000196551,ENSP00000202773,ENSP00000216727,ENSP00000222247,ENSP00000225430,ENSP00000227378,ENSP00000229390,ENSP00000230050,ENSP00000242285,ENSP00000249923,ENSP00000251453,ENSP00000252543,ENSP00000253788,ENSP00000256383,ENSP00000258962,ENSP00000259469,ENSP00000262584,ENSP00000262803,ENSP00000264705,ENSP00000265100,ENSP00000267884,ENSP00000269122,ENSP00000272317,ENSP00000287038,ENSP00000291009…	ACTG1,ALYREF,ASPH,ATP2A2,CAD,CFL1,CHERP,CLTA,CLTC,COPA,COPB1,COPB2,DPYSL2,EIF2S1,EIF2S2,EIF6,HDLBP,HNRNPA3,HSP90AB1,HSP90B1,HSPA5,HSPA8,LMNA,NPM1,PABPN1,PHB2,PIP,RAN,RPL10,RPL10A,RPL11,RPL12,RPL13,RPL13A,RPL14,RPL15,RPL17,RPL18,RPL18A,RPL19,RPL21,RPL22,RPL23,RPL23A,RPL24,RPL26L1,RPL27,RPL27A,RPL3,RPL30,RPL31,RPL32,RPL35,RPL35A,RPL36,RPL37A,RPL38,RPL4,RPL5,RPL6,RPL7,RPL7A,RPL8,RPLP0,RPLP1,RPLP2,RP…
GO.0017148	negative regulation of translation	22	1.94e-17	ENSP00000220592,ENSP00000229239,ENSP00000258729,ENSP00000290341,ENSP00000296930,ENSP00000305230,ENSP00000309166,ENSP00000322887,ENSP00000336783,ENSP00000340329,ENSP00000350170,ENSP00000355890,ENSP00000358635,ENSP00000359506,ENSP00000362300,ENSP00000371634,ENSP00000375730,ENSP00000379144,ENSP00000382840,ENSP00000401371,ENSP00000404121,ENSP00000426909	CAPRIN1,CIRBP,DDX3X,EIF2C1,EIF2C2,EPRS,FMR1,FXR1,GAPDH,GNB2L1,IGF2BP1,IGF2BP2,IGF2BP3,ILF3,NPM1,RBM4,RPL13A,SRP9,SYNCRIP,TIA1,TNRC6A,TNRC6C
GO.0051234	establishment of localization	122	5.11e-17	ENSP00000196551,ENSP00000202773,ENSP00000216727,ENSP00000222247,ENSP00000222388,ENSP00000225430,ENSP00000229390,ENSP00000230050,ENSP00000242285,ENSP00000251453,ENSP00000252543,ENSP00000253788,ENSP00000256383,ENSP00000258729,ENSP00000258962,ENSP00000259469,ENSP00000261700,ENSP00000262584,ENSP00000262803,ENSP00000264645,ENSP00000264705,ENSP00000265100,ENSP00000267884,ENSP00000269122,ENSP00000272317…	ABCF2,ACTG1,ALYREF,ARID1A,ASPH,ATP2A2,C14orf166,CAD,CASC3,CCT3,CCT4,CFL1,CHERP,CLTA,CLTC,EIF2S1,EIF2S2,EIF6,FLNA,FMR1,G3BP1,HDLBP,HNRNPA1,HNRNPA2B1,HNRNPA3,HSP90AB1,HSP90B1,IGF2BP1,IGF2BP2,IGF2BP3,JUP,LMNA,MAP4,MVP,NCL,NPM1,PABPN1,PHB2,PIP,RAN,RPL10,RPL10A,RPL11,RPL12,RPL13,RPL13A,RPL14,RPL15,RPL17,RPL18,RPL18A,RPL19,RPL21,RPL22,RPL23,RPL23A,RPL24,RPL26L1,RPL27,RPL27A,RPL3,RPL30,RPL31,RPL32,RPL35…
GO.0006810	transport	119	1.03e-16	ENSP00000196551,ENSP00000202773,ENSP00000216727,ENSP00000222247,ENSP00000222388,ENSP00000225430,ENSP00000229390,ENSP00000230050,ENSP00000242285,ENSP00000251453,ENSP00000252543,ENSP00000253788,ENSP00000256383,ENSP00000258729,ENSP00000258962,ENSP00000259469,ENSP00000261700,ENSP00000262584,ENSP00000262803,ENSP00000264645,ENSP00000264705,ENSP00000265100,ENSP00000267884,ENSP00000269122,ENSP00000272317…	ABCF2,ACTG1,ALYREF,ARID1A,ASPH,ATP2A2,C14orf166,CAD,CASC3,CCT3,CCT4,CFL1,CHERP,CLTA,CLTC,EIF2S1,EIF2S2,EIF6,FMR1,G3BP1,HDLBP,HNRNPA1,HNRNPA2B1,HNRNPA3,HSP90AB1,HSP90B1,IGF2BP1,IGF2BP2,IGF2BP3,LMNA,MVP,NCL,NPM1,PABPN1,PHB2,PIP,RAN,RPL10,RPL10A,RPL11,RPL12,RPL13,RPL13A,RPL14,RPL15,RPL17,RPL18,RPL18A,RPL19,RPL21,RPL22,RPL23,RPL23A,RPL24,RPL26L1,RPL27,RPL27A,RPL3,RPL30,RPL31,RPL32,RPL35,RPL35A,RPL36,…
GO.0010468	regulation of gene expression	129	3.09e-16	ENSP00000196551,ENSP00000202773,ENSP00000216727,ENSP00000220592,ENSP00000224237,ENSP00000225792,ENSP00000228251,ENSP00000229239,ENSP00000229390,ENSP00000233078,ENSP00000233084,ENSP00000248553,ENSP00000253363,ENSP00000254436,ENSP00000254480,ENSP00000254630,ENSP00000256383,ENSP00000258729,ENSP00000258962,ENSP00000261700,ENSP00000262709,ENSP00000264018,ENSP00000264645,ENSP00000267064,ENSP00000269305…	ACTG2,ACTL6A,ALYREF,ARGLU1,ARID1A,ASPH,C14orf166,CAPRIN1,CASC3,CDC5L,CDK1,CIR1,CIRBP,CKAP2,CSDA,DAZAP1,DDX1,DDX17,DDX3X,DDX41,DDX5,DDX6,DHX36,DHX9,DPF2,EEF1A1,EIF2C1,EIF2C2,EIF2S1,EIF4A1,EIF4G1,ELAVL1,EPRS,EWSR1,FHL2,FLNA,FMR1,FUBP3,FXR1,GAPDH,GNB2L1,HIST1H1C,HIST1H4H,HNRNPA0,HNRNPA2B1,HNRNPC,HNRNPF,HNRNPH1,HNRNPK,HNRNPU,HNRNPUL1,HNRPDL,HP1BP3,HSPA5,HSPB1,IFI16,IGF2BP1,IGF2BP2,IGF2BP3,ILF2,ILF3,J…
GO.0050658	RNA transport	25	5.92e-16	ENSP00000216727,ENSP00000229390,ENSP00000258729,ENSP00000258962,ENSP00000261700,ENSP00000262803,ENSP00000264645,ENSP00000290341,ENSP00000291552,ENSP00000307863,ENSP00000312122,ENSP00000325905,ENSP00000341826,ENSP00000346067,ENSP00000346694,ENSP00000349977,ENSP00000359506,ENSP00000362820,ENSP00000371634,ENSP00000376176,ENSP00000376309,ENSP00000377892,ENSP00000420195,ENSP00000421592,ENSP00000472469	ALYREF,C14orf166,CASC3,FMR1,HNRNPA1,HNRNPA2B1,HNRNPA3,IGF2BP1,IGF2BP2,IGF2BP3,MVP,PABPN1,RAN,RPS28,RPSA,SEC13,SRSF1,SRSF10,SRSF3,SRSF5,SRSF7,SRSF9,U2AF1,U2AF2,UPF1
GO.0006403	RNA localization	25	2.6e-15	ENSP00000216727,ENSP00000229390,ENSP00000258729,ENSP00000258962,ENSP00000261700,ENSP00000262803,ENSP00000264645,ENSP00000290341,ENSP00000291552,ENSP00000307863,ENSP00000312122,ENSP00000325905,ENSP00000341826,ENSP00000346067,ENSP00000346694,ENSP00000349977,ENSP00000359506,ENSP00000362820,ENSP00000371634,ENSP00000376176,ENSP00000376309,ENSP00000377892,ENSP00000420195,ENSP00000421592,ENSP00000472469	ALYREF,C14orf166,CASC3,FMR1,HNRNPA1,HNRNPA2B1,HNRNPA3,IGF2BP1,IGF2BP2,IGF2BP3,MVP,PABPN1,RAN,RPS28,RPSA,SEC13,SRSF1,SRSF10,SRSF3,SRSF5,SRSF7,SRSF9,U2AF1,U2AF2,UPF1
GO.1903311	regulation of mRNA metabolic process	21	4.41e-15	ENSP00000216727,ENSP00000220592,ENSP00000225792,ENSP00000227378,ENSP00000229390,ENSP00000233078,ENSP00000242351,ENSP00000258962,ENSP00000307863,ENSP00000309166,ENSP00000313007,ENSP00000325905,ENSP00000336783,ENSP00000346634,ENSP00000346694,ENSP00000349428,ENSP00000401371,ENSP00000401946,ENSP00000416959,ENSP00000420195,ENSP00000472998	DAZAP1,DDX5,EIF2C2,HNRNPA2B1,HSPA8,PABPC1,PABPN1,PTBP1,RBM4,SNRNP70,SRSF1,SRSF10,SRSF7,SRSF9,THRAP3,TIA1,TNRC6B,TNRC6C,TRA2B,U2AF2,ZC3HAV1
GO.0050684	regulation of mRNA processing	20	6.21e-15	ENSP00000216727,ENSP00000220592,ENSP00000225792,ENSP00000227378,ENSP00000229390,ENSP00000233078,ENSP00000258962,ENSP00000307863,ENSP00000309166,ENSP00000313007,ENSP00000325905,ENSP00000336783,ENSP00000346634,ENSP00000346694,ENSP00000349428,ENSP00000401371,ENSP00000401946,ENSP00000416959,ENSP00000420195,ENSP00000472998	DAZAP1,DDX5,EIF2C2,HNRNPA2B1,HSPA8,PABPC1,PABPN1,PTBP1,RBM4,SNRNP70,SRSF1,SRSF10,SRSF7,SRSF9,THRAP3,TIA1,TNRC6B,TNRC6C,TRA2B,U2AF2
GO.0006364	rRNA processing	23	1.01e-14	ENSP00000199320,ENSP00000221801,ENSP00000251453,ENSP00000265564,ENSP00000310448,ENSP00000311028,ENSP00000315476,ENSP00000339795,ENSP00000345156,ENSP00000345957,ENSP00000346045,ENSP00000346067,ENSP00000359345,ENSP00000363676,ENSP00000369757,ENSP00000370589,ENSP00000379888,ENSP00000382392,ENSP00000393393,ENSP00000396673,ENSP00000414321,ENSP00000470004,ENSP00000472469	DIMT1,EXOSC4,EXOSC7,FBL,FTSJ3,NOP2,NOP56,RPL11,RPL14,RPL35A,RPL5,RPL7,RPS14,RPS16,RPS17,RPS19,RPS21,RPS24,RPS28,RPS6,RPS8,RPSA,SART1
GO.0034660	ncRNA metabolic process	36	1.15e-14	ENSP00000199320,ENSP00000215829,ENSP00000216038,ENSP00000221801,ENSP00000223029,ENSP00000233084,ENSP00000251453,ENSP00000254799,ENSP00000261700,ENSP00000265564,ENSP00000269305,ENSP00000285873,ENSP00000300413,ENSP00000310448,ENSP00000311028,ENSP00000315476,ENSP00000339795,ENSP00000342374,ENSP00000345156,ENSP00000345957,ENSP00000346045,ENSP00000346067,ENSP00000359345,ENSP00000362300,ENSP00000363676…	AIMP1,AIMP2,C14orf166,C22orf28,DDX1,DIMT1,EIF2C1,EXOSC4,EXOSC7,FBL,FTSJ3,GEMIN5,GRSF1,NOP2,NOP56,RPL11,RPL14,RPL35A,RPL5,RPL7,RPS14,RPS16,RPS17,RPS19,RPS21,RPS24,RPS28,RPS6,RPS8,RPSA,SART1,SNRPD1,SNRPD2,SNRPD3,SNRPE,TP53
GO.0043488	regulation of mRNA stability	16	2.03e-14	ENSP00000228251,ENSP00000258962,ENSP00000283179,ENSP00000290341,ENSP00000313007,ENSP00000313199,ENSP00000316042,ENSP00000319690,ENSP00000322887,ENSP00000346634,ENSP00000356520,ENSP00000358635,ENSP00000360034,ENSP00000361626,ENSP00000362918,ENSP00000385269	CIRBP,CSDA,DHX9,ELAVL1,HNRNPA0,HNRNPC,HNRNPD,HNRNPU,IGF2BP1,PABPC1,SERBP1,SRSF1,SYNCRIP,THRAP3,YBX1,YTHDF2
GO.0043484	regulation of RNA splicing	19	2.56e-14	ENSP00000225792,ENSP00000227378,ENSP00000229390,ENSP00000233078,ENSP00000258962,ENSP00000307863,ENSP00000309166,ENSP00000325905,ENSP00000338477,ENSP00000346634,ENSP00000346694,ENSP00000348849,ENSP00000349168,ENSP00000349428,ENSP00000365439,ENSP00000401371,ENSP00000416959,ENSP00000420195,ENSP00000435777	DAZAP1,DDX5,HNRNPA2B1,HNRNPF,HNRNPH1,HNRNPK,HSPA8,PTBP1,RBM4,RPS13,RPS26,SRSF1,SRSF10,SRSF7,SRSF9,THRAP3,TIA1,TRA2B,U2AF2
GO.0044267	cellular protein metabolic process	113	2.81e-14	ENSP00000081029,ENSP00000196551,ENSP00000202773,ENSP00000215829,ENSP00000219070,ENSP00000219473,ENSP00000220592,ENSP00000221801,ENSP00000222247,ENSP00000223029,ENSP00000229239,ENSP00000230050,ENSP00000251453,ENSP00000251636,ENSP00000252543,ENSP00000253099,ENSP00000254436,ENSP00000254630,ENSP00000258455,ENSP00000258729,ENSP00000259469,ENSP00000261413,ENSP00000264065,ENSP00000264071,ENSP00000264705…	ACTL6A,AIMP1,AIMP2,ASPH,BAG4,CAD,CCT3,CCT4,CDK1,CFL1,DAP3,DDX3X,DHX29,DNAJC10,DSP,EEF1A1,EEF1G,EIF2C2,EIF2S2,EIF4A1,EIF4G1,EIF6,FBL,GADD45GIP1,GAPDH,HIST1H4H,HSP90AB1,HSP90B1,HSPA5,IGF2BP3,ILF3,LARP1,LMNA,MMP2,MRPL4,MRPL40,MRPS22,MRPS27,MRPS31,MRPS35,MRPS9,NPM1,PABPC1,PABPC4,PARP1,PCMT1,PHB,PRKDC,PTCD3,RBM14,RBM3,RBM4,RPL10,RPL12,RPL13,RPL14,RPL17,RPL18,RPL18A,RPL21,RPL22,RPL24,RPL26L1,RPL27A,RPL…
GO.0048255	mRNA stabilization	13	5.42e-14	ENSP00000228251,ENSP00000283179,ENSP00000290341,ENSP00000313007,ENSP00000313199,ENSP00000316042,ENSP00000319690,ENSP00000322887,ENSP00000346634,ENSP00000356520,ENSP00000358635,ENSP00000361626,ENSP00000385269	CIRBP,CSDA,DHX9,ELAVL1,HNRNPA0,HNRNPC,HNRNPD,HNRNPU,IGF2BP1,PABPC1,SYNCRIP,THRAP3,YBX1
GO.0051171	regulation of nitrogen compound metabolic process	125	7.45e-14	ENSP00000196551,ENSP00000202773,ENSP00000216727,ENSP00000220592,ENSP00000225792,ENSP00000228251,ENSP00000229239,ENSP00000229390,ENSP00000233078,ENSP00000233084,ENSP00000242351,ENSP00000248553,ENSP00000253363,ENSP00000254108,ENSP00000254436,ENSP00000254480,ENSP00000254630,ENSP00000256383,ENSP00000258729,ENSP00000258962,ENSP00000261700,ENSP00000262709,ENSP00000262803,ENSP00000264018,ENSP00000264645…	ACTL6A,ALYREF,ARGLU1,ARID1A,ASPH,C14orf166,CAPRIN1,CASC3,CDC5L,CDK1,CIR1,CIRBP,CKAP2,CLTC,CSDA,DAZAP1,DDX1,DDX17,DDX3X,DDX41,DDX5,DDX6,DHX36,DPF2,EEF1A1,EIF2C1,EIF2C2,EIF2S1,EIF4G1,ELAVL1,EPRS,EWSR1,FHL2,FLNA,FMR1,FUBP3,FUS,FXR1,GAPDH,GNB2L1,HIST1H1C,HIST1H4H,HNRNPA2B1,HNRNPD,HNRNPF,HNRNPH1,HNRNPK,HNRNPUL1,HNRPDL,HP1BP3,HSP90AB1,HSPB1,IFI16,IGF2BP1,IGF2BP2,IGF2BP3,ILF2,ILF3,JUP,LARP1,LMNA,MOV10,M…
GO.0034470	ncRNA processing	29	7.82e-14	ENSP00000199320,ENSP00000216038,ENSP00000220592,ENSP00000221801,ENSP00000233084,ENSP00000251453,ENSP00000254799,ENSP00000261700,ENSP00000265564,ENSP00000310448,ENSP00000311028,ENSP00000315476,ENSP00000339795,ENSP00000345156,ENSP00000345957,ENSP00000346045,ENSP00000346067,ENSP00000359345,ENSP00000362300,ENSP00000363676,ENSP00000369757,ENSP00000370589,ENSP00000379888,ENSP00000382392,ENSP00000393393…	C14orf166,C22orf28,DDX1,DIMT1,EIF2C1,EIF2C2,EXOSC4,EXOSC7,FBL,FTSJ3,GRSF1,NOP2,NOP56,RPL11,RPL14,RPL35A,RPL5,RPL7,RPS14,RPS16,RPS17,RPS19,RPS21,RPS24,RPS28,RPS6,RPS8,RPSA,SART1
GO.0042255	ribosome assembly	13	2.57e-13	ENSP00000296930,ENSP00000309830,ENSP00000311028,ENSP00000346045,ENSP00000346067,ENSP00000363559,ENSP00000369757,ENSP00000377640,ENSP00000382840,ENSP00000417229,ENSP00000435096,ENSP00000467676,ENSP00000470004	DDX3X,EIF2A,EIF6,NPM1,RPL24,RPL38,RPS14,RPS15,RPS17,RPS19,RPS25,RPS6,RPSA
GO.0010556	regulation of macromolecule biosynthetic process	117	6.55e-13	ENSP00000196551,ENSP00000202773,ENSP00000220592,ENSP00000225792,ENSP00000227378,ENSP00000228251,ENSP00000229239,ENSP00000233084,ENSP00000248553,ENSP00000253363,ENSP00000254108,ENSP00000254436,ENSP00000254480,ENSP00000254630,ENSP00000256383,ENSP00000258729,ENSP00000258962,ENSP00000261700,ENSP00000262709,ENSP00000262803,ENSP00000264018,ENSP00000264645,ENSP00000267064,ENSP00000269122,ENSP00000269305…	ACTL6A,ALYREF,ARGLU1,ARID1A,ASPH,C14orf166,CAPRIN1,CASC3,CDC5L,CDK1,CIR1,CIRBP,CKAP2,CLTC,CSDA,DDX1,DDX17,DDX3X,DDX41,DDX5,DDX6,DHX36,DPF2,EEF1A1,EIF2C1,EIF2C2,EIF2S1,EIF4G1,ELAVL1,EPRS,EWSR1,FHL2,FLNA,FMR1,FUBP3,FUS,FXR1,GAPDH,GNB2L1,HIST1H1C,HIST1H4H,HNRNPA2B1,HNRNPD,HNRNPK,HNRNPUL1,HNRPDL,HP1BP3,HSPA5,HSPA8,HSPB1,IFI16,IGF2BP1,IGF2BP2,IGF2BP3,ILF2,ILF3,JUP,LARP1,LMNA,MOV10,MTDH,NONO,NPM1,PABPC…
GO.0048024	regulation of mRNA splicing, via spliceosome	15	1.27e-12	ENSP00000225792,ENSP00000227378,ENSP00000229390,ENSP00000233078,ENSP00000258962,ENSP00000307863,ENSP00000309166,ENSP00000325905,ENSP00000346634,ENSP00000346694,ENSP00000349428,ENSP00000401371,ENSP00000416959,ENSP00000420195,ENSP00000472998	DAZAP1,DDX5,HNRNPA2B1,HSPA8,PTBP1,RBM4,SNRNP70,SRSF1,SRSF10,SRSF7,SRSF9,THRAP3,TIA1,TRA2B,U2AF2
GO.0051179	localization	127	1.51e-12	ENSP00000196551,ENSP00000202773,ENSP00000216727,ENSP00000222247,ENSP00000222388,ENSP00000225430,ENSP00000229390,ENSP00000230050,ENSP00000242285,ENSP00000251453,ENSP00000252543,ENSP00000253788,ENSP00000256383,ENSP00000258729,ENSP00000258962,ENSP00000259469,ENSP00000261700,ENSP00000262584,ENSP00000262803,ENSP00000264645,ENSP00000264705,ENSP00000265100,ENSP00000267884,ENSP00000269122,ENSP00000272317…	ABCF2,ACTG1,AIMP1,ALYREF,ARID1A,ASPH,ATP2A2,BAG4,C14orf166,CAD,CASC3,CCT3,CCT4,CDK1,CHERP,CLTA,CLTC,DSP,EIF2S1,EIF2S2,EIF6,FLNA,FMR1,G3BP1,HDLBP,HNRNPA1,HNRNPA2B1,HNRNPA3,HSP90AB1,HSP90B1,IGF2BP1,IGF2BP2,IGF2BP3,JUP,MAP4,MVP,NCL,NPM1,PABPN1,PHB2,PIP,PLRG1,PRPF40A,RAN,RPL10,RPL10A,RPL11,RPL12,RPL13,RPL13A,RPL14,RPL15,RPL17,RPL18,RPL18A,RPL19,RPL21,RPL22,RPL23,RPL23A,RPL24,RPL26L1,RPL27,RPL27A,RPL3…
GO.2000112	regulation of cellular macromolecule biosynthetic process	114	2.89e-12	ENSP00000196551,ENSP00000202773,ENSP00000220592,ENSP00000225792,ENSP00000227378,ENSP00000228251,ENSP00000229239,ENSP00000233084,ENSP00000248553,ENSP00000253363,ENSP00000254436,ENSP00000254480,ENSP00000254630,ENSP00000256383,ENSP00000258729,ENSP00000258962,ENSP00000261700,ENSP00000262709,ENSP00000262803,ENSP00000264018,ENSP00000264645,ENSP00000267064,ENSP00000269305,ENSP00000272317,ENSP00000276079…	ACTL6A,ALYREF,ARGLU1,ARID1A,ASPH,C14orf166,CAPRIN1,CASC3,CDC5L,CDK1,CIR1,CIRBP,CKAP2,CSDA,DDX1,DDX17,DDX3X,DDX41,DDX5,DDX6,DHX36,DPF2,EEF1A1,EIF2C1,EIF2C2,EIF2S1,EIF4G1,ELAVL1,EPRS,EWSR1,FHL2,FLNA,FMR1,FUBP3,FXR1,GAPDH,GNB2L1,HIST1H1C,HIST1H4H,HNRNPA2B1,HNRNPD,HNRNPK,HNRNPUL1,HNRPDL,HP1BP3,HSPA5,HSPA8,HSPB1,IFI16,IGF2BP1,IGF2BP2,IGF2BP3,ILF2,ILF3,JUP,LARP1,LMNA,MOV10,MTDH,NONO,NPM1,PABPC1,PHB,PHB…
GO.0031123	RNA 3 -end processing	17	3.4e-12	ENSP00000215829,ENSP00000216727,ENSP00000221801,ENSP00000229390,ENSP00000254799,ENSP00000258962,ENSP00000291552,ENSP00000307863,ENSP00000313007,ENSP00000315476,ENSP00000325905,ENSP00000345957,ENSP00000346067,ENSP00000362820,ENSP00000377892,ENSP00000400591,ENSP00000421592	ALYREF,EXOSC4,FBL,GRSF1,PABPC1,PABPN1,RPS21,RPSA,SNRPD3,SNRPE,SRSF1,SRSF3,SRSF5,SRSF7,SRSF9,U2AF1,U2AF2
GO.0042274	ribosomal small subunit biogenesis	13	3.49e-12	ENSP00000251453,ENSP00000309830,ENSP00000311028,ENSP00000345957,ENSP00000346045,ENSP00000346067,ENSP00000369757,ENSP00000379888,ENSP00000414321,ENSP00000435096,ENSP00000467676,ENSP00000470004,ENSP00000472469	RPL38,RPS14,RPS15,RPS16,RPS17,RPS19,RPS21,RPS24,RPS25,RPS28,RPS6,RPS8,RPSA
GO.0051028	mRNA transport	20	3.69e-12	ENSP00000216727,ENSP00000229390,ENSP00000258729,ENSP00000258962,ENSP00000262803,ENSP00000264645,ENSP00000290341,ENSP00000291552,ENSP00000307863,ENSP00000312122,ENSP00000325905,ENSP00000341826,ENSP00000349977,ENSP00000359506,ENSP00000362820,ENSP00000371634,ENSP00000376309,ENSP00000377892,ENSP00000420195,ENSP00000421592	ALYREF,CASC3,FMR1,HNRNPA1,HNRNPA3,IGF2BP1,IGF2BP2,IGF2BP3,MVP,PABPN1,SEC13,SRSF1,SRSF10,SRSF3,SRSF5,SRSF7,SRSF9,U2AF1,U2AF2,UPF1
GO.0060255	regulation of macromolecule metabolic process	144	8.38e-12	ENSP00000196551,ENSP00000202773,ENSP00000216727,ENSP00000219473,ENSP00000220592,ENSP00000221740,ENSP00000223029,ENSP00000224237,ENSP00000225792,ENSP00000228251,ENSP00000229239,ENSP00000229390,ENSP00000233078,ENSP00000233084,ENSP00000242351,ENSP00000244565,ENSP00000248553,ENSP00000253363,ENSP00000254108,ENSP00000254436,ENSP00000254480,ENSP00000254630,ENSP00000256383,ENSP00000258729,ENSP00000258962…	ACTG2,ACTL6A,AIMP2,ALYREF,ARGLU1,ARID1A,ASPH,BAG4,C14orf166,CAPRIN1,CASC3,CASP14,CDC5L,CDK1,CIR1,CIRBP,CKAP2,CLTC,CSDA,DAZAP1,DDX1,DDX17,DDX3X,DDX41,DDX5,DDX6,DHX36,DHX9,DNAJC10,DPF2,EEF1A1,EIF2C1,EIF2C2,EIF2S1,EIF4A1,EIF4G1,ELAVL1,EPRS,EWSR1,FHL2,FLNA,FMR1,FUBP3,FUS,FXR1,GAPDH,HIST1H1C,HIST1H4H,HNRNPA0,HNRNPA2B1,HNRNPC,HNRNPF,HNRNPH1,HNRNPK,HNRNPU,HNRNPUL1,HNRPDL,HP1BP3,HSP90B1,HSPA5,HSPB1,IFI16…
GO.0034622	cellular macromolecular complex assembly	39	8.9e-12	ENSP00000215829,ENSP00000220592,ENSP00000229390,ENSP00000233084,ENSP00000244520,ENSP00000258962,ENSP00000261182,ENSP00000264018,ENSP00000264071,ENSP00000285873,ENSP00000296930,ENSP00000300413,ENSP00000301071,ENSP00000309830,ENSP00000310448,ENSP00000311028,ENSP00000312625,ENSP00000317123,ENSP00000318697,ENSP00000322887,ENSP00000336799,ENSP00000339566,ENSP00000341289,ENSP00000342374,ENSP00000346045…	CIRBP,DDX1,DDX3X,DDX6,EIF2A,EIF2C1,EIF2C2,EIF6,GEMIN5,HIST1H1C,HIST1H2BL,HP1BP3,NAP1L1,NPM1,RPL24,RPL38,RPS14,RPS15,RPS17,RPS19,RPS25,RPS6,RPSA,SART1,SNRNP200,SNRPC,SNRPD1,SNRPD2,SNRPD3,SNRPE,SRSF1,SRSF10,SRSF5,SRSF9,TUBA1A,TUBA1B,TUBB4A,TUBB4B,TUBB6
GO.0044085	cellular component biogenesis	76	9.63e-12	ENSP00000199320,ENSP00000215829,ENSP00000220592,ENSP00000221801,ENSP00000229390,ENSP00000233084,ENSP00000244520,ENSP00000251453,ENSP00000254436,ENSP00000257192,ENSP00000258962,ENSP00000261182,ENSP00000264018,ENSP00000264071,ENSP00000265564,ENSP00000269305,ENSP00000272317,ENSP00000285873,ENSP00000287322,ENSP00000295688,ENSP00000296930,ENSP00000299767,ENSP00000300413,ENSP00000301071,ENSP00000306881…	BAG4,CCT3,CIRBP,DDX1,DDX3X,DDX6,DIMT1,DSG1,EBNA1BP2,EIF2A,EIF2C1,EIF2C2,EIF6,EPRS,EXOSC4,EXOSC7,FBL,FLNA,FLNC,FTSJ3,GEMIN5,HIST1H1C,HIST1H2BL,HP1BP3,HSP90B1,MTDH,NAP1L1,NOP16,NOP2,NOP56,NPM1,PLEC,RAN,RPL11,RPL14,RPL24,RPL35A,RPL38,RPL5,RPL7,RPL7A,RPLP0,RPS14,RPS16,RPS17,RPS19,RPS21,RPS24,RPS25,RPS27A,RPS28,RPS6,RPS8,RPSA,SART1,SEC13,SEC16A,SEC23A,SNRNP200,SNRPC,SNRPD1,SNRPD2,SNRPD3,SNRPE,SRSF1,SR…
GO.0009889	regulation of biosynthetic process	118	1.55e-11	ENSP00000196551,ENSP00000202773,ENSP00000220592,ENSP00000225792,ENSP00000227378,ENSP00000228251,ENSP00000229239,ENSP00000233084,ENSP00000248553,ENSP00000253363,ENSP00000254108,ENSP00000254436,ENSP00000254480,ENSP00000254630,ENSP00000256383,ENSP00000258729,ENSP00000258962,ENSP00000261700,ENSP00000262709,ENSP00000262803,ENSP00000264018,ENSP00000264645,ENSP00000267064,ENSP00000269122,ENSP00000269305…	ACTL6A,ALYREF,ARGLU1,ARID1A,ASPH,C14orf166,CAPRIN1,CASC3,CDC5L,CDK1,CIR1,CIRBP,CKAP2,CLTC,CSDA,DDX1,DDX17,DDX3X,DDX41,DDX5,DDX6,DHX36,DPF2,EEF1A1,EIF2C1,EIF2C2,EIF2S1,EIF4G1,ELAVL1,EPRS,EWSR1,FHL2,FLNA,FMR1,FUBP3,FUS,FXR1,GAPDH,GNB2L1,HIST1H1C,HIST1H4H,HNRNPA2B1,HNRNPD,HNRNPK,HNRNPUL1,HNRPDL,HP1BP3,HSP90AB1,HSPA5,HSPA8,HSPB1,IFI16,IGF2BP1,IGF2BP2,IGF2BP3,ILF2,ILF3,JUP,LARP1,LMNA,MOV10,MTDH,NONO,N…
GO.0019538	protein metabolic process	118	1.7e-11	ENSP00000081029,ENSP00000196551,ENSP00000202773,ENSP00000215829,ENSP00000219070,ENSP00000219473,ENSP00000220592,ENSP00000221740,ENSP00000221801,ENSP00000222247,ENSP00000223029,ENSP00000229239,ENSP00000230050,ENSP00000244565,ENSP00000251453,ENSP00000251636,ENSP00000252543,ENSP00000253099,ENSP00000254436,ENSP00000254630,ENSP00000258455,ENSP00000258729,ENSP00000259469,ENSP00000261413,ENSP00000264065…	ACTL6A,AIMP1,AIMP2,ASPH,BAG4,CAD,CASP14,CCT3,CCT4,CDK1,CFL1,DAP3,DCD,DDX3X,DHX29,DNAJC10,DSP,EEF1A1,EEF1G,EIF2C2,EIF2S2,EIF4A1,EIF4G1,EIF6,FBL,GADD45GIP1,GAPDH,HIST1H4H,HSP90AB1,HSP90B1,HSPA5,IFI16,IGF2BP3,ILF3,LARP1,LMNA,MMP2,MRPL4,MRPL40,MRPS22,MRPS27,MRPS31,MRPS35,MRPS9,NPM1,PABPC1,PABPC4,PCMT1,PHB,PIP,PRKDC,PTCD3,RBM14,RBM3,RBM4,RPL10,RPL12,RPL13,RPL14,RPL17,RPL18,RPL18A,RPL21,RPL22,RPL24,RPL…
GO.0031326	regulation of cellular biosynthetic process	117	1.8e-11	ENSP00000196551,ENSP00000202773,ENSP00000220592,ENSP00000225792,ENSP00000227378,ENSP00000228251,ENSP00000229239,ENSP00000233084,ENSP00000248553,ENSP00000253363,ENSP00000254108,ENSP00000254436,ENSP00000254480,ENSP00000254630,ENSP00000256383,ENSP00000258729,ENSP00000258962,ENSP00000261700,ENSP00000262709,ENSP00000262803,ENSP00000264018,ENSP00000264645,ENSP00000267064,ENSP00000269305,ENSP00000272317…	ACTL6A,ALYREF,ARGLU1,ARID1A,ASPH,C14orf166,CAPRIN1,CASC3,CDC5L,CDK1,CIR1,CIRBP,CKAP2,CSDA,DDX1,DDX17,DDX3X,DDX41,DDX5,DDX6,DHX36,DPF2,EEF1A1,EIF2C1,EIF2C2,EIF2S1,EIF4G1,ELAVL1,EPRS,EWSR1,FHL2,FLNA,FMR1,FUBP3,FUS,FXR1,GAPDH,GNB2L1,HIST1H1C,HIST1H4H,HNRNPA2B1,HNRNPD,HNRNPK,HNRNPUL1,HNRPDL,HP1BP3,HSP90AB1,HSPA5,HSPA8,HSPB1,IFI16,IGF2BP1,IGF2BP2,IGF2BP3,ILF2,ILF3,JUP,LARP1,LMNA,MOV10,MTDH,NONO,NPM1,P…
GO.0010629	negative regulation of gene expression	62	2.63e-11	ENSP00000220592,ENSP00000225792,ENSP00000227378,ENSP00000229239,ENSP00000229390,ENSP00000254436,ENSP00000258729,ENSP00000269305,ENSP00000272317,ENSP00000276079,ENSP00000289352,ENSP00000290341,ENSP00000300408,ENSP00000305230,ENSP00000307863,ENSP00000309166,ENSP00000311028,ENSP00000313007,ENSP00000320485,ENSP00000322887,ENSP00000322909,ENSP00000323967,ENSP00000325905,ENSP00000336783,ENSP00000338235…	ARID1A,CAPRIN1,CIR1,CIRBP,DDX3X,DDX5,EIF2C1,EIF2C2,EPRS,FHL2,FLNA,FMR1,FXR1,GAPDH,GNB2L1,HIST1H1C,HIST1H4H,HNRNPA2B1,HNRNPAB,HNRNPK,HSPA8,IFI16,IGF2BP1,IGF2BP2,IGF2BP3,ILF3,MOV10,MTDH,NONO,PABPC1,PARP1,PHB,PHB2,PSPC1,PTBP1,PURB,RAN,RBM3,RBM4,RPL13A,RPS13,RPS14,RPS26,RPS27A,SFPQ,SMARCA4,SMARCE1,SRP9,SRSF10,SRSF7,SRSF9,SYNCRIP,TIA1,TNRC6A,TNRC6B,TNRC6C,TP53,TRIM21,U2AF2,XRCC5,XRCC6,YBX1
GO.0051172	negative regulation of nitrogen compound metabolic process	60	2.08e-10	ENSP00000220592,ENSP00000225792,ENSP00000227378,ENSP00000229239,ENSP00000229390,ENSP00000254436,ENSP00000258729,ENSP00000269122,ENSP00000272317,ENSP00000276079,ENSP00000289352,ENSP00000290341,ENSP00000300408,ENSP00000305230,ENSP00000307863,ENSP00000309166,ENSP00000311028,ENSP00000313007,ENSP00000320485,ENSP00000322887,ENSP00000322909,ENSP00000323967,ENSP00000325905,ENSP00000336783,ENSP00000338235…	ARID1A,CAPRIN1,CIR1,CIRBP,CLTC,DDX3X,DDX5,EIF2C1,EIF2C2,EPRS,FHL2,FLNA,FMR1,FXR1,GAPDH,GNB2L1,HIST1H1C,HIST1H4H,HNRNPA2B1,HNRNPAB,HNRNPK,HSPA8,IFI16,IGF2BP1,IGF2BP2,IGF2BP3,ILF3,MTDH,NONO,PABPC1,PARP1,PHB,PHB2,PLRG1,PSPC1,PTBP1,PURB,RBM4,RPL13A,RPS13,RPS14,RPS26,RPS27A,RPS3,SFPQ,SMARCA4,SMARCE1,SRP9,SRSF10,SRSF7,SRSF9,SYNCRIP,TIA1,TNRC6A,TNRC6C,TRIM21,U2AF2,XRCC5,XRCC6,YBX1
GO.0006405	RNA export from nucleus	15	5.85e-10	ENSP00000216727,ENSP00000229390,ENSP00000258962,ENSP00000262803,ENSP00000291552,ENSP00000307863,ENSP00000325905,ENSP00000341826,ENSP00000346067,ENSP00000362820,ENSP00000376176,ENSP00000377892,ENSP00000420195,ENSP00000421592,ENSP00000472469	ALYREF,HNRNPA1,PABPN1,RAN,RPS28,RPSA,SRSF1,SRSF10,SRSF3,SRSF5,SRSF7,SRSF9,U2AF1,U2AF2,UPF1
GO.0071426	ribonucleoprotein complex export from nucleus	15	5.85e-10	ENSP00000216727,ENSP00000229390,ENSP00000258962,ENSP00000262803,ENSP00000291552,ENSP00000307863,ENSP00000325905,ENSP00000346067,ENSP00000362820,ENSP00000363559,ENSP00000376176,ENSP00000377892,ENSP00000420195,ENSP00000421592,ENSP00000472469	ALYREF,EIF6,PABPN1,RAN,RPS28,RPSA,SRSF1,SRSF10,SRSF3,SRSF5,SRSF7,SRSF9,U2AF1,U2AF2,UPF1
GO.0000028	ribosomal small subunit assembly	8	7.87e-10	ENSP00000309830,ENSP00000311028,ENSP00000346045,ENSP00000346067,ENSP00000369757,ENSP00000435096,ENSP00000467676,ENSP00000470004	RPL38,RPS14,RPS15,RPS17,RPS19,RPS25,RPS6,RPSA
GO.0071166	ribonucleoprotein complex localization	15	8.4e-10	ENSP00000216727,ENSP00000229390,ENSP00000258962,ENSP00000262803,ENSP00000291552,ENSP00000307863,ENSP00000325905,ENSP00000346067,ENSP00000362820,ENSP00000363559,ENSP00000376176,ENSP00000377892,ENSP00000420195,ENSP00000421592,ENSP00000472469	ALYREF,EIF6,PABPN1,RAN,RPS28,RPSA,SRSF1,SRSF10,SRSF3,SRSF5,SRSF7,SRSF9,U2AF1,U2AF2,UPF1
GO.0042273	ribosomal large subunit biogenesis	9	8.71e-10	ENSP00000309830,ENSP00000339795,ENSP00000345156,ENSP00000359345,ENSP00000363559,ENSP00000363676,ENSP00000373810,ENSP00000377640,ENSP00000393393	EIF6,NOP16,RPL11,RPL14,RPL24,RPL35A,RPL38,RPL5,RPL7
GO.0031124	mRNA 3 -end processing	13	1.7e-09	ENSP00000215829,ENSP00000216727,ENSP00000229390,ENSP00000254799,ENSP00000258962,ENSP00000291552,ENSP00000307863,ENSP00000313007,ENSP00000325905,ENSP00000362820,ENSP00000377892,ENSP00000400591,ENSP00000421592	ALYREF,GRSF1,PABPC1,PABPN1,SNRPD3,SNRPE,SRSF1,SRSF3,SRSF5,SRSF7,SRSF9,U2AF1,U2AF2
GO.0010628	positive regulation of gene expression	64	2.3e-09	ENSP00000220592,ENSP00000224237,ENSP00000225792,ENSP00000227378,ENSP00000228251,ENSP00000233078,ENSP00000254436,ENSP00000261700,ENSP00000267064,ENSP00000269305,ENSP00000272317,ENSP00000291009,ENSP00000295137,ENSP00000296930,ENSP00000300408,ENSP00000307863,ENSP00000311113,ENSP00000311747,ENSP00000313007,ENSP00000313199,ENSP00000313420,ENSP00000318177,ENSP00000318415,ENSP00000320485,ENSP00000322887…	ACTG2,ALYREF,ARID1A,ASPH,C14orf166,CIRBP,CKAP2,CSDA,DAZAP1,DDX17,DDX3X,DDX41,DDX5,DHX36,EIF2A,EIF2C1,EIF2C2,ELAVL1,FHL2,FUBP3,HNRNPAB,HNRNPD,HNRNPK,HSPA5,HSPA8,IFI16,ILF2,ILF3,JUP,LARP1,LMNA,MTDH,NPM1,PABPC1,PARP1,PHB,PHB2,PIP,PRKDC,PTBP1,RAN,RBM14,RBM3,RBMXL1,RPS27A,RPS3,SMARCA4,SMARCC2,SNRNP70,SS18,TAF15,TF,THRAP3,TNRC6B,TNRC6C,TP53,TRA2B,TRIM21,TRIM25,U2AF2,VIM,WIBG,XRCC6,YBX1
GO.0080090	regulation of primary metabolic process	137	4.27e-09	ENSP00000196551,ENSP00000202773,ENSP00000216727,ENSP00000219473,ENSP00000220592,ENSP00000221740,ENSP00000223029,ENSP00000225792,ENSP00000228251,ENSP00000229239,ENSP00000229390,ENSP00000233078,ENSP00000233084,ENSP00000242351,ENSP00000244565,ENSP00000248553,ENSP00000253363,ENSP00000254108,ENSP00000254436,ENSP00000254480,ENSP00000254630,ENSP00000256383,ENSP00000258729,ENSP00000258962,ENSP00000261700…	ACTL6A,AIMP2,ALYREF,ARGLU1,ARID1A,ASPH,BAG4,C14orf166,CAPRIN1,CASC3,CASP14,CDC5L,CDK1,CIR1,CIRBP,CKAP2,CLTC,CSDA,DAZAP1,DDX1,DDX17,DDX3X,DDX41,DDX5,DDX6,DHX36,DNAJC10,DPF2,EEF1A1,EIF2C1,EIF2C2,EIF2S1,EIF4G1,ELAVL1,EPRS,EWSR1,FHL2,FLNA,FMR1,FUBP3,FUS,FXR1,GAPDH,GNB2L1,HIST1H1C,HIST1H4H,HNRNPA2B1,HNRNPD,HNRNPF,HNRNPH1,HNRNPK,HNRNPUL1,HNRPDL,HP1BP3,HSP90B1,HSPA5,HSPB1,IFI16,IGF2BP1,IGF2BP2,IGF2BP3,I…
GO.0051168	nuclear export	16	6.17e-09	ENSP00000216727,ENSP00000229390,ENSP00000258962,ENSP00000262803,ENSP00000291552,ENSP00000307863,ENSP00000325905,ENSP00000341826,ENSP00000346067,ENSP00000362820,ENSP00000363559,ENSP00000376176,ENSP00000377892,ENSP00000420195,ENSP00000421592,ENSP00000472469	ALYREF,EIF6,HNRNPA1,PABPN1,RAN,RPS28,RPSA,SRSF1,SRSF10,SRSF3,SRSF5,SRSF7,SRSF9,U2AF1,U2AF2,UPF1
GO.0009987	cellular process	244	1e-08	ENSP00000081029,ENSP00000161863,ENSP00000196551,ENSP00000199320,ENSP00000202773,ENSP00000215829,ENSP00000216038,ENSP00000216727,ENSP00000219473,ENSP00000220592,ENSP00000221419,ENSP00000221740,ENSP00000221801,ENSP00000222247,ENSP00000225792,ENSP00000227378,ENSP00000228251,ENSP00000229239,ENSP00000229390,ENSP00000230050,ENSP00000233078,ENSP00000233084,ENSP00000233468,ENSP00000240423,ENSP00000240851…	ACTL6A,AGL,AIMP1,ALYREF,ARGLU1,ARID1A,ASPH,ATP2A2,BCAS2,C14orf166,C22orf28,CAD,CAPRIN1,CASC3,CASP14,CCDC124,CDC5L,CIR1,CIRBP,CKAP2,CLTA,CLTC,COPA,COPB1,COPB2,CSDA,DAZAP1,DDX1,DDX17,DDX3X,DDX5,DDX6,DHX29,DHX30,DHX36,DIMT1,DPF2,DSG1,DSP,EEF1A1,EEF1G,EIF2C1,EIF2C2,EIF4A1,EIF6,EWSR1,EXOSC4,EXOSC7,FBL,FHL3,FLNA,FTSJ3,FUBP3,FXR1,G3BP1,GADD45GIP1,GAPDH,GEMIN5,GRSF1,HIST1H1C,HIST1H2BL,HIST1H4H,HNRNPA0,HN…
GO.0006369	termination of RNA polymerase II transcription	11	1.37e-08	ENSP00000215829,ENSP00000216727,ENSP00000229390,ENSP00000258962,ENSP00000291552,ENSP00000307863,ENSP00000325905,ENSP00000362820,ENSP00000377892,ENSP00000400591,ENSP00000421592	ALYREF,PABPN1,SNRPD3,SNRPE,SRSF1,SRSF3,SRSF5,SRSF7,SRSF9,U2AF1,U2AF2
GO.0006913	nucleocytoplasmic transport	21	2.25e-08	ENSP00000216727,ENSP00000229390,ENSP00000258962,ENSP00000262803,ENSP00000269305,ENSP00000291552,ENSP00000296930,ENSP00000307863,ENSP00000325905,ENSP00000341826,ENSP00000346067,ENSP00000357283,ENSP00000362820,ENSP00000363559,ENSP00000376176,ENSP00000377865,ENSP00000377892,ENSP00000420195,ENSP00000421592,ENSP00000441875,ENSP00000472469	ALYREF,EIF6,HNRNPA1,LMNA,NPM1,PABPN1,PHB2,RAN,RPL23,RPS28,RPSA,SRSF1,SRSF10,SRSF3,SRSF5,SRSF7,SRSF9,TP53,U2AF1,U2AF2,UPF1
GO.0051173	positive regulation of nitrogen compound metabolic process	63	3.11e-08	ENSP00000220592,ENSP00000225792,ENSP00000227378,ENSP00000228251,ENSP00000233078,ENSP00000242351,ENSP00000254436,ENSP00000261700,ENSP00000267064,ENSP00000269305,ENSP00000272317,ENSP00000296930,ENSP00000300408,ENSP00000307863,ENSP00000311113,ENSP00000311747,ENSP00000313007,ENSP00000313199,ENSP00000313420,ENSP00000318177,ENSP00000318415,ENSP00000320485,ENSP00000322887,ENSP00000322909,ENSP00000323889…	ALYREF,ARID1A,ASPH,C14orf166,CIRBP,CKAP2,CSDA,DAZAP1,DDX17,DDX3X,DDX41,DDX5,DHX36,EIF2A,EIF2C1,EIF2C2,ELAVL1,FHL2,FUBP3,GNB2L1,HNRNPAB,HNRNPD,HNRNPK,HSP90AB1,HSPA8,IFI16,ILF2,ILF3,JUP,LARP1,LMNA,MTDH,NPM1,PABPC1,PARP1,PHB,PHB2,PRKDC,PTBP1,RAN,RBM14,RBM3,RBMXL1,RPS27A,RPS3,SMARCA4,SMARCC2,SNRNP70,SS18,TAF15,TF,THRAP3,TNRC6B,TNRC6C,TP53,TRA2B,TRIM21,TRIM25,U2AF2,WIBG,XRCC6,YBX1,ZC3HAV1
GO.0019222	regulation of metabolic process	150	4.63e-08	ENSP00000196551,ENSP00000202773,ENSP00000216727,ENSP00000219473,ENSP00000220592,ENSP00000221740,ENSP00000223029,ENSP00000224237,ENSP00000225792,ENSP00000228251,ENSP00000229239,ENSP00000229390,ENSP00000233078,ENSP00000233084,ENSP00000242351,ENSP00000244565,ENSP00000248553,ENSP00000253363,ENSP00000254108,ENSP00000254436,ENSP00000254480,ENSP00000254630,ENSP00000258729,ENSP00000258962,ENSP00000261700…	ACTG2,ACTL6A,AIMP2,ALYREF,ARGLU1,ARID1A,ASPH,BAG4,C14orf166,CAPRIN1,CASC3,CASP14,CDC5L,CDK1,CIR1,CIRBP,CKAP2,CLTC,CSDA,DAZAP1,DDX1,DDX17,DDX3X,DDX41,DDX5,DDX6,DHX36,DHX9,DNAJC10,DPF2,EEF1A1,EIF2C1,EIF2C2,EIF4A1,EIF4G1,ELAVL1,EPRS,EWSR1,FHL2,FLNA,FMR1,FUBP3,FUS,FXR1,GAPDH,GNB2L1,HIST1H1C,HIST1H4H,HNRNPA0,HNRNPA2B1,HNRNPC,HNRNPF,HNRNPH1,HNRNPK,HNRNPU,HNRNPUL1,HNRPDL,HP1BP3,HSP90B1,HSPA5,HSPB1,IFI16…
GO.0031323	regulation of cellular metabolic process	137	5.43e-08	ENSP00000196551,ENSP00000202773,ENSP00000216727,ENSP00000219473,ENSP00000220592,ENSP00000221740,ENSP00000223029,ENSP00000225792,ENSP00000228251,ENSP00000229239,ENSP00000229390,ENSP00000233078,ENSP00000233084,ENSP00000242351,ENSP00000244565,ENSP00000248553,ENSP00000253363,ENSP00000254108,ENSP00000254436,ENSP00000254480,ENSP00000254630,ENSP00000258729,ENSP00000258962,ENSP00000261700,ENSP00000262709…	ACTL6A,AIMP2,ALYREF,ARGLU1,ARID1A,ASPH,BAG4,C14orf166,CAPRIN1,CASC3,CASP14,CDC5L,CDK1,CIR1,CIRBP,CKAP2,CSDA,DAZAP1,DDX1,DDX17,DDX3X,DDX41,DDX5,DDX6,DHX36,DNAJC10,DPF2,EEF1A1,EIF2C1,EIF2C2,EIF4G1,ELAVL1,EPRS,EWSR1,FHL2,FLNA,FMR1,FUBP3,FUS,FXR1,GAPDH,GNB2L1,HIST1H1C,HIST1H4H,HNRNPA2B1,HNRNPD,HNRNPF,HNRNPH1,HNRNPK,HNRNPUL1,HNRPDL,HP1BP3,HSP90B1,HSPA5,HSPB1,IFI16,IGF2BP1,IGF2BP2,IGF2BP3,ILF2,ILF3,IQG…
GO.1903313	positive regulation of mRNA metabolic process	10	6.98e-08	ENSP00000220592,ENSP00000227378,ENSP00000233078,ENSP00000242351,ENSP00000313007,ENSP00000336783,ENSP00000346634,ENSP00000401946,ENSP00000416959,ENSP00000472998	DAZAP1,EIF2C2,HSPA8,PABPC1,SNRNP70,THRAP3,TNRC6B,TNRC6C,TRA2B,ZC3HAV1
GO.0051254	positive regulation of RNA metabolic process	56	7e-08	ENSP00000220592,ENSP00000225792,ENSP00000227378,ENSP00000233078,ENSP00000242351,ENSP00000254436,ENSP00000261700,ENSP00000267064,ENSP00000269305,ENSP00000272317,ENSP00000296930,ENSP00000300408,ENSP00000307863,ENSP00000311113,ENSP00000311747,ENSP00000313007,ENSP00000313199,ENSP00000313420,ENSP00000318177,ENSP00000318415,ENSP00000320485,ENSP00000322909,ENSP00000323889,ENSP00000324173,ENSP00000336783…	ALYREF,ARID1A,ASPH,C14orf166,CKAP2,DAZAP1,DDX17,DDX3X,DDX41,DDX5,DHX36,EIF2A,EIF2C1,EIF2C2,FHL2,FUBP3,HNRNPAB,HNRNPD,HNRNPK,HSPA5,HSPA8,IFI16,ILF2,ILF3,JUP,LMNA,MTDH,NPM1,PABPC1,PARP1,PHB,PHB2,PRKDC,PTBP1,RAN,RBM14,RBMXL1,RPS27A,RPS3,SMARCA4,SMARCC2,SNRNP70,SS18,TAF15,TF,THRAP3,TNRC6B,TNRC6C,TP53,TRA2B,TRIM21,TRIM25,U2AF2,XRCC6,YBX1,ZC3HAV1
GO.0070934	CRD-mediated mRNA stabilization	5	1.22e-07	ENSP00000283179,ENSP00000290341,ENSP00000356520,ENSP00000358635,ENSP00000361626	DHX9,HNRNPU,IGF2BP1,SYNCRIP,YBX1
GO.0051252	regulation of RNA metabolic process	97	1.3e-07	ENSP00000202773,ENSP00000216727,ENSP00000220592,ENSP00000225792,ENSP00000229390,ENSP00000233078,ENSP00000233084,ENSP00000242351,ENSP00000253363,ENSP00000254108,ENSP00000254436,ENSP00000254480,ENSP00000258962,ENSP00000261700,ENSP00000262709,ENSP00000267064,ENSP00000269305,ENSP00000272317,ENSP00000276079,ENSP00000289352,ENSP00000295470,ENSP00000296930,ENSP00000300408,ENSP00000307863,ENSP00000309166…	ACTL6A,ALYREF,ARGLU1,ARID1A,ASPH,C14orf166,CDC5L,CDK1,CIR1,CKAP2,DAZAP1,DDX1,DDX17,DDX3X,DDX41,DDX5,DHX36,DPF2,EEF1A1,EIF2A,EIF2C1,EIF2C2,EWSR1,FHL2,FLNA,FUBP3,FUS,HIST1H1C,HIST1H4H,HNRNPA2B1,HNRNPD,HNRNPF,HNRNPH1,HNRNPK,HNRNPUL1,HNRPDL,HP1BP3,HSPA5,IFI16,ILF2,ILF3,JUP,LMNA,MOV10,MTDH,NONO,NPM1,PABPC1,PABPN1,PHB,PHB2,PLRG1,PRKDC,PSPC1,PTRF,PUF60,PURB,RAN,RBM14,RBM39,RBM4,RBMXL1,RPL6,RPS13,RPS14,R…
GO.0065003	macromolecular complex assembly	48	1.33e-07	ENSP00000215829,ENSP00000220592,ENSP00000229390,ENSP00000233084,ENSP00000244520,ENSP00000254436,ENSP00000258962,ENSP00000261182,ENSP00000264018,ENSP00000264071,ENSP00000269305,ENSP00000285873,ENSP00000295688,ENSP00000296930,ENSP00000300413,ENSP00000301071,ENSP00000306881,ENSP00000309830,ENSP00000310448,ENSP00000311028,ENSP00000312122,ENSP00000312625,ENSP00000317123,ENSP00000318697,ENSP00000322887…	CCT3,CIRBP,DDX1,DDX3X,DDX6,EIF2A,EIF2C1,EIF2C2,EIF6,EPRS,FLNA,GEMIN5,HIST1H1C,HIST1H2BL,HP1BP3,NAP1L1,NPM1,RPL24,RPL38,RPS14,RPS15,RPS17,RPS19,RPS25,RPS6,RPSA,SART1,SEC13,SEC16A,SEC23A,SNRNP200,SNRPC,SNRPD1,SNRPD2,SNRPD3,SNRPE,SRSF1,SRSF10,SRSF5,SRSF9,TP53,TRIM21,TUBA1A,TUBA1B,TUBB4A,TUBB4B,TUBB6,VCP
GO.0050685	positive regulation of mRNA processing	9	1.43e-07	ENSP00000220592,ENSP00000227378,ENSP00000233078,ENSP00000313007,ENSP00000336783,ENSP00000346634,ENSP00000401946,ENSP00000416959,ENSP00000472998	DAZAP1,EIF2C2,HSPA8,PABPC1,SNRNP70,THRAP3,TNRC6B,TNRC6C,TRA2B
GO.0010501	RNA secondary structure unwinding	10	1.49e-07	ENSP00000220592,ENSP00000225792,ENSP00000233084,ENSP00000264018,ENSP00000293831,ENSP00000362300,ENSP00000380033,ENSP00000382840,ENSP00000417078,ENSP00000422753	DDX1,DDX17,DDX3X,DDX41,DDX5,DDX6,DHX36,EIF2C1,EIF2C2,EIF4A1
GO.0033119	negative regulation of RNA splicing	8	1.5e-07	ENSP00000229390,ENSP00000307863,ENSP00000325905,ENSP00000346694,ENSP00000348849,ENSP00000349428,ENSP00000420195,ENSP00000435777	HNRNPA2B1,PTBP1,RPS13,RPS26,SRSF10,SRSF7,SRSF9,U2AF2
GO.0006353	DNA-templated transcription, termination	13	1.59e-07	ENSP00000215829,ENSP00000216727,ENSP00000229390,ENSP00000258962,ENSP00000291552,ENSP00000307863,ENSP00000325905,ENSP00000349541,ENSP00000362820,ENSP00000366396,ENSP00000377892,ENSP00000400591,ENSP00000421592	ALYREF,PABPN1,PTRF,SNRPD3,SNRPE,SRSF1,SRSF3,SRSF5,SRSF7,SRSF9,U2AF1,U2AF2,XRN2
GO.0010605	negative regulation of macromolecule metabolic process	71	3.21e-07	ENSP00000220592,ENSP00000225792,ENSP00000227378,ENSP00000229239,ENSP00000229390,ENSP00000248553,ENSP00000254436,ENSP00000254480,ENSP00000258729,ENSP00000264065,ENSP00000269122,ENSP00000272317,ENSP00000276079,ENSP00000287322,ENSP00000289352,ENSP00000290341,ENSP00000300408,ENSP00000305230,ENSP00000307863,ENSP00000309166,ENSP00000311028,ENSP00000313007,ENSP00000313420,ENSP00000320485,ENSP00000322887…	ARID1A,BAG4,CAPRIN1,CIR1,CIRBP,CLTC,DDX3X,DDX5,DNAJC10,EIF2C1,EIF2C2,EPRS,FHL2,FLNA,FMR1,FXR1,GAPDH,HIST1H1C,HIST1H4H,HNRNPA2B1,HNRNPAB,HNRNPK,HSP90AB1,HSPA8,HSPB1,IFI16,IGF2BP1,IGF2BP2,IGF2BP3,ILF3,MOV10,MTDH,MVP,NONO,PABPC1,PARP1,PHB,PHB2,PLRG1,PRKDC,PSPC1,PTBP1,PURB,RAN,RBM3,RBM4,RPL13A,RPS13,RPS14,RPS26,RPS27A,RPS3,SERPINH1,SFPQ,SMARCA4,SMARCC1,SMARCE1,SRP9,SRSF10,SRSF7,SRSF9,SYNCRIP,TIA1,TNR…
GO.0010558	negative regulation of macromolecule biosynthetic process	51	3.36e-07	ENSP00000220592,ENSP00000225792,ENSP00000227378,ENSP00000229239,ENSP00000254436,ENSP00000258729,ENSP00000269122,ENSP00000272317,ENSP00000276079,ENSP00000289352,ENSP00000290341,ENSP00000300408,ENSP00000305230,ENSP00000309166,ENSP00000311028,ENSP00000320485,ENSP00000322887,ENSP00000322909,ENSP00000323967,ENSP00000336783,ENSP00000338235,ENSP00000339566,ENSP00000339723,ENSP00000340329,ENSP00000343966…	ARID1A,CAPRIN1,CIR1,CIRBP,CLTC,DDX3X,DDX5,EIF2C1,EIF2C2,EPRS,FHL2,FLNA,FMR1,FXR1,GAPDH,GNB2L1,HIST1H1C,HIST1H4H,HNRNPA2B1,HNRNPAB,HNRNPK,HSPA8,IFI16,IGF2BP1,IGF2BP2,IGF2BP3,ILF3,MTDH,NONO,PARP1,PHB,PHB2,PLRG1,PSPC1,PURB,RBM4,RPL13A,RPS14,RPS27A,SFPQ,SMARCA4,SMARCE1,SRP9,SYNCRIP,TIA1,TNRC6A,TNRC6C,TRIM21,XRCC5,XRCC6,YBX1
GO.0000245	spliceosomal complex assembly	10	5.87e-07	ENSP00000229390,ENSP00000233084,ENSP00000244520,ENSP00000258962,ENSP00000300413,ENSP00000317123,ENSP00000342374,ENSP00000377892,ENSP00000400591,ENSP00000420195	DDX1,SNRNP200,SNRPC,SNRPD1,SNRPD2,SNRPE,SRSF1,SRSF10,SRSF5,SRSF9
GO.2000113	negative regulation of cellular macromolecule biosynthetic process	49	6.57e-07	ENSP00000220592,ENSP00000225792,ENSP00000227378,ENSP00000229239,ENSP00000254436,ENSP00000258729,ENSP00000272317,ENSP00000276079,ENSP00000289352,ENSP00000290341,ENSP00000300408,ENSP00000305230,ENSP00000309166,ENSP00000311028,ENSP00000320485,ENSP00000322887,ENSP00000322909,ENSP00000323967,ENSP00000336783,ENSP00000338235,ENSP00000339566,ENSP00000339723,ENSP00000340329,ENSP00000343966,ENSP00000346694…	ARID1A,CAPRIN1,CIR1,CIRBP,DDX3X,DDX5,EIF2C1,EIF2C2,EPRS,FHL2,FLNA,FMR1,FXR1,GAPDH,GNB2L1,HIST1H1C,HIST1H4H,HNRNPA2B1,HNRNPAB,HNRNPK,HSPA8,IFI16,IGF2BP1,IGF2BP2,IGF2BP3,ILF3,MTDH,NONO,PARP1,PHB,PHB2,PSPC1,PURB,RBM4,RPL13A,RPS14,RPS27A,SFPQ,SMARCA4,SMARCE1,SRP9,SYNCRIP,TIA1,TNRC6A,TNRC6C,TRIM21,XRCC5,XRCC6,YBX1
GO.0044699	single-organism process	212	7.31e-07	ENSP00000081029,ENSP00000196551,ENSP00000202773,ENSP00000216038,ENSP00000216727,ENSP00000219473,ENSP00000220592,ENSP00000221740,ENSP00000221801,ENSP00000222247,ENSP00000225430,ENSP00000227378,ENSP00000228251,ENSP00000229239,ENSP00000229390,ENSP00000230050,ENSP00000233084,ENSP00000233468,ENSP00000240423,ENSP00000240851,ENSP00000242285,ENSP00000244565,ENSP00000248553,ENSP00000249923,ENSP00000251453…	ACTG2,ACTL6A,AGL,AIMP1,ALYREF,ARID1A,ASPH,ATP2A2,C22orf28,CAD,CAPRIN1,CASP14,CCDC124,CCT3,CCT4,CDC5L,CHERP,CKAP2,CLTA,CLTC,COPA,COPB1,COPB2,CSDA,DDX1,DDX3X,DDX41,DDX6,DHX36,DHX9,DNAJB11,DPF2,DSP,EIF2A,EIF2C1,EIF2C2,EIF2S1,EIF6,ELAVL1,FBL,FLNA,FMR1,FXR1,G3BP1,GADD45GIP1,GAPDH,GRSF1,HDLBP,HIST1H4H,HNRNPA3,HNRNPAB,HNRNPC,HNRNPD,HNRNPH3,HNRNPK,HNRNPU,HP1BP3,HSP90AB1,HSP90B1,HSPA5,HSPA8,HSPB1,IFI16,IG…
GO.0006406	mRNA export from nucleus	11	2.3e-06	ENSP00000216727,ENSP00000229390,ENSP00000258962,ENSP00000262803,ENSP00000291552,ENSP00000307863,ENSP00000325905,ENSP00000362820,ENSP00000377892,ENSP00000420195,ENSP00000421592	ALYREF,PABPN1,SRSF1,SRSF10,SRSF3,SRSF5,SRSF7,SRSF9,U2AF1,U2AF2,UPF1
GO.0071427	mRNA-containing ribonucleoprotein complex export from nucleus	11	2.3e-06	ENSP00000216727,ENSP00000229390,ENSP00000258962,ENSP00000262803,ENSP00000291552,ENSP00000307863,ENSP00000325905,ENSP00000362820,ENSP00000377892,ENSP00000420195,ENSP00000421592	ALYREF,PABPN1,SRSF1,SRSF10,SRSF3,SRSF5,SRSF7,SRSF9,U2AF1,U2AF2,UPF1
GO.0016441	posttranscriptional gene silencing	9	2.49e-06	ENSP00000220592,ENSP00000309166,ENSP00000336783,ENSP00000350028,ENSP00000362300,ENSP00000365946,ENSP00000376176,ENSP00000379144,ENSP00000401946	EIF2C1,EIF2C2,MOV10,RAN,RBM3,RBM4,TNRC6A,TNRC6B,TNRC6C
GO.0010557	positive regulation of macromolecule biosynthetic process	55	3.02e-06	ENSP00000220592,ENSP00000225792,ENSP00000228251,ENSP00000248553,ENSP00000254436,ENSP00000261700,ENSP00000267064,ENSP00000269305,ENSP00000272317,ENSP00000296930,ENSP00000300408,ENSP00000311113,ENSP00000311747,ENSP00000313007,ENSP00000313199,ENSP00000313420,ENSP00000318177,ENSP00000318415,ENSP00000320485,ENSP00000322887,ENSP00000322909,ENSP00000323889,ENSP00000324173,ENSP00000336721,ENSP00000338235…	ALYREF,ARID1A,ASPH,C14orf166,CIRBP,CKAP2,CSDA,DDX17,DDX3X,DDX41,DDX5,DHX36,EIF2A,EIF2C1,EIF2C2,ELAVL1,FHL2,FUBP3,HNRNPAB,HNRNPD,HNRNPK,HSPA5,HSPB1,IFI16,ILF2,ILF3,JUP,LARP1,LMNA,MTDH,NPM1,PABPC1,PARP1,PHB,PHB2,PRKDC,PTBP1,RAN,RBM14,RBM3,RBMXL1,RPS27A,RPS3,SMARCA4,SMARCC2,SS18,TAF15,TF,THRAP3,TP53,TRIM21,TRIM25,WIBG,XRCC6,YBX1
GO.0031327	negative regulation of cellular biosynthetic process	50	3.65e-06	ENSP00000220592,ENSP00000225792,ENSP00000227378,ENSP00000229239,ENSP00000254436,ENSP00000258729,ENSP00000272317,ENSP00000276079,ENSP00000289352,ENSP00000290341,ENSP00000300408,ENSP00000305230,ENSP00000309166,ENSP00000311028,ENSP00000320485,ENSP00000322887,ENSP00000322909,ENSP00000323967,ENSP00000336783,ENSP00000338235,ENSP00000339566,ENSP00000339723,ENSP00000340329,ENSP00000343966,ENSP00000346694…	ARID1A,CAPRIN1,CIR1,CIRBP,DDX3X,DDX5,EIF2C1,EIF2C2,EPRS,FHL2,FLNA,FMR1,FXR1,GAPDH,GNB2L1,HIST1H1C,HIST1H4H,HNRNPA2B1,HNRNPAB,HNRNPK,HSPA8,IFI16,IGF2BP1,IGF2BP2,IGF2BP3,ILF3,MTDH,NONO,PARP1,PHB,PHB2,PLRG1,PSPC1,PURB,RBM4,RPL13A,RPS14,RPS27A,SFPQ,SMARCA4,SMARCE1,SRP9,SYNCRIP,TIA1,TNRC6A,TNRC6C,TRIM21,XRCC5,XRCC6,YBX1
GO.0045935	positive regulation of nucleobase-containing compound metabolic process	56	4.17e-06	ENSP00000220592,ENSP00000225792,ENSP00000227378,ENSP00000233078,ENSP00000242351,ENSP00000254436,ENSP00000261700,ENSP00000267064,ENSP00000269305,ENSP00000272317,ENSP00000296930,ENSP00000300408,ENSP00000307863,ENSP00000311113,ENSP00000311747,ENSP00000313007,ENSP00000313199,ENSP00000313420,ENSP00000318177,ENSP00000318415,ENSP00000320485,ENSP00000322909,ENSP00000323889,ENSP00000336783,ENSP00000338235…	ALYREF,ARID1A,ASPH,C14orf166,CKAP2,DAZAP1,DDX17,DDX3X,DDX41,DDX5,DHX36,EIF2A,EIF2C1,EIF2C2,FHL2,FUBP3,GNB2L1,HNRNPAB,HNRNPD,HNRNPK,HSPA8,IFI16,ILF2,ILF3,JUP,LMNA,MTDH,NPM1,PABPC1,PARP1,PHB,PHB2,PRKDC,PTBP1,RAN,RBM14,RBMXL1,RPS27A,RPS3,SMARCA4,SMARCC2,SNRNP70,SS18,TAF15,TF,THRAP3,TNRC6B,TNRC6C,TP53,TRA2B,TRIM21,TRIM25,U2AF2,XRCC6,YBX1,ZC3HAV1
GO.0071705	nitrogen compound transport	26	4.53e-06	ENSP00000216727,ENSP00000229390,ENSP00000258729,ENSP00000258962,ENSP00000261700,ENSP00000262803,ENSP00000264645,ENSP00000290341,ENSP00000291552,ENSP00000307863,ENSP00000312122,ENSP00000325905,ENSP00000341826,ENSP00000346067,ENSP00000346694,ENSP00000349977,ENSP00000359506,ENSP00000360671,ENSP00000362820,ENSP00000371634,ENSP00000376176,ENSP00000376309,ENSP00000377892,ENSP00000420195,ENSP00000421592…	ALYREF,C14orf166,CASC3,FMR1,HNRNPA1,HNRNPA2B1,HNRNPA3,IGF2BP1,IGF2BP2,IGF2BP3,MVP,PABPN1,RAN,RPS28,RPSA,SEC13,SLC25A5,SRSF1,SRSF10,SRSF3,SRSF5,SRSF7,SRSF9,U2AF1,U2AF2,UPF1
GO.0031047	gene silencing by RNA	10	6.24e-06	ENSP00000220592,ENSP00000309166,ENSP00000313007,ENSP00000336783,ENSP00000350028,ENSP00000362300,ENSP00000365946,ENSP00000376176,ENSP00000379144,ENSP00000401946	EIF2C1,EIF2C2,MOV10,PABPC1,RAN,RBM3,RBM4,TNRC6A,TNRC6B,TNRC6C
GO.0001649	osteoblast differentiation	13	6.36e-06	ENSP00000221801,ENSP00000262030,ENSP00000269122,ENSP00000283179,ENSP00000300408,ENSP00000317123,ENSP00000319690,ENSP00000322909,ENSP00000354045,ENSP00000356520,ENSP00000358635,ENSP00000421592,ENSP00000460871	ALYREF,ATP5B,CLTC,DHX9,FBL,FHL2,HNRNPC,HNRNPU,PHB,RRBP1,RSL1D1,SNRNP200,SYNCRIP
GO.0019219	regulation of nucleobase-containing compound metabolic process	97	6.47e-06	ENSP00000202773,ENSP00000216727,ENSP00000220592,ENSP00000225792,ENSP00000229390,ENSP00000233078,ENSP00000233084,ENSP00000242351,ENSP00000253363,ENSP00000254108,ENSP00000254436,ENSP00000254480,ENSP00000258962,ENSP00000261700,ENSP00000262709,ENSP00000267064,ENSP00000269305,ENSP00000272317,ENSP00000276079,ENSP00000289352,ENSP00000295470,ENSP00000296930,ENSP00000300408,ENSP00000307863,ENSP00000309166…	ACTL6A,ALYREF,ARGLU1,ARID1A,ASPH,C14orf166,CDC5L,CDK1,CIR1,CKAP2,DAZAP1,DDX1,DDX17,DDX3X,DDX41,DDX5,DHX36,DPF2,EEF1A1,EIF2A,EIF2C1,EIF2C2,EWSR1,FHL2,FLNA,FUBP3,FUS,GNB2L1,HIST1H1C,HIST1H4H,HNRNPA2B1,HNRNPD,HNRNPF,HNRNPH1,HNRNPK,HNRNPUL1,HNRPDL,HP1BP3,IFI16,ILF2,ILF3,JUP,LMNA,MOV10,MTDH,NONO,NPM1,PABPC1,PABPN1,PHB,PHB2,PLRG1,PRKDC,PSPC1,PTRF,PUF60,PURB,RAN,RBM14,RBM39,RBM4,RBMXL1,RPL6,RPS13,RPS14,…
GO.0032268	regulation of cellular protein metabolic process	68	8.16e-06	ENSP00000196551,ENSP00000219473,ENSP00000220592,ENSP00000221740,ENSP00000223029,ENSP00000228251,ENSP00000229239,ENSP00000233084,ENSP00000244565,ENSP00000248553,ENSP00000254436,ENSP00000254480,ENSP00000254630,ENSP00000256383,ENSP00000258729,ENSP00000258962,ENSP00000262803,ENSP00000264018,ENSP00000264065,ENSP00000264645,ENSP00000268182,ENSP00000269305,ENSP00000272317,ENSP00000287322,ENSP00000290341…	AIMP2,ASPH,BAG4,CAPRIN1,CASC3,CASP14,CDK1,CIRBP,CSDA,DDX1,DDX3X,DDX6,DNAJC10,EIF2A,EIF2C1,EIF2C2,EIF2S1,EIF4G1,ELAVL1,EPRS,FMR1,FXR1,GAPDH,HNRNPD,HSP90B1,HSPA5,HSPB1,IFI16,IGF2BP1,IGF2BP2,IGF2BP3,ILF3,IQGAP1,LARP1,MVP,PABPC1,PHB,PHB2,PRKDC,PTCD3,RBM3,RBM4,RPL13A,RPL38,RPS14,RPS23,RPS27A,RPS3,RPS5,SERPINH1,SMARCC1,SRP9,SRSF1,SYNCRIP,TF,TIA1,TNRC6A,TNRC6B,TNRC6C,TP53,TPX2,TRIM21,UNC5CL,UPF1,USP10,U…
GO.0033120	positive regulation of RNA splicing	7	8.29e-06	ENSP00000227378,ENSP00000233078,ENSP00000307863,ENSP00000346634,ENSP00000365439,ENSP00000416959,ENSP00000472998	DAZAP1,HNRNPK,HSPA8,SNRNP70,THRAP3,TRA2B,U2AF2
GO.0000387	spliceosomal snRNP assembly	8	1.02e-05	ENSP00000215829,ENSP00000244520,ENSP00000285873,ENSP00000300413,ENSP00000310448,ENSP00000342374,ENSP00000400591,ENSP00000420195	GEMIN5,SART1,SNRPC,SNRPD1,SNRPD2,SNRPD3,SNRPE,SRSF10
GO.0035195	gene silencing by miRNA	8	1.02e-05	ENSP00000220592,ENSP00000309166,ENSP00000336783,ENSP00000350028,ENSP00000362300,ENSP00000365946,ENSP00000376176,ENSP00000379144	EIF2C1,EIF2C2,MOV10,RAN,RBM3,RBM4,TNRC6A,TNRC6C
GO.0044763	single-organism cellular process	200	1.07e-05	ENSP00000081029,ENSP00000196551,ENSP00000202773,ENSP00000219070,ENSP00000219473,ENSP00000220592,ENSP00000221740,ENSP00000221801,ENSP00000222247,ENSP00000225430,ENSP00000225792,ENSP00000227378,ENSP00000229239,ENSP00000230050,ENSP00000233078,ENSP00000233084,ENSP00000240423,ENSP00000240851,ENSP00000242285,ENSP00000244565,ENSP00000248553,ENSP00000249923,ENSP00000251453,ENSP00000252543,ENSP00000253099…	ACTL6A,AGL,AIMP1,ALYREF,ARID1A,ASPH,ATP2A2,CAD,CAPRIN1,CASP14,CCDC124,CCT3,CCT4,CDC5L,CHERP,CKAP2,CLTA,CLTC,COPA,COPB1,COPB2,DAZAP1,DDX1,DDX3X,DDX41,DDX5,DDX6,DHX9,DNAJB11,DPF2,DSG1,DSP,EIF2A,EIF2C1,EIF2C2,EIF2S1,EIF4A1,FBL,FHL3,FLNA,FXR1,G3BP1,GADD45GIP1,GAPDH,HIST1H4H,HNRNPA3,HNRNPAB,HNRNPC,HNRNPH3,HNRNPK,HNRNPU,HP1BP3,HSP90AB1,HSP90B1,HSPA5,HSPA8,HSPB1,IFI16,IGF2BP1,IQGAP1,JUP,KTN1,LARP1,LMNA,…
GO.0031324	negative regulation of cellular metabolic process	67	1.07e-05	ENSP00000220592,ENSP00000225792,ENSP00000227378,ENSP00000229239,ENSP00000229390,ENSP00000248553,ENSP00000254436,ENSP00000254480,ENSP00000258729,ENSP00000264065,ENSP00000268182,ENSP00000272317,ENSP00000276079,ENSP00000287322,ENSP00000289352,ENSP00000290341,ENSP00000300408,ENSP00000305230,ENSP00000307863,ENSP00000309166,ENSP00000311028,ENSP00000313007,ENSP00000313420,ENSP00000320485,ENSP00000322887…	ARID1A,BAG4,CAPRIN1,CIR1,CIRBP,DDX3X,DDX5,DNAJC10,EIF2C1,EIF2C2,EPRS,FHL2,FLNA,FMR1,FXR1,GAPDH,HIST1H1C,HIST1H4H,HNRNPA2B1,HNRNPAB,HNRNPK,HSP90AB1,HSPA8,HSPB1,IFI16,IGF2BP1,IGF2BP2,IGF2BP3,ILF3,IQGAP1,MTDH,MVP,NONO,PABPC1,PARP1,PHB,PHB2,PLRG1,PRKDC,PSPC1,PTBP1,PURB,RBM4,RPL13A,RPS13,RPS14,RPS26,RPS27A,RPS3,SERPINH1,SFPQ,SMARCA4,SMARCC1,SMARCE1,SRP9,SRSF10,SRSF7,SRSF9,SYNCRIP,TIA1,TNRC6A,TNRC6C,TR…
GO.0031328	positive regulation of cellular biosynthetic process	56	1.11e-05	ENSP00000220592,ENSP00000225792,ENSP00000228251,ENSP00000248553,ENSP00000254436,ENSP00000261700,ENSP00000267064,ENSP00000269305,ENSP00000272317,ENSP00000296930,ENSP00000300408,ENSP00000311113,ENSP00000311747,ENSP00000313007,ENSP00000313199,ENSP00000313420,ENSP00000318177,ENSP00000318415,ENSP00000320485,ENSP00000322887,ENSP00000322909,ENSP00000323889,ENSP00000324173,ENSP00000325875,ENSP00000336721…	ALYREF,ARID1A,ASPH,C14orf166,CIRBP,CKAP2,CSDA,DDX17,DDX3X,DDX41,DDX5,DHX36,EIF2A,EIF2C1,EIF2C2,ELAVL1,FHL2,FUBP3,HNRNPAB,HNRNPD,HNRNPK,HSP90AB1,HSPA5,HSPB1,IFI16,ILF2,ILF3,JUP,LARP1,LMNA,MTDH,NPM1,PABPC1,PARP1,PHB,PHB2,PRKDC,PTBP1,RAN,RBM14,RBM3,RBMXL1,RPS27A,RPS3,SMARCA4,SMARCC2,SS18,TAF15,TF,THRAP3,TP53,TRIM21,TRIM25,WIBG,XRCC6,YBX1
GO.0009892	negative regulation of metabolic process	72	1.28e-05	ENSP00000220592,ENSP00000225792,ENSP00000227378,ENSP00000229239,ENSP00000229390,ENSP00000248553,ENSP00000254436,ENSP00000254480,ENSP00000258729,ENSP00000264065,ENSP00000269122,ENSP00000272317,ENSP00000276079,ENSP00000287322,ENSP00000289352,ENSP00000290341,ENSP00000300408,ENSP00000305230,ENSP00000307863,ENSP00000309166,ENSP00000311028,ENSP00000313007,ENSP00000313420,ENSP00000320485,ENSP00000322887…	ARID1A,BAG4,CAPRIN1,CIR1,CIRBP,CLTC,DDX3X,DDX5,DNAJC10,EIF2C1,EIF2C2,EPRS,FHL2,FLNA,FMR1,FXR1,GAPDH,HIST1H1C,HIST1H4H,HNRNPA2B1,HNRNPAB,HNRNPK,HSP90AB1,HSPA8,HSPB1,IFI16,IGF2BP1,IGF2BP2,IGF2BP3,ILF3,MOV10,MTDH,MVP,NONO,PABPC1,PARP1,PHB,PHB2,PLRG1,PRKDC,PSPC1,PTBP1,PURB,RAN,RBM3,RBM4,RPL13A,RPS13,RPS14,RPS19,RPS26,RPS27A,RPS3,SERPINH1,SFPQ,SMARCA4,SMARCC1,SMARCE1,SRP9,SRSF10,SRSF7,SRSF9,SYNCRIP,TI…
GO.0045727	positive regulation of translation	10	1.97e-05	ENSP00000228251,ENSP00000296930,ENSP00000313007,ENSP00000313199,ENSP00000322887,ENSP00000336721,ENSP00000365946,ENSP00000382840,ENSP00000385269,ENSP00000386156	CIRBP,CSDA,DDX3X,ELAVL1,HNRNPD,LARP1,NPM1,PABPC1,RBM3,WIBG
GO.0051246	regulation of protein metabolic process	70	1.99e-05	ENSP00000196551,ENSP00000219473,ENSP00000220592,ENSP00000221740,ENSP00000223029,ENSP00000228251,ENSP00000229239,ENSP00000233084,ENSP00000244565,ENSP00000248553,ENSP00000254436,ENSP00000254480,ENSP00000254630,ENSP00000256383,ENSP00000258729,ENSP00000258962,ENSP00000262803,ENSP00000264018,ENSP00000264065,ENSP00000264645,ENSP00000268182,ENSP00000269305,ENSP00000272317,ENSP00000287322,ENSP00000290341…	AIMP2,ASPH,BAG4,CAPRIN1,CASC3,CASP14,CDK1,CIRBP,CSDA,DDX1,DDX3X,DDX6,DNAJC10,EIF2A,EIF2C1,EIF2C2,EIF2S1,EIF4G1,ELAVL1,EPRS,FLNA,FMR1,FXR1,GAPDH,HNRNPD,HNRNPK,HSP90B1,HSPA5,HSPB1,IFI16,IGF2BP1,IGF2BP2,IGF2BP3,ILF3,IQGAP1,LARP1,MVP,PABPC1,PHB,PHB2,PRKDC,PTCD3,RBM3,RBM4,RPL13A,RPL38,RPS14,RPS23,RPS27A,RPS3,RPS5,SERPINH1,SMARCC1,SRP9,SRSF1,SYNCRIP,TF,TIA1,TNRC6A,TNRC6B,TNRC6C,TP53,TPX2,TRIM21,UNC5CL,…
GO.0035278	negative regulation of translation involved in gene silencing by miRNA	5	2.35e-05	ENSP00000220592,ENSP00000309166,ENSP00000336783,ENSP00000362300,ENSP00000379144	EIF2C1,EIF2C2,RBM4,TNRC6A,TNRC6C
GO.0010604	positive regulation of macromolecule metabolic process	74	2.44e-05	ENSP00000220592,ENSP00000221740,ENSP00000223029,ENSP00000224237,ENSP00000225792,ENSP00000227378,ENSP00000228251,ENSP00000233078,ENSP00000242351,ENSP00000244565,ENSP00000248553,ENSP00000254436,ENSP00000261700,ENSP00000267064,ENSP00000268182,ENSP00000269305,ENSP00000272317,ENSP00000287322,ENSP00000291009,ENSP00000295137,ENSP00000296930,ENSP00000300403,ENSP00000300408,ENSP00000307863,ENSP00000311113…	ACTG2,AIMP2,ALYREF,ARID1A,ASPH,BAG4,C14orf166,CASP14,CDK1,CIRBP,CKAP2,CSDA,DAZAP1,DDX17,DDX3X,DDX41,DDX5,DHX36,EIF2A,EIF2C1,EIF2C2,ELAVL1,FHL2,FUBP3,HNRNPAB,HNRNPD,HNRNPK,HSP90AB1,HSPA8,HSPB1,IFI16,ILF2,ILF3,IQGAP1,JUP,LARP1,LMNA,MTDH,NPM1,PABPC1,PARP1,PHB,PHB2,PIP,PRKDC,PTBP1,RAN,RBM14,RBM3,RBMXL1,RPS27A,RPS3,SMARCA4,SMARCC2,SNRNP70,SS18,TAF15,TF,THRAP3,TNRC6B,TNRC6C,TP53,TPX2,TRA2B,TRIM21,TRIM2…
GO.0006446	regulation of translational initiation	10	2.85e-05	ENSP00000220592,ENSP00000233084,ENSP00000248553,ENSP00000256383,ENSP00000296930,ENSP00000309166,ENSP00000338020,ENSP00000359506,ENSP00000375730,ENSP00000382840	DDX1,DDX3X,EIF2C2,EIF2S1,EIF4G1,FMR1,HSPB1,NPM1,RBM4,RPL13A
GO.0048025	negative regulation of mRNA splicing, via spliceosome	6	3.77e-05	ENSP00000229390,ENSP00000307863,ENSP00000325905,ENSP00000346694,ENSP00000349428,ENSP00000420195	HNRNPA2B1,PTBP1,SRSF10,SRSF7,SRSF9,U2AF2
GO.0045893	positive regulation of transcription, DNA-templated	47	7.14e-05	ENSP00000220592,ENSP00000225792,ENSP00000254436,ENSP00000261700,ENSP00000267064,ENSP00000269305,ENSP00000272317,ENSP00000296930,ENSP00000300408,ENSP00000311113,ENSP00000311747,ENSP00000313199,ENSP00000313420,ENSP00000318177,ENSP00000318415,ENSP00000320485,ENSP00000322909,ENSP00000323889,ENSP00000324173,ENSP00000338235,ENSP00000346634,ENSP00000349428,ENSP00000350720,ENSP00000351108,ENSP00000352257…	ALYREF,ARID1A,ASPH,C14orf166,CKAP2,DDX17,DDX3X,DDX41,DDX5,DHX36,EIF2A,EIF2C1,EIF2C2,FHL2,FUBP3,HNRNPAB,HNRNPD,HNRNPK,HSPA5,IFI16,ILF2,ILF3,JUP,LMNA,MTDH,NPM1,PARP1,PHB,PHB2,PRKDC,PTBP1,RAN,RBM14,RBMXL1,RPS27A,RPS3,SMARCA4,SMARCC2,SS18,TAF15,TF,THRAP3,TP53,TRIM21,TRIM25,XRCC6,YBX1
GO.0032481	positive regulation of type I interferon production	10	7.56e-05	ENSP00000254436,ENSP00000272317,ENSP00000313420,ENSP00000352257,ENSP00000356520,ENSP00000357113,ENSP00000375977,ENSP00000382840,ENSP00000417078,ENSP00000422753	DDX3X,DDX41,DHX36,DHX9,IFI16,PRKDC,RPS27A,TRIM21,XRCC5,XRCC6
GO.0051084	de novo posttranslational protein folding	8	8.22e-05	ENSP00000227378,ENSP00000264071,ENSP00000295688,ENSP00000301071,ENSP00000318697,ENSP00000336799,ENSP00000341289,ENSP00000377958	CCT3,CCT4,HSPA8,TUBA1A,TUBA1B,TUBB4A,TUBB4B,TUBB6
GO.0022607	cellular component assembly	55	8.49e-05	ENSP00000215829,ENSP00000220592,ENSP00000229390,ENSP00000233084,ENSP00000244520,ENSP00000254436,ENSP00000257192,ENSP00000258962,ENSP00000261182,ENSP00000264018,ENSP00000264071,ENSP00000269305,ENSP00000272317,ENSP00000285873,ENSP00000287322,ENSP00000295688,ENSP00000296930,ENSP00000299767,ENSP00000300413,ENSP00000301071,ENSP00000306881,ENSP00000309830,ENSP00000310448,ENSP00000311028,ENSP00000312122…	BAG4,CCT3,CIRBP,DDX1,DDX3X,DDX6,DSG1,EIF2A,EIF2C1,EIF2C2,EIF6,EPRS,FLNA,FLNC,GEMIN5,HIST1H1C,HIST1H2BL,HP1BP3,HSP90B1,MTDH,NAP1L1,NPM1,PLEC,RPL24,RPL38,RPS14,RPS15,RPS17,RPS19,RPS25,RPS27A,RPS6,RPSA,SART1,SEC13,SEC16A,SEC23A,SNRNP200,SNRPC,SNRPD1,SNRPD2,SNRPD3,SNRPE,SRSF1,SRSF10,SRSF5,SRSF9,TP53,TRIM21,TUBA1A,TUBA1B,TUBB4A,TUBB4B,TUBB6,VCP
GO.0016458	gene silencing	12	9.59e-05	ENSP00000220592,ENSP00000289352,ENSP00000309166,ENSP00000313007,ENSP00000320485,ENSP00000336783,ENSP00000350028,ENSP00000362300,ENSP00000365946,ENSP00000376176,ENSP00000379144,ENSP00000401946	ARID1A,EIF2C1,EIF2C2,HIST1H4H,MOV10,PABPC1,RAN,RBM3,RBM4,TNRC6A,TNRC6B,TNRC6C
GO.1903312	negative regulation of mRNA metabolic process	7	9.87e-05	ENSP00000229390,ENSP00000307863,ENSP00000313007,ENSP00000325905,ENSP00000346694,ENSP00000349428,ENSP00000420195	HNRNPA2B1,PABPC1,PTBP1,SRSF10,SRSF7,SRSF9,U2AF2
GO.0006996	organelle organization	76	0.000114	ENSP00000081029,ENSP00000221801,ENSP00000224237,ENSP00000229239,ENSP00000233084,ENSP00000240423,ENSP00000249923,ENSP00000253099,ENSP00000254480,ENSP00000254630,ENSP00000258455,ENSP00000261182,ENSP00000261413,ENSP00000262030,ENSP00000262709,ENSP00000264018,ENSP00000264071,ENSP00000267064,ENSP00000269122,ENSP00000289352,ENSP00000296930,ENSP00000299767,ENSP00000300403,ENSP00000300408,ENSP00000301071…	ACTG1,ACTL6A,ARID1A,ATP2A2,ATP5B,CDK1,CIRBP,CLTC,COPA,COPB1,COPB2,DDX1,DDX3X,DDX6,DHX9,DPYSL2,DSP,EIF2A,EIF6,FBL,FHL3,FLNA,G3BP1,GADD45GIP1,GAPDH,HIST1H1C,HIST1H2BL,HIST1H4H,HNRNPC,HSP90B1,JUP,LMNA,MAP4,MRPL4,MRPL40,MRPS22,MRPS27,MRPS31,MRPS35,MRPS9,NAP1L1,NCAPH,NPM1,PHB,PHB2,PRKDC,PRPF40A,PTCD3,RBM14,RPL24,RPL38,RPS14,RPS15,RPS17,RPS19,RPS25,RPS3,RPSA,SEC13,SEC23A,SFPQ,SMARCA4,SMARCC1,SMARCC2,SM…
GO.0070124	mitochondrial translational initiation	10	0.000128	ENSP00000081029,ENSP00000253099,ENSP00000254630,ENSP00000258455,ENSP00000261413,ENSP00000310785,ENSP00000315397,ENSP00000323065,ENSP00000333401,ENSP00000341692	DAP3,GADD45GIP1,MRPL4,MRPL40,MRPS22,MRPS27,MRPS31,MRPS35,MRPS9,PTCD3
GO.0070125	mitochondrial translational elongation	10	0.000128	ENSP00000081029,ENSP00000253099,ENSP00000254630,ENSP00000258455,ENSP00000261413,ENSP00000310785,ENSP00000315397,ENSP00000323065,ENSP00000333401,ENSP00000341692	DAP3,GADD45GIP1,MRPL4,MRPL40,MRPS22,MRPS27,MRPS31,MRPS35,MRPS9,PTCD3
GO.0070126	mitochondrial translational termination	10	0.000128	ENSP00000081029,ENSP00000253099,ENSP00000254630,ENSP00000258455,ENSP00000261413,ENSP00000310785,ENSP00000315397,ENSP00000323065,ENSP00000333401,ENSP00000341692	DAP3,GADD45GIP1,MRPL4,MRPL40,MRPS22,MRPS27,MRPS31,MRPS35,MRPS9,PTCD3
GO.0048026	positive regulation of mRNA splicing, via spliceosome	5	0.000162	ENSP00000227378,ENSP00000233078,ENSP00000346634,ENSP00000416959,ENSP00000472998	DAZAP1,HSPA8,SNRNP70,THRAP3,TRA2B
GO.0043044	ATP-dependent chromatin remodeling	9	0.000247	ENSP00000254480,ENSP00000267064,ENSP00000289352,ENSP00000296930,ENSP00000319690,ENSP00000320485,ENSP00000323967,ENSP00000350720,ENSP00000397552	ACTL6A,ARID1A,HIST1H4H,HNRNPC,NPM1,SMARCA4,SMARCC1,SMARCC2,SMARCE1
GO.0032479	regulation of type I interferon production	11	0.00028	ENSP00000254436,ENSP00000272317,ENSP00000313420,ENSP00000323889,ENSP00000352257,ENSP00000356520,ENSP00000357113,ENSP00000375977,ENSP00000382840,ENSP00000417078,ENSP00000422753	DDX3X,DDX41,DHX36,DHX9,IFI16,PRKDC,RPS27A,TRIM21,TRIM25,XRCC5,XRCC6
GO.0001503	ossification	16	0.000298	ENSP00000219070,ENSP00000221801,ENSP00000262030,ENSP00000269122,ENSP00000283179,ENSP00000300408,ENSP00000309830,ENSP00000317123,ENSP00000319690,ENSP00000322909,ENSP00000354045,ENSP00000356520,ENSP00000358635,ENSP00000417078,ENSP00000421592,ENSP00000460871	ALYREF,ATP5B,CLTC,DHX36,DHX9,FBL,FHL2,HNRNPC,HNRNPU,MMP2,PHB,RPL38,RRBP1,RSL1D1,SNRNP200,SYNCRIP
GO.0048523	negative regulation of cellular process	94	0.000329	ENSP00000220592,ENSP00000223029,ENSP00000224237,ENSP00000225792,ENSP00000227378,ENSP00000228251,ENSP00000229239,ENSP00000229390,ENSP00000242285,ENSP00000242351,ENSP00000248553,ENSP00000254436,ENSP00000254480,ENSP00000258729,ENSP00000262030,ENSP00000264018,ENSP00000264065,ENSP00000268182,ENSP00000269122,ENSP00000269305,ENSP00000272317,ENSP00000276079,ENSP00000289352,ENSP00000290341,ENSP00000291009…	AIMP1,AIMP2,ARID1A,ASPH,ATP5B,CAPRIN1,CDC5L,CFL1,CHERP,CIR1,CIRBP,CKAP2,CLTA,CLTC,CSDA,DDX3X,DDX5,DDX6,DNAJC10,EIF2C1,EIF2C2,EPRS,FHL2,FLNA,FMR1,FXR1,G3BP1,GADD45GIP1,GAPDH,HIST1H1C,HIST1H4H,HNRNPA2B1,HNRNPAB,HNRNPK,HSP90B1,HSPA8,HSPB1,IFI16,IGF2BP1,IGF2BP2,IGF2BP3,ILF3,IQGAP1,LMNA,MTDH,MVP,NCL,NONO,PABPC1,PARP1,PHB,PIP,PLRG1,PRDX4,PRKDC,PSPC1,PTBP1,PURB,RBM14,RBM4,RPL13A,RPL24,RPS13,RPS14,RPS26,…
GO.0071428	rRNA-containing ribonucleoprotein complex export from nucleus	4	0.000349	ENSP00000346067,ENSP00000363559,ENSP00000376176,ENSP00000472469	EIF6,RAN,RPS28,RPSA
GO.1903506	regulation of nucleic acid-templated transcription	83	0.000411	ENSP00000202773,ENSP00000220592,ENSP00000225792,ENSP00000227378,ENSP00000233084,ENSP00000253363,ENSP00000254108,ENSP00000254436,ENSP00000254480,ENSP00000258962,ENSP00000261700,ENSP00000262709,ENSP00000267064,ENSP00000269305,ENSP00000272317,ENSP00000276079,ENSP00000289352,ENSP00000295470,ENSP00000296930,ENSP00000300408,ENSP00000311028,ENSP00000311113,ENSP00000311747,ENSP00000312625,ENSP00000313199…	ACTL6A,ALYREF,ARGLU1,ARID1A,ASPH,C14orf166,CDC5L,CDK1,CIR1,CKAP2,DDX1,DDX17,DDX3X,DDX41,DDX5,DHX36,DPF2,EEF1A1,EIF2A,EIF2C1,EIF2C2,EWSR1,FHL2,FLNA,FUBP3,FUS,HIST1H1C,HIST1H4H,HNRNPA2B1,HNRNPD,HNRNPK,HNRNPUL1,HNRPDL,HP1BP3,HSPA5,HSPA8,IFI16,ILF2,ILF3,JUP,LMNA,MOV10,MTDH,NONO,NPM1,PHB,PHB2,PLRG1,PRKDC,PSPC1,PTBP1,PTRF,PUF60,PURB,RAN,RBM14,RBM39,RBMXL1,RPL6,RPS14,RPS27A,RPS3,SFPQ,SMARCA4,SMARCC1,SMA…
GO.0030490	maturation of SSU-rRNA	6	0.000413	ENSP00000311028,ENSP00000345957,ENSP00000346067,ENSP00000379888,ENSP00000414321,ENSP00000470004	RPS14,RPS19,RPS21,RPS24,RPS8,RPSA
GO.0048199	vesicle targeting, to, from or within Golgi	6	0.000413	ENSP00000249923,ENSP00000306881,ENSP00000312122,ENSP00000325827,ENSP00000329419,ENSP00000357048	COPA,COPB1,COPB2,SEC13,SEC16A,SEC23A
GO.0009615	response to virus	15	0.000417	ENSP00000233084,ENSP00000242351,ENSP00000248553,ENSP00000309629,ENSP00000315476,ENSP00000318646,ENSP00000323889,ENSP00000331901,ENSP00000357113,ENSP00000375863,ENSP00000378191,ENSP00000382840,ENSP00000404121,ENSP00000417078,ENSP00000422753	AIMP1,CFL1,DDX1,DDX3X,DDX41,DHX36,EEF1G,EXOSC4,HNRNPUL1,HSPB1,IFI16,ILF3,RPS15A,TRIM25,ZC3HAV1
GO.0048519	negative regulation of biological process	99	0.000444	ENSP00000220592,ENSP00000223029,ENSP00000224237,ENSP00000225792,ENSP00000227378,ENSP00000228251,ENSP00000229239,ENSP00000229390,ENSP00000242285,ENSP00000242351,ENSP00000248553,ENSP00000254436,ENSP00000254480,ENSP00000258729,ENSP00000262030,ENSP00000264018,ENSP00000264065,ENSP00000269122,ENSP00000269305,ENSP00000272317,ENSP00000276079,ENSP00000289352,ENSP00000290341,ENSP00000291009,ENSP00000296930…	AIMP1,AIMP2,ARID1A,ASPH,ATP2A2,ATP5B,CAPRIN1,CDC5L,CFL1,CHERP,CIR1,CIRBP,CKAP2,CLTA,CLTC,CSDA,DDX3X,DDX5,DDX6,DNAJC10,EIF2C1,EIF2C2,EPRS,FHL2,FLNA,FMR1,FXR1,G3BP1,GADD45GIP1,GAPDH,HIST1H1C,HIST1H4H,HNRNPA2B1,HNRNPAB,HNRNPK,HSP90B1,HSPA8,HSPB1,IFI16,IGF2BP1,IGF2BP2,IGF2BP3,ILF3,LMNA,MOV10,MTDH,MVP,NCL,NONO,NPM1,PABPC1,PARP1,PHB,PIP,PLRG1,PRDX4,PRKDC,PSPC1,PTBP1,PURB,RAN,RBM14,RBM3,RBM4,RPL13A,RPL2…
GO.0006337	nucleosome disassembly	5	0.000453	ENSP00000254480,ENSP00000267064,ENSP00000320485,ENSP00000323967,ENSP00000350720	ARID1A,SMARCA4,SMARCC1,SMARCC2,SMARCE1
GO.0031498	chromatin disassembly	5	0.000453	ENSP00000254480,ENSP00000267064,ENSP00000320485,ENSP00000323967,ENSP00000350720	ARID1A,SMARCA4,SMARCC1,SMARCC2,SMARCE1
GO.0031325	positive regulation of cellular metabolic process	73	0.000459	ENSP00000220592,ENSP00000221740,ENSP00000223029,ENSP00000225792,ENSP00000227378,ENSP00000228251,ENSP00000233078,ENSP00000242351,ENSP00000244565,ENSP00000248553,ENSP00000254436,ENSP00000256383,ENSP00000261700,ENSP00000267064,ENSP00000268182,ENSP00000269305,ENSP00000272317,ENSP00000287322,ENSP00000296930,ENSP00000300403,ENSP00000300408,ENSP00000300413,ENSP00000307863,ENSP00000311113,ENSP00000311747…	AIMP2,ALYREF,ARID1A,ASPH,BAG4,C14orf166,CASP14,CDK1,CIRBP,CKAP2,CSDA,DAZAP1,DDX17,DDX3X,DDX41,DDX5,DHX36,EIF2A,EIF2C1,EIF2C2,EIF2S1,ELAVL1,FHL2,FUBP3,GNB2L1,HNRNPAB,HNRNPD,HNRNPK,HSPA8,HSPB1,IFI16,ILF2,ILF3,IQGAP1,JUP,LARP1,LMNA,MTDH,NPM1,PABPC1,PARP1,PHB,PHB2,PRKDC,PTBP1,RAN,RBM14,RBM3,RBMXL1,RPS27A,RPS3,SMARCA4,SMARCC2,SNRNP70,SNRPD1,SS18,TAF15,TF,THRAP3,TNRC6B,TNRC6C,TP53,TPX2,TRA2B,TRIM21,TRI…
GO.0010033	response to organic substance	66	0.000487	ENSP00000161863,ENSP00000219070,ENSP00000220592,ENSP00000227378,ENSP00000228251,ENSP00000229239,ENSP00000233084,ENSP00000242285,ENSP00000242351,ENSP00000248553,ENSP00000254436,ENSP00000254480,ENSP00000256383,ENSP00000257192,ENSP00000261182,ENSP00000264065,ENSP00000264705,ENSP00000265028,ENSP00000268182,ENSP00000269305,ENSP00000272317,ENSP00000293831,ENSP00000294724,ENSP00000296930,ENSP00000299767…	AGL,ASPH,ATP2A2,CAD,CDK1,CFL1,CLTA,CSDA,DDX1,DDX41,DHX36,DNAJB11,DNAJC10,DPYSL2,DSG1,EEF1A1,EIF2C1,EIF2C2,EIF2S1,EIF4A1,EIF4G1,EPRS,FHL2,GAPDH,HNRNPA0,HNRNPK,HSP90B1,HSPA5,HSPA8,HSPB1,IQGAP1,JUP,LMNA,MMP2,MOV10,MTDH,NAP1L1,NCL,NPM1,PARP1,PHB,PKM,PRKDC,RAN,RBM14,RBM3,RPL13A,RPL3,RPS27A,RPS6,SERPINH1,SMARCC1,SRSF3,SYNCRIP,TNRC6A,TNRC6B,TNRC6C,TP53,TRIM21,TRIM25,TRIO,TUBA1B,USP9Y,VCP,YTHDC2,ZC3HAV1
GO.0006457	protein folding	14	0.000538	ENSP00000264065,ENSP00000264071,ENSP00000265028,ENSP00000287322,ENSP00000295688,ENSP00000299767,ENSP00000301071,ENSP00000318697,ENSP00000324173,ENSP00000325875,ENSP00000336799,ENSP00000341289,ENSP00000368646,ENSP00000377958	BAG4,CCT3,CCT4,DNAJB11,DNAJC10,HSP90AB1,HSP90B1,HSPA5,PRDX4,TUBA1A,TUBA1B,TUBB4A,TUBB4B,TUBB6
GO.0006984	ER-nucleus signaling pathway	6	0.000737	ENSP00000256383,ENSP00000269305,ENSP00000299767,ENSP00000357283,ENSP00000417229,ENSP00000440045	ATP2A2,EIF2A,EIF2S1,HSP90B1,LMNA,TP53
GO.0061014	positive regulation of mRNA catabolic process	5	0.000804	ENSP00000220592,ENSP00000242351,ENSP00000313007,ENSP00000336783,ENSP00000401946	EIF2C2,PABPC1,TNRC6B,TNRC6C,ZC3HAV1
GO.0051253	negative regulation of RNA metabolic process	39	0.000895	ENSP00000225792,ENSP00000227378,ENSP00000229390,ENSP00000254436,ENSP00000269305,ENSP00000272317,ENSP00000276079,ENSP00000289352,ENSP00000300408,ENSP00000307863,ENSP00000311028,ENSP00000313007,ENSP00000320485,ENSP00000322909,ENSP00000323967,ENSP00000325905,ENSP00000338235,ENSP00000339566,ENSP00000339723,ENSP00000343966,ENSP00000346694,ENSP00000348849,ENSP00000349428,ENSP00000349748,ENSP00000350720…	ARID1A,CIR1,DDX5,FHL2,FLNA,HIST1H1C,HIST1H4H,HNRNPA2B1,HNRNPAB,HNRNPK,HSPA8,IFI16,ILF3,MTDH,NONO,PABPC1,PARP1,PHB,PHB2,PLRG1,PSPC1,PTBP1,PURB,RPS13,RPS14,RPS26,RPS27A,SFPQ,SMARCA4,SMARCE1,SRSF10,SRSF7,SRSF9,TP53,TRIM21,U2AF2,XRCC5,XRCC6,YBX1
GO.0032543	mitochondrial translation	10	0.000925	ENSP00000081029,ENSP00000253099,ENSP00000254630,ENSP00000258455,ENSP00000261413,ENSP00000310785,ENSP00000315397,ENSP00000323065,ENSP00000333401,ENSP00000341692	DAP3,GADD45GIP1,MRPL4,MRPL40,MRPS22,MRPS27,MRPS31,MRPS35,MRPS9,PTCD3
GO.0070935	3 -UTR-mediated mRNA stabilization	4	0.000945	ENSP00000228251,ENSP00000316042,ENSP00000319690,ENSP00000385269	CSDA,ELAVL1,HNRNPA0,HNRNPC
GO.1902589	single-organism organelle organization	55	0.00102	ENSP00000081029,ENSP00000221801,ENSP00000224237,ENSP00000229239,ENSP00000240423,ENSP00000249923,ENSP00000253099,ENSP00000254480,ENSP00000254630,ENSP00000258455,ENSP00000261413,ENSP00000265304,ENSP00000267064,ENSP00000269122,ENSP00000289352,ENSP00000296930,ENSP00000299767,ENSP00000300403,ENSP00000300408,ENSP00000306881,ENSP00000310785,ENSP00000311113,ENSP00000311747,ENSP00000312122,ENSP00000313420…	ACTG1,ACTL6A,ARID1A,CDK1,CLTC,COPA,COPB1,COPB2,DAP3,DSP,FBL,FHL3,FLNA,GADD45GIP1,GAPDH,HIST1H4H,HSP90B1,JUP,LMNA,MAP4,MRPL4,MRPL40,MRPS22,MRPS27,MRPS31,MRPS35,MRPS9,NCAPH,NPM1,PARP1,PHB,PHB2,PRKDC,PTCD3,RBM14,RPL24,RPS3,RPS6,SEC13,SEC16A,SEC23A,SFPQ,SMARCA4,SMARCC1,SMARCC2,SMARCE1,SS18,SSBP1,SYNE1,TF,TPX2,TUBA1B,VIM,XRCC5,XRCC6
GO.0006355	regulation of transcription, DNA-templated	81	0.00125	ENSP00000202773,ENSP00000220592,ENSP00000225792,ENSP00000227378,ENSP00000233084,ENSP00000253363,ENSP00000254436,ENSP00000254480,ENSP00000258962,ENSP00000261700,ENSP00000262709,ENSP00000267064,ENSP00000269305,ENSP00000272317,ENSP00000276079,ENSP00000289352,ENSP00000295470,ENSP00000296930,ENSP00000300408,ENSP00000311028,ENSP00000311113,ENSP00000311747,ENSP00000312625,ENSP00000313199,ENSP00000313420…	ACTL6A,ALYREF,ARGLU1,ARID1A,ASPH,C14orf166,CDC5L,CDK1,CIR1,CKAP2,DDX1,DDX17,DDX3X,DDX41,DDX5,DHX36,DPF2,EEF1A1,EIF2A,EIF2C1,EIF2C2,EWSR1,FHL2,FLNA,FUBP3,HIST1H1C,HIST1H4H,HNRNPA2B1,HNRNPD,HNRNPK,HNRNPUL1,HNRPDL,HP1BP3,HSPA5,HSPA8,IFI16,ILF2,ILF3,JUP,LMNA,MOV10,MTDH,NONO,NPM1,PHB,PHB2,PRKDC,PSPC1,PTBP1,PTRF,PUF60,PURB,RAN,RBM14,RBM39,RBMXL1,RPL6,RPS14,RPS27A,RPS3,SFPQ,SMARCA4,SMARCC1,SMARCC2,SMARC…
GO.0000380	alternative mRNA splicing, via spliceosome	4	0.00144	ENSP00000325376,ENSP00000341826,ENSP00000349428,ENSP00000349748	HNRNPA1,HNRNPM,PTBP1,SFPQ
GO.0060213	positive regulation of nuclear-transcribed mRNA poly(A) tail shortening	4	0.00144	ENSP00000220592,ENSP00000313007,ENSP00000336783,ENSP00000401946	EIF2C2,PABPC1,TNRC6B,TNRC6C
GO.1902591	single-organism membrane budding	6	0.00147	ENSP00000249923,ENSP00000306881,ENSP00000312122,ENSP00000325827,ENSP00000329419,ENSP00000357048	COPA,COPB1,COPB2,SEC13,SEC16A,SEC23A
GO.0006333	chromatin assembly or disassembly	11	0.00154	ENSP00000254480,ENSP00000261182,ENSP00000267064,ENSP00000269305,ENSP00000296930,ENSP00000312625,ENSP00000320485,ENSP00000323967,ENSP00000339566,ENSP00000350720,ENSP00000366618	ARID1A,HIST1H1C,HIST1H2BL,HP1BP3,NAP1L1,NPM1,SMARCA4,SMARCC1,SMARCC2,SMARCE1,TP53
GO.0000462	maturation of SSU-rRNA from tricistronic rRNA transcript (SSU-rRNA, 5.8S rRNA, LSU-rRNA)	5	0.00166	ENSP00000345957,ENSP00000346067,ENSP00000379888,ENSP00000414321,ENSP00000470004	RPS19,RPS21,RPS24,RPS8,RPSA
GO.0032269	negative regulation of cellular protein metabolic process	33	0.00168	ENSP00000220592,ENSP00000229239,ENSP00000248553,ENSP00000254436,ENSP00000254480,ENSP00000258729,ENSP00000264065,ENSP00000269305,ENSP00000272317,ENSP00000287322,ENSP00000290341,ENSP00000300408,ENSP00000305230,ENSP00000309166,ENSP00000313420,ENSP00000322887,ENSP00000325875,ENSP00000336783,ENSP00000340329,ENSP00000349977,ENSP00000350170,ENSP00000350894,ENSP00000355890,ENSP00000357113,ENSP00000358635…	BAG4,CAPRIN1,CIRBP,DDX3X,DNAJC10,EIF2C1,EIF2C2,EPRS,FMR1,FXR1,GAPDH,HSP90AB1,HSPB1,IFI16,IGF2BP1,IGF2BP2,IGF2BP3,ILF3,MVP,PHB,PRKDC,RBM4,RPL13A,RPS27A,SERPINH1,SMARCC1,SRP9,SYNCRIP,TIA1,TNRC6A,TNRC6C,TP53,TRIM21
GO.0048522	positive regulation of cellular process	98	0.00196	ENSP00000161863,ENSP00000220592,ENSP00000221740,ENSP00000223029,ENSP00000225792,ENSP00000227378,ENSP00000228251,ENSP00000233078,ENSP00000240851,ENSP00000242351,ENSP00000244565,ENSP00000248553,ENSP00000256383,ENSP00000261182,ENSP00000261700,ENSP00000267064,ENSP00000268182,ENSP00000269305,ENSP00000272317,ENSP00000287322,ENSP00000291552,ENSP00000296930,ENSP00000300403,ENSP00000300408,ENSP00000300413…	ACTL6A,AIMP2,ALYREF,ARID1A,ASPH,BAG4,C14orf166,CAPRIN1,CASP14,CDK1,CFL1,CHERP,CIRBP,CKAP2,CSDA,DAZAP1,DDX17,DDX3X,DDX41,DDX5,DHX36,DPYSL2,EIF2A,EIF2C1,EIF2C2,EIF2S1,EIF4G1,ELAVL1,ERH,EXOSC4,FHL2,FLNA,FUBP3,GNB2L1,HNRNPAB,HNRNPD,HNRNPK,HSPA8,HSPB1,IFI16,ILF2,ILF3,IQGAP1,JUP,LARP1,MTDH,NAP1L1,NKAP,NOP2,NPM1,PABPC1,PARP1,PHB,PHB2,PLRG1,PRKDC,PTBP1,RAN,RBM14,RBM3,RBM4,RBMXL1,RPS15A,RPS19,RPS27A,RPS3,…
GO.0006901	vesicle coating	6	0.002	ENSP00000249923,ENSP00000306881,ENSP00000312122,ENSP00000325827,ENSP00000329419,ENSP00000357048	COPA,COPB1,COPB2,SEC13,SEC16A,SEC23A
GO.0045947	negative regulation of translational initiation	5	0.00206	ENSP00000220592,ENSP00000296930,ENSP00000309166,ENSP00000359506,ENSP00000375730	EIF2C2,FMR1,NPM1,RBM4,RPL13A
GO.0051248	negative regulation of protein metabolic process	34	0.0026	ENSP00000220592,ENSP00000229239,ENSP00000248553,ENSP00000254436,ENSP00000254480,ENSP00000258729,ENSP00000264065,ENSP00000269305,ENSP00000272317,ENSP00000287322,ENSP00000290341,ENSP00000300408,ENSP00000305230,ENSP00000309166,ENSP00000313420,ENSP00000322887,ENSP00000325875,ENSP00000336783,ENSP00000340329,ENSP00000349977,ENSP00000350170,ENSP00000350894,ENSP00000355890,ENSP00000357113,ENSP00000358635…	BAG4,CAPRIN1,CIRBP,DDX3X,DNAJC10,EIF2C1,EIF2C2,EPRS,FLNA,FMR1,FXR1,GAPDH,HSP90AB1,HSPB1,IFI16,IGF2BP1,IGF2BP2,IGF2BP3,ILF3,MVP,PHB,PRKDC,RBM4,RPL13A,RPS27A,SERPINH1,SMARCC1,SRP9,SYNCRIP,TIA1,TNRC6A,TNRC6C,TP53,TRIM21
GO.0045292	mRNA cis splicing, via spliceosome	4	0.00291	ENSP00000244520,ENSP00000258962,ENSP00000310448,ENSP00000317123	SART1,SNRNP200,SNRPC,SRSF1
GO.0071103	DNA conformation change	13	0.00303	ENSP00000233084,ENSP00000240423,ENSP00000261182,ENSP00000269305,ENSP00000296930,ENSP00000312625,ENSP00000339566,ENSP00000348578,ENSP00000352257,ENSP00000356520,ENSP00000366618,ENSP00000375977,ENSP00000382840	DDX1,DDX3X,DHX9,G3BP1,HIST1H1C,HIST1H2BL,HP1BP3,NAP1L1,NCAPH,NPM1,TP53,XRCC5,XRCC6
GO.0006376	mRNA splice site selection	5	0.00312	ENSP00000229390,ENSP00000244520,ENSP00000258962,ENSP00000377892,ENSP00000420195	SNRPC,SRSF1,SRSF10,SRSF5,SRSF9
GO.0006351	transcription, DNA-templated	67	0.0045	ENSP00000215829,ENSP00000216727,ENSP00000220592,ENSP00000225792,ENSP00000227378,ENSP00000228251,ENSP00000229390,ENSP00000233084,ENSP00000253363,ENSP00000254480,ENSP00000258962,ENSP00000261700,ENSP00000267064,ENSP00000269305,ENSP00000272317,ENSP00000276079,ENSP00000291552,ENSP00000295470,ENSP00000296930,ENSP00000300408,ENSP00000307863,ENSP00000311747,ENSP00000313199,ENSP00000318177,ENSP00000320485…	ACTL6A,ALYREF,ARGLU1,ARID1A,C14orf166,CDC5L,CIR1,CSDA,DDX1,DDX17,DDX3X,DDX5,DHX36,DPF2,EEF1A1,EIF2C1,EIF2C2,EWSR1,FHL2,FLNA,FUBP3,HNRNPD,HNRNPK,HNRNPUL1,HNRPDL,HSPA8,IFI16,ILF2,ILF3,MOV10,NKAP,NONO,NPM1,PABPN1,PARP1,PHB,PHB2,PSPC1,PTRF,PUF60,PURB,PWP1,RBM14,RBM39,RPS27A,RPS3,SFPQ,SMARCA4,SMARCC1,SMARCC2,SNRPD3,SNRPE,SRSF1,SRSF3,SRSF5,SRSF7,SRSF9,SS18,THRAP3,TP53,U2AF1,U2AF2,XRCC5,XRCC6,XRN2,YBX1,…
GO.0034728	nucleosome organization	10	0.00454	ENSP00000254480,ENSP00000261182,ENSP00000267064,ENSP00000296930,ENSP00000312625,ENSP00000320485,ENSP00000323967,ENSP00000339566,ENSP00000350720,ENSP00000366618	ARID1A,HIST1H1C,HIST1H2BL,HP1BP3,NAP1L1,NPM1,SMARCA4,SMARCC1,SMARCC2,SMARCE1
GO.0051668	localization within membrane	6	0.00463	ENSP00000249923,ENSP00000306881,ENSP00000312122,ENSP00000325827,ENSP00000329419,ENSP00000357048	COPA,COPB1,COPB2,SEC13,SEC16A,SEC23A
GO.0009893	positive regulation of metabolic process	81	0.00497	ENSP00000220592,ENSP00000221740,ENSP00000223029,ENSP00000224237,ENSP00000225792,ENSP00000227378,ENSP00000228251,ENSP00000233078,ENSP00000242351,ENSP00000244565,ENSP00000248553,ENSP00000254436,ENSP00000256383,ENSP00000261700,ENSP00000264065,ENSP00000265304,ENSP00000267064,ENSP00000268182,ENSP00000269305,ENSP00000272317,ENSP00000287322,ENSP00000291009,ENSP00000295137,ENSP00000296930,ENSP00000300403…	ACTG2,AIMP2,ALYREF,ARID1A,ASPH,BAG4,C14orf166,CASP14,CDK1,CIRBP,CKAP2,CSDA,DAZAP1,DDX17,DDX3X,DDX41,DDX5,DHX36,DNAJC10,EIF2A,EIF2C1,EIF2C2,EIF2S1,ELAVL1,FHL2,FUBP3,GNB2L1,HNRNPAB,HNRNPD,HNRNPK,HSPA8,HSPB1,IFI16,ILF2,ILF3,IQGAP1,JUP,LARP1,LMNA,MTDH,NPM1,PABPC1,PARP1,PHB,PHB2,PIP,PRKDC,PTBP1,RAN,RBM14,RBM3,RBMXL1,RPS19,RPS2,RPS27A,RPS3,SMARCA4,SMARCC2,SNRNP70,SNRPD1,SS18,SSBP1,TAF15,TF,THRAP3,TNRC6…
GO.0071310	cellular response to organic substance	50	0.00577	ENSP00000219070,ENSP00000220592,ENSP00000228251,ENSP00000229239,ENSP00000242285,ENSP00000242351,ENSP00000248553,ENSP00000254436,ENSP00000254480,ENSP00000256383,ENSP00000261182,ENSP00000264705,ENSP00000265028,ENSP00000268182,ENSP00000269305,ENSP00000272317,ENSP00000293831,ENSP00000299767,ENSP00000300408,ENSP00000311113,ENSP00000313420,ENSP00000318195,ENSP00000323889,ENSP00000324173,ENSP00000325875…	CAD,CDK1,CLTA,CSDA,DDX41,DNAJB11,EEF1A1,EIF2C1,EIF2C2,EIF2S1,EIF4A1,EIF4G1,EPRS,GAPDH,HNRNPK,HSP90AB1,HSP90B1,HSPA5,HSPB1,IQGAP1,JUP,LMNA,MMP2,MOV10,MTDH,NAP1L1,NCL,PARP1,PHB,PRKDC,RAN,RBM3,RPL13A,RPL3,RPS27A,RPS6,SMARCC1,SRSF3,SYNCRIP,TNRC6A,TNRC6B,TNRC6C,TP53,TRIM21,TRIM25,TRIO,TUBA1B,USP9Y,VCP,ZC3HAV1
GO.0045934	negative regulation of nucleobase-containing compound metabolic process	39	0.00632	ENSP00000225792,ENSP00000227378,ENSP00000229390,ENSP00000254436,ENSP00000272317,ENSP00000276079,ENSP00000289352,ENSP00000300408,ENSP00000307863,ENSP00000311028,ENSP00000313007,ENSP00000320485,ENSP00000322909,ENSP00000323967,ENSP00000325905,ENSP00000338235,ENSP00000339566,ENSP00000339723,ENSP00000343966,ENSP00000346694,ENSP00000348849,ENSP00000349428,ENSP00000349748,ENSP00000350720,ENSP00000351108…	ARID1A,CIR1,DDX5,FHL2,FLNA,HIST1H1C,HIST1H4H,HNRNPA2B1,HNRNPAB,HNRNPK,HSPA8,IFI16,ILF3,MTDH,NONO,PABPC1,PARP1,PHB,PHB2,PLRG1,PSPC1,PTBP1,PURB,RPS13,RPS14,RPS26,RPS27A,RPS3,SFPQ,SMARCA4,SMARCE1,SRSF10,SRSF7,SRSF9,TRIM21,U2AF2,XRCC5,XRCC6,YBX1
GO.0000381	regulation of alternative mRNA splicing, via spliceosome	5	0.00632	ENSP00000225792,ENSP00000309166,ENSP00000346634,ENSP00000349428,ENSP00000416959	DDX5,PTBP1,RBM4,THRAP3,TRA2B
GO.0000154	rRNA modification	4	0.00675	ENSP00000199320,ENSP00000221801,ENSP00000370589,ENSP00000396673	DIMT1,FBL,FTSJ3,NOP56
GO.0006357	regulation of transcription from RNA polymerase II promoter	46	0.00734	ENSP00000220592,ENSP00000225792,ENSP00000254480,ENSP00000261700,ENSP00000267064,ENSP00000269305,ENSP00000272317,ENSP00000296930,ENSP00000300408,ENSP00000311028,ENSP00000311747,ENSP00000313420,ENSP00000318177,ENSP00000318195,ENSP00000318415,ENSP00000320485,ENSP00000322909,ENSP00000323967,ENSP00000324173,ENSP00000338235,ENSP00000339566,ENSP00000339723,ENSP00000342812,ENSP00000346634,ENSP00000346694…	ACTL6A,ARID1A,C14orf166,CDK1,CIR1,CKAP2,DDX17,DDX3X,DDX41,DDX5,DHX36,EIF2A,EIF2C1,EIF2C2,FHL2,FUBP3,HIST1H1C,HNRNPA2B1,HNRNPAB,HNRNPK,HSPA5,IFI16,LMNA,MTDH,NCL,NKAP,NPM1,PHB,PRKDC,PTBP1,PURB,RBM14,RBMXL1,RPS14,RPS27A,SFPQ,SMARCA4,SMARCC1,SMARCC2,SMARCE1,SS18,THRAP3,TIAL1,TP53,USP9Y,XRCC6
GO.0043628	ncRNA 3 -end processing	4	0.00861	ENSP00000221801,ENSP00000315476,ENSP00000345957,ENSP00000346067	EXOSC4,FBL,RPS21,RPSA
GO.0000288	nuclear-transcribed mRNA catabolic process, deadenylation-dependent decay	6	0.00935	ENSP00000264018,ENSP00000265564,ENSP00000293831,ENSP00000313007,ENSP00000315476,ENSP00000338020	DDX6,EIF4A1,EIF4G1,EXOSC4,EXOSC7,PABPC1
GO.0043331	response to dsRNA	7	0.00997	ENSP00000220592,ENSP00000233084,ENSP00000242351,ENSP00000296930,ENSP00000362300,ENSP00000365946,ENSP00000417078	DDX1,DHX36,EIF2C1,EIF2C2,NPM1,RBM3,ZC3HAV1
GO.0042752	regulation of circadian rhythm	8	0.0101	ENSP00000269305,ENSP00000276079,ENSP00000309166,ENSP00000313199,ENSP00000313420,ENSP00000343966,ENSP00000346634,ENSP00000349748	HNRNPD,NONO,PRKDC,PSPC1,RBM4,SFPQ,THRAP3,TP53
GO.0032508	DNA duplex unwinding	6	0.0116	ENSP00000233084,ENSP00000348578,ENSP00000352257,ENSP00000356520,ENSP00000375977,ENSP00000382840	DDX1,DDX3X,DHX9,G3BP1,XRCC5,XRCC6
GO.0006281	DNA repair	18	0.0119	ENSP00000219473,ENSP00000233084,ENSP00000262803,ENSP00000272317,ENSP00000276079,ENSP00000296930,ENSP00000311747,ENSP00000313420,ENSP00000323889,ENSP00000349748,ENSP00000351777,ENSP00000352257,ENSP00000355759,ENSP00000360532,ENSP00000375977,ENSP00000378699,ENSP00000397552,ENSP00000433821	ACTL6A,CDC5L,CDK1,DDX1,NONO,NPM1,PARP1,PRKDC,RBM14,RPS27A,RPS3,SFPQ,TRIM25,UPF1,USP10,VCP,XRCC5,XRCC6
GO.0034975	protein folding in endoplasmic reticulum	3	0.013	ENSP00000264065,ENSP00000299767,ENSP00000324173	DNAJC10,HSP90B1,HSPA5
GO.0006986	response to unfolded protein	10	0.0131	ENSP00000227378,ENSP00000248553,ENSP00000256383,ENSP00000265028,ENSP00000299767,ENSP00000324173,ENSP00000325875,ENSP00000350894,ENSP00000351777,ENSP00000357283	DNAJB11,EIF2S1,HSP90AB1,HSP90B1,HSPA5,HSPA8,HSPB1,LMNA,SERPINH1,VCP
GO.0071359	cellular response to dsRNA	5	0.0132	ENSP00000220592,ENSP00000242351,ENSP00000296930,ENSP00000362300,ENSP00000365946	EIF2C1,EIF2C2,NPM1,RBM3,ZC3HAV1
GO.0048518	positive regulation of biological process	105	0.0136	ENSP00000161863,ENSP00000219070,ENSP00000220592,ENSP00000221740,ENSP00000223029,ENSP00000224237,ENSP00000225792,ENSP00000227378,ENSP00000228251,ENSP00000233078,ENSP00000240851,ENSP00000244565,ENSP00000248553,ENSP00000256383,ENSP00000261182,ENSP00000261700,ENSP00000264065,ENSP00000265304,ENSP00000267064,ENSP00000268182,ENSP00000269305,ENSP00000272317,ENSP00000287322,ENSP00000291009,ENSP00000291552…	ACTG1,ACTG2,ACTL6A,AIMP2,ALYREF,ARID1A,ASPH,ATP2A2,BAG4,C14orf166,CAPRIN1,CASP14,CDK1,CHERP,CIRBP,CKAP2,CSDA,DAZAP1,DDX17,DDX3X,DDX5,DHX36,DHX9,DNAJC10,DPYSL2,EIF2A,EIF2C1,EIF2C2,EIF2S1,EIF4G1,ELAVL1,ERH,EXOSC4,FHL2,FLNA,FUBP3,GNB2L1,HNRNPAB,HNRNPD,HNRNPK,HSP90B1,HSPA8,HSPB1,IFI16,ILF2,ILF3,IQGAP1,JUP,LARP1,MMP2,MTDH,NAP1L1,NKAP,NOP2,NPM1,PABPC1,PARP1,PHB,PHB2,PIP,PLRG1,PRKDC,PTBP1,RAN,RBM14,RBM3…
GO.0000461	endonucleolytic cleavage to generate mature 3 -end of SSU-rRNA from (SSU-rRNA, 5.8S rRNA, LSU-rRNA)	2	0.0141	ENSP00000345957,ENSP00000346067	RPS21,RPSA
GO.0035279	mRNA cleavage involved in gene silencing by miRNA	2	0.0141	ENSP00000220592,ENSP00000350028	EIF2C2,MOV10
GO.0006338	chromatin remodeling	10	0.0158	ENSP00000254480,ENSP00000262709,ENSP00000267064,ENSP00000289352,ENSP00000296930,ENSP00000319690,ENSP00000320485,ENSP00000323967,ENSP00000350720,ENSP00000397552	ACTL6A,ARID1A,HIST1H4H,HNRNPC,NPM1,SMARCA4,SMARCC1,SMARCC2,SMARCE1,TOX4
GO.0048511	rhythmic process	14	0.0183	ENSP00000225792,ENSP00000269305,ENSP00000272317,ENSP00000276079,ENSP00000283179,ENSP00000309166,ENSP00000313199,ENSP00000313420,ENSP00000343966,ENSP00000346634,ENSP00000349748,ENSP00000356520,ENSP00000365439,ENSP00000426909	DDX5,DHX9,GNB2L1,HNRNPD,HNRNPK,HNRNPU,NONO,PRKDC,PSPC1,RBM4,RPS27A,SFPQ,THRAP3,TP53
GO.0040029	regulation of gene expression, epigenetic	12	0.0184	ENSP00000220592,ENSP00000262803,ENSP00000289352,ENSP00000309166,ENSP00000336783,ENSP00000350028,ENSP00000357113,ENSP00000362300,ENSP00000365946,ENSP00000376176,ENSP00000379144,ENSP00000401946	EIF2C1,EIF2C2,HIST1H4H,IFI16,MOV10,RAN,RBM3,RBM4,TNRC6A,TNRC6B,TNRC6C,UPF1
GO.0006259	DNA metabolic process	24	0.0187	ENSP00000219473,ENSP00000233084,ENSP00000261182,ENSP00000262803,ENSP00000265304,ENSP00000272317,ENSP00000276079,ENSP00000289352,ENSP00000296930,ENSP00000300408,ENSP00000311747,ENSP00000315476,ENSP00000323889,ENSP00000349748,ENSP00000351777,ENSP00000352257,ENSP00000360532,ENSP00000366396,ENSP00000375977,ENSP00000376176,ENSP00000378699,ENSP00000397552,ENSP00000421592,ENSP00000433821	ACTL6A,ALYREF,CDC5L,CDK1,DDX1,EXOSC4,HIST1H4H,NAP1L1,NONO,NPM1,PHB,RAN,RBM14,RPS27A,RPS3,SFPQ,SSBP1,TRIM25,UPF1,USP10,VCP,XRCC5,XRCC6,XRN2
GO.0051276	chromosome organization	28	0.0194	ENSP00000221801,ENSP00000233084,ENSP00000240423,ENSP00000254480,ENSP00000261182,ENSP00000262709,ENSP00000267064,ENSP00000269305,ENSP00000289352,ENSP00000296930,ENSP00000300408,ENSP00000311747,ENSP00000313420,ENSP00000319690,ENSP00000320485,ENSP00000323967,ENSP00000339566,ENSP00000348578,ENSP00000349748,ENSP00000350720,ENSP00000352257,ENSP00000355759,ENSP00000356520,ENSP00000366618,ENSP00000375977…	ACTL6A,ARID1A,DDX1,DDX3X,DHX9,FBL,G3BP1,HIST1H1C,HIST1H2BL,HIST1H4H,HNRNPC,NAP1L1,NCAPH,NPM1,PARP1,PHB,PHB2,PRKDC,RBM14,SFPQ,SMARCA4,SMARCC1,SMARCC2,SMARCE1,TOX4,TP53,XRCC5,XRCC6
GO.0007219	Notch signaling pathway	9	0.0212	ENSP00000220592,ENSP00000269305,ENSP00000272317,ENSP00000336783,ENSP00000350028,ENSP00000360464,ENSP00000362300,ENSP00000379144,ENSP00000401946	EIF2C1,EIF2C2,MOV10,NKAP,RPS27A,TNRC6A,TNRC6B,TNRC6C,TP53
GO.0006388	tRNA splicing, via endonucleolytic cleavage and ligation	3	0.0256	ENSP00000216038,ENSP00000233084,ENSP00000261700	C14orf166,C22orf28,DDX1
GO.0031125	rRNA 3 -end processing	3	0.0256	ENSP00000315476,ENSP00000345957,ENSP00000346067	EXOSC4,RPS21,RPSA
GO.0070925	organelle assembly	17	0.0265	ENSP00000264018,ENSP00000296930,ENSP00000309830,ENSP00000311028,ENSP00000322887,ENSP00000331514,ENSP00000346045,ENSP00000346067,ENSP00000358866,ENSP00000363559,ENSP00000369757,ENSP00000377640,ENSP00000382840,ENSP00000417229,ENSP00000435096,ENSP00000467676,ENSP00000470004	ACTG1,CIRBP,DDX3X,DDX6,EIF2A,EIF6,FLNA,NPM1,RPL24,RPL38,RPS14,RPS15,RPS17,RPS19,RPS25,RPS6,RPSA
GO.1901998	toxin transport	5	0.027	ENSP00000295688,ENSP00000320485,ENSP00000324173,ENSP00000329419,ENSP00000377958	ARID1A,CCT3,CCT4,COPB2,HSPA5
GO.0071364	cellular response to epidermal growth factor stimulus	4	0.027	ENSP00000264705,ENSP00000268182,ENSP00000287322,ENSP00000330054	BAG4,CAD,EEF1A1,IQGAP1
GO.0007623	circadian rhythm	9	0.0318	ENSP00000225792,ENSP00000269305,ENSP00000272317,ENSP00000276079,ENSP00000283179,ENSP00000309166,ENSP00000313199,ENSP00000346634,ENSP00000356520	DDX5,DHX9,HNRNPD,HNRNPU,NONO,RBM4,RPS27A,THRAP3,TP53
GO.0008334	histone mRNA metabolic process	4	0.0318	ENSP00000215829,ENSP00000262803,ENSP00000315476,ENSP00000400591	EXOSC4,SNRPD3,SNRPE,UPF1
GO.0045944	positive regulation of transcription from RNA polymerase II promoter	30	0.0332	ENSP00000220592,ENSP00000225792,ENSP00000254480,ENSP00000261700,ENSP00000269305,ENSP00000272317,ENSP00000296930,ENSP00000311747,ENSP00000313420,ENSP00000318177,ENSP00000318195,ENSP00000318415,ENSP00000324173,ENSP00000346634,ENSP00000349428,ENSP00000350720,ENSP00000352257,ENSP00000355759,ENSP00000357113,ENSP00000357283,ENSP00000361626,ENSP00000362300,ENSP00000365439,ENSP00000367276,ENSP00000380033…	C14orf166,CKAP2,DDX17,DDX3X,DDX41,DDX5,DHX36,EIF2A,EIF2C1,EIF2C2,FUBP3,HNRNPK,HSPA5,IFI16,LMNA,NCL,NPM1,PARP1,PRKDC,PTBP1,RBM14,RBMXL1,RPS27A,SMARCA4,SMARCC1,SS18,THRAP3,TP53,XRCC6,YBX1
GO.0038127	ERBB signaling pathway	11	0.0358	ENSP00000220592,ENSP00000242285,ENSP00000268182,ENSP00000272317,ENSP00000336783,ENSP00000349977,ENSP00000350028,ENSP00000362300,ENSP00000378699,ENSP00000379144,ENSP00000401946	CDK1,CLTA,EIF2C1,EIF2C2,IQGAP1,MOV10,MVP,RPS27A,TNRC6A,TNRC6B,TNRC6C
GO.0070887	cellular response to chemical stimulus	55	0.0377	ENSP00000219070,ENSP00000220592,ENSP00000228251,ENSP00000229239,ENSP00000242285,ENSP00000242351,ENSP00000248553,ENSP00000254108,ENSP00000254436,ENSP00000254480,ENSP00000256383,ENSP00000261182,ENSP00000264705,ENSP00000265028,ENSP00000268182,ENSP00000269305,ENSP00000272317,ENSP00000293831,ENSP00000299767,ENSP00000300408,ENSP00000311113,ENSP00000312625,ENSP00000313420,ENSP00000318195,ENSP00000323889…	ASPH,CAD,CDK1,CLTA,CSDA,DDX3X,DDX41,DNAJB11,EEF1A1,EIF2C1,EIF2C2,EIF2S1,EIF4A1,EIF4G1,EPRS,FUS,GAPDH,HNRNPK,HP1BP3,HSP90AB1,HSP90B1,HSPA5,HSPB1,IQGAP1,JUP,LMNA,MMP2,MOV10,MTDH,NAP1L1,NCL,PARP1,PHB,PRKDC,RAN,RBM3,RPL13A,RPL3,RPS19,RPS27A,RPS6,SMARCC1,SRSF3,SYNCRIP,TNRC6A,TNRC6B,TNRC6C,TP53,TRIM21,TRIM25,TRIO,TUBA1B,USP9Y,VCP,ZC3HAV1
GO.0001817	regulation of cytokine production	19	0.0377	ENSP00000248553,ENSP00000254436,ENSP00000258729,ENSP00000268182,ENSP00000272317,ENSP00000290341,ENSP00000296930,ENSP00000313420,ENSP00000318195,ENSP00000323889,ENSP00000352257,ENSP00000356520,ENSP00000357113,ENSP00000371634,ENSP00000375977,ENSP00000382840,ENSP00000401371,ENSP00000417078,ENSP00000422753	DDX3X,DDX41,DHX36,DHX9,HSPB1,IFI16,IGF2BP1,IGF2BP2,IGF2BP3,IQGAP1,NCL,NPM1,PRKDC,RPS27A,TIA1,TRIM21,TRIM25,XRCC5,XRCC6
GO.0006407	rRNA export from nucleus	2	0.0389	ENSP00000346067,ENSP00000472469	RPS28,RPSA
GO.0007167	enzyme linked receptor protein signaling pathway	28	0.0413	ENSP00000219070,ENSP00000220592,ENSP00000224237,ENSP00000242285,ENSP00000248553,ENSP00000254480,ENSP00000268182,ENSP00000269305,ENSP00000272317,ENSP00000309629,ENSP00000311113,ENSP00000331514,ENSP00000336783,ENSP00000338020,ENSP00000339299,ENSP00000342812,ENSP00000349977,ENSP00000350028,ENSP00000355759,ENSP00000362300,ENSP00000362820,ENSP00000369757,ENSP00000378699,ENSP00000379144,ENSP00000385834…	ACTG1,CDK1,CFL1,CLTA,EIF2C1,EIF2C2,EIF4G1,HSPB1,IQGAP1,JUP,MMP2,MOV10,MVP,MYL6,PARP1,RPS27A,RPS6,SMARCC1,SRSF3,SS18,TF,TNRC6A,TNRC6B,TNRC6C,TP53,TRIO,USP9Y,VIM
GO.0007169	transmembrane receptor protein tyrosine kinase signaling pathway	23	0.042	ENSP00000219070,ENSP00000220592,ENSP00000242285,ENSP00000248553,ENSP00000254480,ENSP00000268182,ENSP00000272317,ENSP00000309629,ENSP00000311113,ENSP00000331514,ENSP00000336783,ENSP00000338020,ENSP00000339299,ENSP00000349977,ENSP00000350028,ENSP00000362300,ENSP00000362820,ENSP00000369757,ENSP00000378699,ENSP00000379144,ENSP00000401946,ENSP00000414516,ENSP00000446714	ACTG1,CDK1,CFL1,CLTA,EIF2C1,EIF2C2,EIF4G1,HSPB1,IQGAP1,JUP,MMP2,MOV10,MVP,MYL6,RPS27A,RPS6,SMARCC1,SRSF3,SS18,TNRC6A,TNRC6B,TNRC6C,TRIO
GO.0031167	rRNA methylation	3	0.0434	ENSP00000199320,ENSP00000221801,ENSP00000396673	DIMT1,FBL,FTSJ3
GO.0098909	regulation of cardiac muscle cell action potential involved in regulation of contraction	3	0.0434	ENSP00000311113,ENSP00000369129,ENSP00000440045	ATP2A2,DSP,JUP
GO.0045069	regulation of viral genome replication	6	0.0452	ENSP00000161863,ENSP00000225792,ENSP00000242351,ENSP00000357113,ENSP00000382840,ENSP00000404121	DDX3X,DDX5,IFI16,ILF3,YTHDC2,ZC3HAV1
GO.0045087	innate immune response	28	0.0476	ENSP00000220592,ENSP00000229239,ENSP00000242351,ENSP00000254436,ENSP00000272317,ENSP00000299767,ENSP00000309629,ENSP00000313420,ENSP00000323889,ENSP00000325875,ENSP00000331514,ENSP00000336783,ENSP00000341289,ENSP00000350028,ENSP00000352257,ENSP00000355890,ENSP00000356520,ENSP00000357113,ENSP00000358635,ENSP00000362300,ENSP00000375730,ENSP00000375977,ENSP00000378699,ENSP00000379144,ENSP00000382840…	ACTG1,CDK1,CFL1,DDX3X,DDX41,DHX36,DHX9,EIF2C1,EIF2C2,EPRS,GAPDH,HSP90AB1,HSP90B1,IFI16,MOV10,PRKDC,RPL13A,RPS27A,SYNCRIP,TNRC6A,TNRC6B,TNRC6C,TRIM21,TRIM25,TUBB4B,XRCC5,XRCC6,ZC3HAV1
GO.0071353	cellular response to interleukin-4	4	0.0482	ENSP00000324173,ENSP00000325875,ENSP00000336799,ENSP00000346001	HSP90AB1,HSPA5,RPL3,TUBA1B

## Sheet: DDX3X
#pathway ID	pathway description	observed gene count	false discovery rate	matching proteins in your network (IDs)	matching proteins in your network (labels)
GO.0016071	mRNA metabolic process	64	4.75e-74	ENSP00000202773,ENSP00000216727,ENSP00000222247,ENSP00000225430,ENSP00000225792,ENSP00000227378,ENSP00000230050,ENSP00000251453,ENSP00000252543,ENSP00000253788,ENSP00000254108,ENSP00000258962,ENSP00000259469,ENSP00000262584,ENSP00000265100,ENSP00000270625,ENSP00000272317,ENSP00000283179,ENSP00000287038,ENSP00000300413,ENSP00000307889,ENSP00000311028,ENSP00000311430,ENSP00000313007,ENSP00000319690…	DDX5,DHX9,FUS,HNRNPA2B1,HNRNPA3,HNRNPC,HNRNPF,HNRNPH1,HNRNPK,HNRNPM,HNRNPR,HNRNPU,HNRNPUL1,HSPA8,PABPC1,PABPN1,RPL10,RPL10A,RPL13,RPL13A,RPL17,RPL18,RPL18A,RPL19,RPL23A,RPL24,RPL26L1,RPL27,RPL27A,RPL30,RPL34,RPL35,RPL36,RPL37A,RPL4,RPL5,RPL6,RPL7,RPL7A,RPL8,RPL9,RPLP2,RPS11,RPS12,RPS14,RPS15,RPS16,RPS17,RPS19,RPS2,RPS20,RPS21,RPS24,RPS27A,RPS28,RPS3A,RPS6,RPS8,RPSA,SFPQ,SNRPD1,SRSF1,SRSF7,ZRANB2
GO.0000184	nuclear-transcribed mRNA catabolic process, nonsense-mediated decay	44	3.25e-72	ENSP00000202773,ENSP00000222247,ENSP00000225430,ENSP00000230050,ENSP00000251453,ENSP00000252543,ENSP00000253788,ENSP00000259469,ENSP00000262584,ENSP00000265100,ENSP00000270625,ENSP00000272317,ENSP00000287038,ENSP00000307889,ENSP00000311028,ENSP00000311430,ENSP00000313007,ENSP00000322419,ENSP00000339795,ENSP00000341730,ENSP00000341885,ENSP00000345957,ENSP00000346015,ENSP00000346022,ENSP00000346045…	PABPC1,RPL10,RPL10A,RPL13,RPL13A,RPL17,RPL18,RPL18A,RPL19,RPL23A,RPL24,RPL26L1,RPL27,RPL27A,RPL30,RPL34,RPL35,RPL36,RPL37A,RPL4,RPL5,RPL6,RPL7,RPL7A,RPL8,RPL9,RPLP2,RPS11,RPS12,RPS14,RPS15,RPS16,RPS17,RPS19,RPS2,RPS20,RPS21,RPS24,RPS27A,RPS28,RPS3A,RPS6,RPS8,RPSA
GO.0006614	SRP-dependent cotranslational protein targeting to membrane	43	6.52e-72	ENSP00000202773,ENSP00000222247,ENSP00000225430,ENSP00000230050,ENSP00000251453,ENSP00000252543,ENSP00000253788,ENSP00000259469,ENSP00000262584,ENSP00000265100,ENSP00000270625,ENSP00000272317,ENSP00000287038,ENSP00000307889,ENSP00000311028,ENSP00000311430,ENSP00000322419,ENSP00000339795,ENSP00000341730,ENSP00000341885,ENSP00000345957,ENSP00000346015,ENSP00000346022,ENSP00000346045,ENSP00000346050…	RPL10,RPL10A,RPL13,RPL13A,RPL17,RPL18,RPL18A,RPL19,RPL23A,RPL24,RPL26L1,RPL27,RPL27A,RPL30,RPL34,RPL35,RPL36,RPL37A,RPL4,RPL5,RPL6,RPL7,RPL7A,RPL8,RPL9,RPLP2,RPS11,RPS12,RPS14,RPS15,RPS16,RPS17,RPS19,RPS2,RPS20,RPS21,RPS24,RPS27A,RPS28,RPS3A,RPS6,RPS8,RPSA
GO.0019083	viral transcription	43	3.84e-71	ENSP00000202773,ENSP00000222247,ENSP00000225430,ENSP00000230050,ENSP00000251453,ENSP00000252543,ENSP00000253788,ENSP00000259469,ENSP00000262584,ENSP00000265100,ENSP00000270625,ENSP00000272317,ENSP00000287038,ENSP00000307889,ENSP00000311028,ENSP00000311430,ENSP00000322419,ENSP00000339795,ENSP00000341730,ENSP00000341885,ENSP00000345957,ENSP00000346015,ENSP00000346022,ENSP00000346045,ENSP00000346050…	RPL10,RPL10A,RPL13,RPL13A,RPL17,RPL18,RPL18A,RPL19,RPL23A,RPL24,RPL26L1,RPL27,RPL27A,RPL30,RPL34,RPL35,RPL36,RPL37A,RPL4,RPL5,RPL6,RPL7,RPL7A,RPL8,RPL9,RPLP2,RPS11,RPS12,RPS14,RPS15,RPS16,RPS17,RPS19,RPS2,RPS20,RPS21,RPS24,RPS27A,RPS28,RPS3A,RPS6,RPS8,RPSA
GO.0019080	viral gene expression	43	1.74e-69	ENSP00000202773,ENSP00000222247,ENSP00000225430,ENSP00000230050,ENSP00000251453,ENSP00000252543,ENSP00000253788,ENSP00000259469,ENSP00000262584,ENSP00000265100,ENSP00000270625,ENSP00000272317,ENSP00000287038,ENSP00000307889,ENSP00000311028,ENSP00000311430,ENSP00000322419,ENSP00000339795,ENSP00000341730,ENSP00000341885,ENSP00000345957,ENSP00000346015,ENSP00000346022,ENSP00000346045,ENSP00000346050…	RPL10,RPL10A,RPL13,RPL13A,RPL17,RPL18,RPL18A,RPL19,RPL23A,RPL24,RPL26L1,RPL27,RPL27A,RPL30,RPL34,RPL35,RPL36,RPL37A,RPL4,RPL5,RPL6,RPL7,RPL7A,RPL8,RPL9,RPLP2,RPS11,RPS12,RPS14,RPS15,RPS16,RPS17,RPS19,RPS2,RPS20,RPS21,RPS24,RPS27A,RPS28,RPS3A,RPS6,RPS8,RPSA
GO.0043241	protein complex disassembly	46	6.16e-63	ENSP00000202773,ENSP00000222247,ENSP00000225430,ENSP00000227378,ENSP00000230050,ENSP00000251453,ENSP00000252543,ENSP00000253788,ENSP00000254480,ENSP00000259469,ENSP00000262584,ENSP00000265100,ENSP00000270625,ENSP00000272317,ENSP00000287038,ENSP00000307889,ENSP00000311028,ENSP00000311430,ENSP00000322419,ENSP00000323967,ENSP00000339795,ENSP00000341730,ENSP00000341885,ENSP00000345957,ENSP00000346015…	HSPA8,RPL10,RPL10A,RPL13,RPL13A,RPL17,RPL18,RPL18A,RPL19,RPL23A,RPL24,RPL26L1,RPL27,RPL27A,RPL30,RPL34,RPL35,RPL36,RPL37A,RPL4,RPL5,RPL6,RPL7,RPL7A,RPL8,RPL9,RPLP2,RPS11,RPS12,RPS14,RPS15,RPS16,RPS17,RPS19,RPS2,RPS20,RPS21,RPS24,RPS27A,RPS28,RPS3A,RPS6,RPS8,RPSA,SMARCC1,SMARCE1
GO.0006415	translational termination	43	2.59e-62	ENSP00000202773,ENSP00000222247,ENSP00000225430,ENSP00000230050,ENSP00000251453,ENSP00000252543,ENSP00000253788,ENSP00000259469,ENSP00000262584,ENSP00000265100,ENSP00000270625,ENSP00000272317,ENSP00000287038,ENSP00000307889,ENSP00000311028,ENSP00000311430,ENSP00000322419,ENSP00000339795,ENSP00000341730,ENSP00000341885,ENSP00000345957,ENSP00000346015,ENSP00000346022,ENSP00000346045,ENSP00000346050…	RPL10,RPL10A,RPL13,RPL13A,RPL17,RPL18,RPL18A,RPL19,RPL23A,RPL24,RPL26L1,RPL27,RPL27A,RPL30,RPL34,RPL35,RPL36,RPL37A,RPL4,RPL5,RPL6,RPL7,RPL7A,RPL8,RPL9,RPLP2,RPS11,RPS12,RPS14,RPS15,RPS16,RPS17,RPS19,RPS2,RPS20,RPS21,RPS24,RPS27A,RPS28,RPS3A,RPS6,RPS8,RPSA
GO.0043624	cellular protein complex disassembly	44	4.62e-61	ENSP00000202773,ENSP00000222247,ENSP00000225430,ENSP00000227378,ENSP00000230050,ENSP00000251453,ENSP00000252543,ENSP00000253788,ENSP00000259469,ENSP00000262584,ENSP00000265100,ENSP00000270625,ENSP00000272317,ENSP00000287038,ENSP00000307889,ENSP00000311028,ENSP00000311430,ENSP00000322419,ENSP00000339795,ENSP00000341730,ENSP00000341885,ENSP00000345957,ENSP00000346015,ENSP00000346022,ENSP00000346045…	HSPA8,RPL10,RPL10A,RPL13,RPL13A,RPL17,RPL18,RPL18A,RPL19,RPL23A,RPL24,RPL26L1,RPL27,RPL27A,RPL30,RPL34,RPL35,RPL36,RPL37A,RPL4,RPL5,RPL6,RPL7,RPL7A,RPL8,RPL9,RPLP2,RPS11,RPS12,RPS14,RPS15,RPS16,RPS17,RPS19,RPS2,RPS20,RPS21,RPS24,RPS27A,RPS28,RPS3A,RPS6,RPS8,RPSA
GO.0006413	translational initiation	45	7.31e-61	ENSP00000202773,ENSP00000222247,ENSP00000225430,ENSP00000230050,ENSP00000251453,ENSP00000252543,ENSP00000253788,ENSP00000259469,ENSP00000262584,ENSP00000265100,ENSP00000270625,ENSP00000272317,ENSP00000287038,ENSP00000307889,ENSP00000311028,ENSP00000311430,ENSP00000313007,ENSP00000322419,ENSP00000339795,ENSP00000341730,ENSP00000341885,ENSP00000345957,ENSP00000346015,ENSP00000346022,ENSP00000346045…	DDX3X,PABPC1,RPL10,RPL10A,RPL13,RPL13A,RPL17,RPL18,RPL18A,RPL19,RPL23A,RPL24,RPL26L1,RPL27,RPL27A,RPL30,RPL34,RPL35,RPL36,RPL37A,RPL4,RPL5,RPL6,RPL7,RPL7A,RPL8,RPL9,RPLP2,RPS11,RPS12,RPS14,RPS15,RPS16,RPS17,RPS19,RPS2,RPS20,RPS21,RPS24,RPS27A,RPS28,RPS3A,RPS6,RPS8,RPSA
GO.0006414	translational elongation	43	1.73e-60	ENSP00000202773,ENSP00000222247,ENSP00000225430,ENSP00000230050,ENSP00000251453,ENSP00000252543,ENSP00000253788,ENSP00000259469,ENSP00000262584,ENSP00000265100,ENSP00000270625,ENSP00000272317,ENSP00000287038,ENSP00000307889,ENSP00000311028,ENSP00000311430,ENSP00000322419,ENSP00000339795,ENSP00000341730,ENSP00000341885,ENSP00000345957,ENSP00000346015,ENSP00000346022,ENSP00000346045,ENSP00000346050…	RPL10,RPL10A,RPL13,RPL13A,RPL17,RPL18,RPL18A,RPL19,RPL23A,RPL24,RPL26L1,RPL27,RPL27A,RPL30,RPL34,RPL35,RPL36,RPL37A,RPL4,RPL5,RPL6,RPL7,RPL7A,RPL8,RPL9,RPLP2,RPS11,RPS12,RPS14,RPS15,RPS16,RPS17,RPS19,RPS2,RPS20,RPS21,RPS24,RPS27A,RPS28,RPS3A,RPS6,RPS8,RPSA
GO.0019058	viral life cycle	45	2.44e-59	ENSP00000202773,ENSP00000216727,ENSP00000222247,ENSP00000225430,ENSP00000230050,ENSP00000251453,ENSP00000252543,ENSP00000253788,ENSP00000259469,ENSP00000262584,ENSP00000265100,ENSP00000270625,ENSP00000272317,ENSP00000287038,ENSP00000307889,ENSP00000311028,ENSP00000311430,ENSP00000322419,ENSP00000339795,ENSP00000341730,ENSP00000341885,ENSP00000345957,ENSP00000346015,ENSP00000346022,ENSP00000346045…	PABPN1,RPL10,RPL10A,RPL13,RPL13A,RPL17,RPL18,RPL18A,RPL19,RPL23A,RPL24,RPL26L1,RPL27,RPL27A,RPL30,RPL34,RPL35,RPL36,RPL37A,RPL4,RPL5,RPL6,RPL7,RPL7A,RPL8,RPL9,RPLP2,RPS11,RPS12,RPS14,RPS15,RPS16,RPS17,RPS19,RPS2,RPS20,RPS21,RPS24,RPS27A,RPS28,RPS3A,RPS6,RPS8,RPSA,VCP
GO.0072594	establishment of protein localization to organelle	45	4.3e-52	ENSP00000202773,ENSP00000222247,ENSP00000225430,ENSP00000230050,ENSP00000251453,ENSP00000252543,ENSP00000253788,ENSP00000259469,ENSP00000262584,ENSP00000265100,ENSP00000269305,ENSP00000270625,ENSP00000272317,ENSP00000287038,ENSP00000307889,ENSP00000311028,ENSP00000311430,ENSP00000322419,ENSP00000330074,ENSP00000339795,ENSP00000341730,ENSP00000341885,ENSP00000345957,ENSP00000346015,ENSP00000346022…	HIST1H1B,RPL10,RPL10A,RPL13,RPL13A,RPL17,RPL18,RPL18A,RPL19,RPL23A,RPL24,RPL26L1,RPL27,RPL27A,RPL30,RPL34,RPL35,RPL36,RPL37A,RPL4,RPL5,RPL6,RPL7,RPL7A,RPL8,RPL9,RPLP2,RPS11,RPS12,RPS14,RPS15,RPS16,RPS17,RPS19,RPS2,RPS20,RPS21,RPS24,RPS27A,RPS28,RPS3A,RPS6,RPS8,RPSA,TP53
GO.0016032	viral process	52	4.63e-49	ENSP00000202773,ENSP00000216727,ENSP00000222247,ENSP00000225430,ENSP00000227378,ENSP00000230050,ENSP00000251453,ENSP00000252543,ENSP00000253788,ENSP00000259469,ENSP00000262584,ENSP00000265100,ENSP00000269305,ENSP00000270625,ENSP00000272317,ENSP00000287038,ENSP00000307889,ENSP00000311028,ENSP00000311430,ENSP00000322419,ENSP00000339795,ENSP00000341730,ENSP00000341826,ENSP00000341885,ENSP00000345957…	DDX3X,HNRNPA1,HNRNPK,HSPA8,PABPN1,RPL10,RPL10A,RPL13,RPL13A,RPL17,RPL18,RPL18A,RPL19,RPL23A,RPL24,RPL26L1,RPL27,RPL27A,RPL30,RPL34,RPL35,RPL36,RPL37A,RPL4,RPL5,RPL6,RPL7,RPL7A,RPL8,RPL9,RPLP2,RPS11,RPS12,RPS14,RPS15,RPS16,RPS17,RPS19,RPS2,RPS20,RPS21,RPS24,RPS27A,RPS28,RPS3A,RPS6,RPS8,RPSA,TP53,VCP,XRCC5,XRCC6
GO.0006605	protein targeting	44	2.77e-47	ENSP00000202773,ENSP00000222247,ENSP00000225430,ENSP00000230050,ENSP00000251453,ENSP00000252543,ENSP00000253788,ENSP00000259469,ENSP00000262584,ENSP00000265100,ENSP00000269305,ENSP00000270625,ENSP00000272317,ENSP00000287038,ENSP00000307889,ENSP00000311028,ENSP00000311430,ENSP00000322419,ENSP00000339795,ENSP00000341730,ENSP00000341885,ENSP00000345957,ENSP00000346015,ENSP00000346022,ENSP00000346045…	RPL10,RPL10A,RPL13,RPL13A,RPL17,RPL18,RPL18A,RPL19,RPL23A,RPL24,RPL26L1,RPL27,RPL27A,RPL30,RPL34,RPL35,RPL36,RPL37A,RPL4,RPL5,RPL6,RPL7,RPL7A,RPL8,RPL9,RPLP2,RPS11,RPS12,RPS14,RPS15,RPS16,RPS17,RPS19,RPS2,RPS20,RPS21,RPS24,RPS27A,RPS28,RPS3A,RPS6,RPS8,RPSA,TP53
GO.0016482	cytoplasmic transport	49	1.24e-44	ENSP00000202773,ENSP00000216727,ENSP00000222247,ENSP00000225430,ENSP00000230050,ENSP00000251453,ENSP00000252543,ENSP00000253788,ENSP00000258962,ENSP00000259469,ENSP00000262584,ENSP00000262982,ENSP00000265100,ENSP00000269305,ENSP00000270625,ENSP00000272317,ENSP00000287038,ENSP00000307889,ENSP00000311028,ENSP00000311430,ENSP00000322419,ENSP00000325827,ENSP00000325905,ENSP00000339795,ENSP00000341730…	CSE1L,HNRNPA1,PABPN1,RPL10,RPL10A,RPL13,RPL13A,RPL17,RPL18,RPL18A,RPL19,RPL23A,RPL24,RPL26L1,RPL27,RPL27A,RPL30,RPL34,RPL35,RPL36,RPL37A,RPL4,RPL5,RPL6,RPL7,RPL7A,RPL8,RPL9,RPLP2,RPS11,RPS12,RPS14,RPS16,RPS17,RPS19,RPS2,RPS20,RPS21,RPS24,RPS27A,RPS28,RPS3A,RPS6,RPS8,RPSA,SEC16A,SRSF1,SRSF7,TP53
GO.0033365	protein localization to organelle	45	2.57e-44	ENSP00000202773,ENSP00000222247,ENSP00000225430,ENSP00000230050,ENSP00000251453,ENSP00000252543,ENSP00000253788,ENSP00000259469,ENSP00000262584,ENSP00000265100,ENSP00000269305,ENSP00000270625,ENSP00000272317,ENSP00000287038,ENSP00000307889,ENSP00000311028,ENSP00000311430,ENSP00000322419,ENSP00000330074,ENSP00000339795,ENSP00000341730,ENSP00000341885,ENSP00000345957,ENSP00000346015,ENSP00000346022…	HIST1H1B,RPL10,RPL10A,RPL13,RPL13A,RPL17,RPL18,RPL18A,RPL19,RPL23A,RPL24,RPL26L1,RPL27,RPL27A,RPL30,RPL34,RPL35,RPL36,RPL37A,RPL4,RPL5,RPL6,RPL7,RPL7A,RPL8,RPL9,RPLP2,RPS11,RPS12,RPS14,RPS15,RPS16,RPS17,RPS19,RPS2,RPS20,RPS21,RPS24,RPS27A,RPS28,RPS3A,RPS6,RPS8,RPSA,TP53
GO.0006886	intracellular protein transport	46	7.7e-40	ENSP00000202773,ENSP00000222247,ENSP00000225430,ENSP00000230050,ENSP00000251453,ENSP00000252543,ENSP00000253788,ENSP00000259469,ENSP00000262584,ENSP00000262982,ENSP00000265100,ENSP00000269305,ENSP00000270625,ENSP00000272317,ENSP00000287038,ENSP00000307889,ENSP00000311028,ENSP00000311430,ENSP00000322419,ENSP00000339795,ENSP00000341730,ENSP00000341885,ENSP00000345957,ENSP00000346015,ENSP00000346022…	CSE1L,RPL10,RPL10A,RPL13,RPL13A,RPL17,RPL18,RPL18A,RPL19,RPL23A,RPL24,RPL26L1,RPL27,RPL27A,RPL30,RPL34,RPL35,RPL36,RPL37A,RPL4,RPL5,RPL6,RPL7,RPL7A,RPL8,RPL9,RPLP2,RPS11,RPS12,RPS14,RPS15,RPS16,RPS17,RPS19,RPS2,RPS20,RPS21,RPS24,RPS27A,RPS28,RPS3A,RPS6,RPS8,RPSA,TP53,VCP
GO.0071822	protein complex subunit organization	56	1.92e-39	ENSP00000202773,ENSP00000222247,ENSP00000225430,ENSP00000227378,ENSP00000230050,ENSP00000245121,ENSP00000251453,ENSP00000252543,ENSP00000253788,ENSP00000254480,ENSP00000259469,ENSP00000262584,ENSP00000265100,ENSP00000269305,ENSP00000270625,ENSP00000272317,ENSP00000287038,ENSP00000301071,ENSP00000307889,ENSP00000311028,ENSP00000311430,ENSP00000322419,ENSP00000323967,ENSP00000325827,ENSP00000329662…	H1FX,HIST1H1B,HIST1H1C,HIST1H2BL,HSPA8,KATNAL2,RPL10,RPL10A,RPL13,RPL13A,RPL17,RPL18,RPL18A,RPL19,RPL23A,RPL24,RPL26L1,RPL27,RPL27A,RPL30,RPL34,RPL35,RPL36,RPL37A,RPL4,RPL5,RPL6,RPL7,RPL7A,RPL8,RPL9,RPLP2,RPS11,RPS12,RPS14,RPS15,RPS16,RPS17,RPS19,RPS2,RPS20,RPS21,RPS24,RPS27A,RPS28,RPS3A,RPS6,RPS8,RPSA,SEC16A,SMARCC1,SMARCE1,TP53,TUBA1A,TUBB4B,VCP
GO.0044802	single-organism membrane organization	44	7.65e-38	ENSP00000202773,ENSP00000222247,ENSP00000225430,ENSP00000230050,ENSP00000251453,ENSP00000252543,ENSP00000253788,ENSP00000259469,ENSP00000262584,ENSP00000265100,ENSP00000270625,ENSP00000272317,ENSP00000287038,ENSP00000307889,ENSP00000311028,ENSP00000311430,ENSP00000322419,ENSP00000325827,ENSP00000339795,ENSP00000341730,ENSP00000341885,ENSP00000345957,ENSP00000346015,ENSP00000346022,ENSP00000346045…	RPL10,RPL10A,RPL13,RPL13A,RPL17,RPL18,RPL18A,RPL19,RPL23A,RPL24,RPL26L1,RPL27,RPL27A,RPL30,RPL34,RPL35,RPL36,RPL37A,RPL4,RPL5,RPL6,RPL7,RPL7A,RPL8,RPL9,RPLP2,RPS11,RPS12,RPS14,RPS15,RPS16,RPS17,RPS19,RPS2,RPS20,RPS21,RPS24,RPS27A,RPS28,RPS3A,RPS6,RPS8,RPSA,SEC16A
GO.0044265	cellular macromolecule catabolic process	45	3.6e-37	ENSP00000202773,ENSP00000222247,ENSP00000225430,ENSP00000230050,ENSP00000251453,ENSP00000252543,ENSP00000253788,ENSP00000259469,ENSP00000262584,ENSP00000265100,ENSP00000270625,ENSP00000272317,ENSP00000287038,ENSP00000307889,ENSP00000311028,ENSP00000311430,ENSP00000313007,ENSP00000322419,ENSP00000339795,ENSP00000341730,ENSP00000341885,ENSP00000345957,ENSP00000346015,ENSP00000346022,ENSP00000346045…	PABPC1,RPL10,RPL10A,RPL13,RPL13A,RPL17,RPL18,RPL18A,RPL19,RPL23A,RPL24,RPL26L1,RPL27,RPL27A,RPL30,RPL34,RPL35,RPL36,RPL37A,RPL4,RPL5,RPL6,RPL7,RPL7A,RPL8,RPL9,RPLP2,RPS11,RPS12,RPS14,RPS15,RPS16,RPS17,RPS19,RPS2,RPS20,RPS21,RPS24,RPS27A,RPS28,RPS3A,RPS6,RPS8,RPSA,VCP
GO.0016070	RNA metabolic process	73	5.13e-37	ENSP00000202773,ENSP00000216727,ENSP00000222247,ENSP00000225430,ENSP00000225792,ENSP00000227378,ENSP00000230050,ENSP00000251453,ENSP00000252543,ENSP00000253788,ENSP00000254108,ENSP00000254480,ENSP00000258962,ENSP00000259469,ENSP00000262584,ENSP00000265100,ENSP00000266022,ENSP00000269305,ENSP00000270625,ENSP00000272317,ENSP00000283179,ENSP00000287038,ENSP00000295470,ENSP00000300413,ENSP00000307889…	DDX17,DDX3X,DDX5,DHX9,EWSR1,FUS,HNRNPA2B1,HNRNPA3,HNRNPC,HNRNPF,HNRNPH1,HNRNPK,HNRNPM,HNRNPR,HNRNPU,HNRNPUL1,HNRPDL,HSPA8,PABPC1,PABPN1,PTRF,RBM6,RPL10,RPL10A,RPL13,RPL13A,RPL17,RPL18,RPL18A,RPL19,RPL23A,RPL24,RPL26L1,RPL27,RPL27A,RPL30,RPL34,RPL35,RPL36,RPL37A,RPL4,RPL5,RPL6,RPL7,RPL7A,RPL8,RPL9,RPLP2,RPS11,RPS12,RPS14,RPS16,RPS17,RPS19,RPS2,RPS20,RPS21,RPS24,RPS27A,RPS28,RPS3A,RPS6,RPS8,RPSA,SF…
GO.1902582	single-organism intracellular transport	49	3.62e-35	ENSP00000202773,ENSP00000216727,ENSP00000222247,ENSP00000225430,ENSP00000227378,ENSP00000230050,ENSP00000251453,ENSP00000252543,ENSP00000253788,ENSP00000258962,ENSP00000259469,ENSP00000262584,ENSP00000262982,ENSP00000265100,ENSP00000270625,ENSP00000272317,ENSP00000287038,ENSP00000301071,ENSP00000307889,ENSP00000311028,ENSP00000311430,ENSP00000322419,ENSP00000325827,ENSP00000325905,ENSP00000339795…	CSE1L,HSPA8,PABPN1,RPL10,RPL10A,RPL13,RPL13A,RPL17,RPL18,RPL18A,RPL19,RPL23A,RPL24,RPL26L1,RPL27,RPL27A,RPL30,RPL34,RPL35,RPL36,RPL37A,RPL4,RPL5,RPL6,RPL7,RPL7A,RPL8,RPL9,RPLP2,RPS11,RPS12,RPS14,RPS16,RPS17,RPS19,RPS2,RPS20,RPS21,RPS24,RPS27A,RPS28,RPS3A,RPS6,RPS8,RPSA,SEC16A,SRSF1,SRSF7,TUBA1A
GO.0061024	membrane organization	45	4.48e-35	ENSP00000202773,ENSP00000222247,ENSP00000225430,ENSP00000227378,ENSP00000230050,ENSP00000251453,ENSP00000252543,ENSP00000253788,ENSP00000259469,ENSP00000262584,ENSP00000265100,ENSP00000270625,ENSP00000272317,ENSP00000287038,ENSP00000307889,ENSP00000311028,ENSP00000311430,ENSP00000322419,ENSP00000325827,ENSP00000339795,ENSP00000341730,ENSP00000341885,ENSP00000345957,ENSP00000346015,ENSP00000346022…	HSPA8,RPL10,RPL10A,RPL13,RPL13A,RPL17,RPL18,RPL18A,RPL19,RPL23A,RPL24,RPL26L1,RPL27,RPL27A,RPL30,RPL34,RPL35,RPL36,RPL37A,RPL4,RPL5,RPL6,RPL7,RPL7A,RPL8,RPL9,RPLP2,RPS11,RPS12,RPS14,RPS15,RPS16,RPS17,RPS19,RPS2,RPS20,RPS21,RPS24,RPS27A,RPS28,RPS3A,RPS6,RPS8,RPSA,SEC16A
GO.0090304	nucleic acid metabolic process	74	1.63e-34	ENSP00000202773,ENSP00000216727,ENSP00000222247,ENSP00000225430,ENSP00000225792,ENSP00000227378,ENSP00000230050,ENSP00000251453,ENSP00000252543,ENSP00000253788,ENSP00000254108,ENSP00000254480,ENSP00000258962,ENSP00000259469,ENSP00000262584,ENSP00000265100,ENSP00000266022,ENSP00000269305,ENSP00000270625,ENSP00000272317,ENSP00000283179,ENSP00000287038,ENSP00000295470,ENSP00000300413,ENSP00000307889…	DDX17,DDX3X,DDX5,DHX9,EWSR1,FUS,HNRNPA2B1,HNRNPA3,HNRNPC,HNRNPF,HNRNPH1,HNRNPK,HNRNPM,HNRNPR,HNRNPU,HNRNPUL1,HNRPDL,HSPA8,PABPC1,PABPN1,PTRF,RBM6,RPL10,RPL10A,RPL13,RPL13A,RPL17,RPL18,RPL18A,RPL19,RPL23A,RPL24,RPL26L1,RPL27,RPL27A,RPL30,RPL34,RPL35,RPL36,RPL37A,RPL4,RPL5,RPL6,RPL7,RPL7A,RPL8,RPL9,RPLP2,RPS11,RPS12,RPS14,RPS16,RPS17,RPS19,RPS2,RPS20,RPS21,RPS24,RPS27A,RPS28,RPS3A,RPS6,RPS8,RPSA,SF…
GO.1902580	single-organism cellular localization	44	2.07e-34	ENSP00000202773,ENSP00000222247,ENSP00000225430,ENSP00000230050,ENSP00000251453,ENSP00000252543,ENSP00000253788,ENSP00000259469,ENSP00000262584,ENSP00000265100,ENSP00000269305,ENSP00000270625,ENSP00000272317,ENSP00000287038,ENSP00000307889,ENSP00000311028,ENSP00000311430,ENSP00000322419,ENSP00000325827,ENSP00000339795,ENSP00000341730,ENSP00000341885,ENSP00000345957,ENSP00000346015,ENSP00000346022…	RPL10,RPL10A,RPL13,RPL13A,RPL17,RPL18,RPL18A,RPL19,RPL23A,RPL24,RPL26L1,RPL27,RPL27A,RPL30,RPL34,RPL35,RPL36,RPL37A,RPL4,RPL5,RPL6,RPL7,RPL7A,RPL8,RPL9,RPLP2,RPS11,RPS12,RPS14,RPS16,RPS17,RPS19,RPS2,RPS20,RPS21,RPS24,RPS27A,RPS28,RPS3A,RPS6,RPS8,RPSA,SEC16A,TP53
GO.0043933	macromolecular complex subunit organization	59	4.42e-34	ENSP00000202773,ENSP00000222247,ENSP00000225430,ENSP00000227378,ENSP00000230050,ENSP00000245121,ENSP00000251453,ENSP00000252543,ENSP00000253788,ENSP00000254480,ENSP00000258962,ENSP00000259469,ENSP00000262584,ENSP00000265100,ENSP00000269305,ENSP00000270625,ENSP00000272317,ENSP00000287038,ENSP00000300413,ENSP00000301071,ENSP00000307889,ENSP00000311028,ENSP00000311430,ENSP00000319690,ENSP00000322419…	DDX3X,H1FX,HIST1H1C,HIST1H2BL,HNRNPC,HSPA8,KATNAL2,RPL10,RPL10A,RPL13,RPL13A,RPL17,RPL18,RPL18A,RPL19,RPL23A,RPL26L1,RPL27,RPL27A,RPL30,RPL34,RPL35,RPL36,RPL37A,RPL4,RPL5,RPL6,RPL7,RPL7A,RPL8,RPL9,RPLP2,RPS11,RPS12,RPS14,RPS15,RPS16,RPS17,RPS19,RPS2,RPS20,RPS21,RPS24,RPS27A,RPS28,RPS3A,RPS6,RPS8,RPSA,SEC16A,SFPQ,SMARCC1,SMARCE1,SNRPD1,SRSF1,TP53,TUBA1A,TUBB4B,VCP
GO.0046907	intracellular transport	50	1.06e-33	ENSP00000202773,ENSP00000216727,ENSP00000222247,ENSP00000225430,ENSP00000227378,ENSP00000230050,ENSP00000251453,ENSP00000252543,ENSP00000253788,ENSP00000258962,ENSP00000259469,ENSP00000262584,ENSP00000262982,ENSP00000265100,ENSP00000270625,ENSP00000272317,ENSP00000287038,ENSP00000301071,ENSP00000307889,ENSP00000311028,ENSP00000311430,ENSP00000322419,ENSP00000325827,ENSP00000325905,ENSP00000339795…	CSE1L,HNRNPA1,HSPA8,PABPN1,RPL10,RPL10A,RPL13,RPL13A,RPL17,RPL18,RPL18A,RPL19,RPL23A,RPL24,RPL26L1,RPL27,RPL27A,RPL30,RPL34,RPL35,RPL36,RPL37A,RPL4,RPL5,RPL6,RPL7,RPL7A,RPL8,RPL9,RPLP2,RPS11,RPS12,RPS14,RPS16,RPS17,RPS19,RPS2,RPS20,RPS21,RPS24,RPS27A,RPS28,RPS3A,RPS6,RPS8,RPSA,SEC16A,SRSF1,SRSF7,TUBA1A
GO.0006412	translation	33	4.88e-33	ENSP00000202773,ENSP00000222247,ENSP00000230050,ENSP00000251453,ENSP00000252543,ENSP00000259469,ENSP00000265100,ENSP00000270625,ENSP00000272317,ENSP00000307889,ENSP00000311028,ENSP00000311430,ENSP00000313007,ENSP00000322419,ENSP00000339795,ENSP00000341730,ENSP00000341885,ENSP00000346015,ENSP00000346022,ENSP00000346045,ENSP00000346050,ENSP00000346067,ENSP00000359345,ENSP00000361076,ENSP00000377640…	DDX3X,PABPC1,RPL10,RPL13,RPL17,RPL18,RPL18A,RPL24,RPL26L1,RPL27A,RPL34,RPL35,RPL36,RPL4,RPL5,RPL6,RPL7,RPL7A,RPL9,RPLP2,RPS11,RPS12,RPS14,RPS15,RPS16,RPS17,RPS19,RPS2,RPS24,RPS27A,RPS28,RPS3A,RPSA
GO.0034613	cellular protein localization	46	1.6e-31	ENSP00000202773,ENSP00000222247,ENSP00000225430,ENSP00000230050,ENSP00000251453,ENSP00000252543,ENSP00000253788,ENSP00000259469,ENSP00000262584,ENSP00000262982,ENSP00000265100,ENSP00000270625,ENSP00000272317,ENSP00000287038,ENSP00000307889,ENSP00000311028,ENSP00000311430,ENSP00000322419,ENSP00000330074,ENSP00000339795,ENSP00000341730,ENSP00000341885,ENSP00000345957,ENSP00000346015,ENSP00000346022…	CSE1L,HIST1H1B,RPL10,RPL10A,RPL13,RPL13A,RPL17,RPL18,RPL18A,RPL19,RPL23A,RPL24,RPL26L1,RPL27,RPL27A,RPL30,RPL34,RPL35,RPL36,RPL37A,RPL4,RPL5,RPL6,RPL7,RPL7A,RPL8,RPL9,RPLP2,RPS11,RPS12,RPS14,RPS15,RPS16,RPS17,RPS19,RPS2,RPS20,RPS21,RPS24,RPS27A,RPS28,RPS3A,RPS6,RPS8,RPSA,VCP
GO.0015031	protein transport	47	2.9e-31	ENSP00000202773,ENSP00000222247,ENSP00000225430,ENSP00000230050,ENSP00000251453,ENSP00000252543,ENSP00000253788,ENSP00000259469,ENSP00000262584,ENSP00000262982,ENSP00000265100,ENSP00000269305,ENSP00000270625,ENSP00000272317,ENSP00000287038,ENSP00000307889,ENSP00000311028,ENSP00000311430,ENSP00000322419,ENSP00000325827,ENSP00000339795,ENSP00000341730,ENSP00000341885,ENSP00000345957,ENSP00000346015…	CSE1L,RPL10,RPL10A,RPL13,RPL13A,RPL17,RPL18,RPL18A,RPL19,RPL23A,RPL24,RPL26L1,RPL27,RPL27A,RPL30,RPL34,RPL35,RPL36,RPL37A,RPL4,RPL5,RPL6,RPL7,RPL7A,RPL8,RPL9,RPLP2,RPS11,RPS12,RPS14,RPS15,RPS16,RPS17,RPS19,RPS2,RPS20,RPS21,RPS24,RPS27A,RPS28,RPS3A,RPS6,RPS8,RPSA,SEC16A,TP53,VCP
GO.0045184	establishment of protein localization	48	3.32e-31	ENSP00000202773,ENSP00000222247,ENSP00000225430,ENSP00000230050,ENSP00000251453,ENSP00000252543,ENSP00000253788,ENSP00000259469,ENSP00000262584,ENSP00000262982,ENSP00000265100,ENSP00000269305,ENSP00000270625,ENSP00000272317,ENSP00000287038,ENSP00000307889,ENSP00000311028,ENSP00000311430,ENSP00000322419,ENSP00000325827,ENSP00000330074,ENSP00000339795,ENSP00000341730,ENSP00000341885,ENSP00000345957…	CSE1L,HIST1H1B,RPL10,RPL10A,RPL13,RPL13A,RPL17,RPL18,RPL18A,RPL19,RPL23A,RPL24,RPL26L1,RPL27,RPL27A,RPL30,RPL34,RPL35,RPL36,RPL37A,RPL4,RPL5,RPL6,RPL7,RPL7A,RPL8,RPL9,RPLP2,RPS11,RPS12,RPS14,RPS15,RPS16,RPS17,RPS19,RPS2,RPS20,RPS21,RPS24,RPS27A,RPS28,RPS3A,RPS6,RPS8,RPSA,SEC16A,TP53,VCP
GO.0071702	organic substance transport	53	9.05e-30	ENSP00000202773,ENSP00000216727,ENSP00000222247,ENSP00000225430,ENSP00000230050,ENSP00000251453,ENSP00000252543,ENSP00000253788,ENSP00000258962,ENSP00000259469,ENSP00000262584,ENSP00000262982,ENSP00000265100,ENSP00000269305,ENSP00000270625,ENSP00000272317,ENSP00000287038,ENSP00000307889,ENSP00000311028,ENSP00000311430,ENSP00000322419,ENSP00000325827,ENSP00000325905,ENSP00000339795,ENSP00000341730…	CSE1L,HNRNPA1,HNRNPA2B1,HNRNPA3,PABPN1,RPL10,RPL10A,RPL13,RPL13A,RPL17,RPL18,RPL18A,RPL19,RPL23A,RPL24,RPL26L1,RPL27,RPL27A,RPL30,RPL34,RPL35,RPL36,RPL37A,RPL4,RPL5,RPL6,RPL7,RPL7A,RPL8,RPL9,RPLP2,RPS11,RPS12,RPS14,RPS15,RPS16,RPS17,RPS19,RPS2,RPS20,RPS21,RPS24,RPS27A,RPS28,RPS3A,RPS6,RPS8,RPSA,SEC16A,SRSF1,SRSF7,TP53,VCP
GO.0032774	RNA biosynthetic process	60	3.38e-28	ENSP00000202773,ENSP00000216727,ENSP00000222247,ENSP00000225430,ENSP00000225792,ENSP00000227378,ENSP00000230050,ENSP00000251453,ENSP00000252543,ENSP00000253788,ENSP00000254480,ENSP00000258962,ENSP00000259469,ENSP00000262584,ENSP00000265100,ENSP00000269305,ENSP00000270625,ENSP00000272317,ENSP00000287038,ENSP00000295470,ENSP00000307889,ENSP00000311028,ENSP00000311430,ENSP00000322419,ENSP00000325905…	DDX17,DDX3X,DDX5,EWSR1,HNRNPK,HNRNPUL1,HNRPDL,HSPA8,PABPN1,PTRF,RPL10,RPL10A,RPL13,RPL13A,RPL17,RPL18,RPL18A,RPL19,RPL23A,RPL24,RPL26L1,RPL27,RPL27A,RPL30,RPL34,RPL35,RPL36,RPL37A,RPL4,RPL5,RPL6,RPL7,RPL7A,RPL8,RPL9,RPLP2,RPS11,RPS12,RPS14,RPS15,RPS16,RPS17,RPS19,RPS2,RPS20,RPS21,RPS24,RPS27A,RPS28,RPS3A,RPS6,RPS8,RPSA,SFPQ,SMARCC1,SRSF1,SRSF7,TP53,XRCC5,XRCC6
GO.0033036	macromolecule localization	53	3.82e-28	ENSP00000202773,ENSP00000216727,ENSP00000222247,ENSP00000225430,ENSP00000230050,ENSP00000251453,ENSP00000252543,ENSP00000253788,ENSP00000258962,ENSP00000259469,ENSP00000262584,ENSP00000262982,ENSP00000265100,ENSP00000270625,ENSP00000272317,ENSP00000287038,ENSP00000307889,ENSP00000311028,ENSP00000311430,ENSP00000322419,ENSP00000325827,ENSP00000325905,ENSP00000330074,ENSP00000339795,ENSP00000341730…	CSE1L,HIST1H1B,HNRNPA1,HNRNPA2B1,HNRNPA3,PABPN1,RPL10,RPL10A,RPL13,RPL13A,RPL17,RPL18,RPL18A,RPL19,RPL23A,RPL24,RPL26L1,RPL27,RPL27A,RPL30,RPL34,RPL35,RPL36,RPL37A,RPL4,RPL5,RPL6,RPL7,RPL7A,RPL8,RPL9,RPLP2,RPS11,RPS12,RPS14,RPS15,RPS16,RPS17,RPS19,RPS2,RPS20,RPS21,RPS24,RPS27A,RPS28,RPS3A,RPS6,RPS8,RPSA,SEC16A,SRSF1,SRSF7,VCP
GO.0051704	multi-organism process	54	1.98e-27	ENSP00000202773,ENSP00000216727,ENSP00000222247,ENSP00000225430,ENSP00000227378,ENSP00000230050,ENSP00000251453,ENSP00000252543,ENSP00000253788,ENSP00000259469,ENSP00000262584,ENSP00000265100,ENSP00000269305,ENSP00000270625,ENSP00000272317,ENSP00000287038,ENSP00000307889,ENSP00000311028,ENSP00000311430,ENSP00000318195,ENSP00000322419,ENSP00000339795,ENSP00000341730,ENSP00000341826,ENSP00000341885…	DDX3X,HNRNPA1,HNRNPK,HNRNPUL1,HSPA8,NCL,PABPN1,RPL10,RPL10A,RPL13,RPL13A,RPL17,RPL18,RPL18A,RPL19,RPL23A,RPL24,RPL26L1,RPL27,RPL27A,RPL30,RPL34,RPL35,RPL36,RPL37A,RPL4,RPL5,RPL6,RPL7,RPL7A,RPL8,RPL9,RPLP2,RPS11,RPS12,RPS14,RPS15,RPS16,RPS17,RPS19,RPS2,RPS20,RPS21,RPS24,RPS27A,RPS28,RPS3A,RPS8,RPSA,TP53,UBAP2L,VCP,XRCC5,XRCC6
GO.0034654	nucleobase-containing compound biosynthetic process	61	6.94e-27	ENSP00000202773,ENSP00000216727,ENSP00000222247,ENSP00000225430,ENSP00000225792,ENSP00000227378,ENSP00000230050,ENSP00000251453,ENSP00000252543,ENSP00000253788,ENSP00000254480,ENSP00000258962,ENSP00000259469,ENSP00000262584,ENSP00000265100,ENSP00000269305,ENSP00000270625,ENSP00000272317,ENSP00000287038,ENSP00000295470,ENSP00000307889,ENSP00000311028,ENSP00000311430,ENSP00000322419,ENSP00000325905…	DDX17,DDX3X,DDX5,EWSR1,HNRNPK,HNRNPUL1,HNRPDL,HSPA8,PABPN1,PTRF,RPL10,RPL10A,RPL13,RPL13A,RPL17,RPL18,RPL18A,RPL19,RPL23A,RPL24,RPL26L1,RPL27,RPL27A,RPL30,RPL34,RPL35,RPL36,RPL37A,RPL4,RPL5,RPL6,RPL7,RPL7A,RPL8,RPL9,RPLP2,RPS11,RPS12,RPS14,RPS15,RPS16,RPS17,RPS19,RPS2,RPS20,RPS21,RPS24,RPS27A,RPS28,RPS3A,RPS6,RPS8,RPSA,SFPQ,SMARCC1,SRSF1,SRSF7,TP53,VCP,XRCC5,XRCC6
GO.0006396	RNA processing	36	1.11e-26	ENSP00000216727,ENSP00000225792,ENSP00000227378,ENSP00000251453,ENSP00000254108,ENSP00000258962,ENSP00000266022,ENSP00000283179,ENSP00000295470,ENSP00000300413,ENSP00000311028,ENSP00000313007,ENSP00000319690,ENSP00000325376,ENSP00000325905,ENSP00000338477,ENSP00000339795,ENSP00000345957,ENSP00000346045,ENSP00000346067,ENSP00000346694,ENSP00000349168,ENSP00000349748,ENSP00000356520,ENSP00000359345…	DDX17,DDX5,DHX9,FUS,HNRNPA2B1,HNRNPA3,HNRNPC,HNRNPF,HNRNPH1,HNRNPK,HNRNPM,HNRNPR,HNRNPU,HNRNPUL1,HNRPDL,HSPA8,PABPC1,PABPN1,RBM6,RPL5,RPL7,RPS14,RPS16,RPS17,RPS19,RPS21,RPS24,RPS28,RPS6,RPS8,RPSA,SFPQ,SNRPD1,SRSF1,SRSF7,ZRANB2
GO.0051641	cellular localization	51	2.45e-25	ENSP00000202773,ENSP00000216727,ENSP00000222247,ENSP00000225430,ENSP00000227378,ENSP00000230050,ENSP00000251453,ENSP00000252543,ENSP00000253788,ENSP00000258962,ENSP00000259469,ENSP00000262584,ENSP00000262982,ENSP00000265100,ENSP00000270625,ENSP00000272317,ENSP00000287038,ENSP00000301071,ENSP00000307889,ENSP00000311028,ENSP00000311430,ENSP00000322419,ENSP00000325827,ENSP00000325905,ENSP00000330074…	CSE1L,HIST1H1B,HNRNPA1,HSPA8,PABPN1,RPL10,RPL10A,RPL13,RPL13A,RPL17,RPL18,RPL18A,RPL19,RPL23A,RPL24,RPL26L1,RPL27,RPL27A,RPL30,RPL34,RPL35,RPL36,RPL37A,RPL4,RPL5,RPL6,RPL7,RPL7A,RPL8,RPL9,RPLP2,RPS11,RPS12,RPS14,RPS16,RPS17,RPS19,RPS2,RPS20,RPS21,RPS24,RPS27A,RPS28,RPS3A,RPS6,RPS8,RPSA,SEC16A,SRSF1,SRSF7,TUBA1A
GO.0008104	protein localization	47	2.55e-25	ENSP00000202773,ENSP00000222247,ENSP00000225430,ENSP00000230050,ENSP00000251453,ENSP00000252543,ENSP00000253788,ENSP00000259469,ENSP00000262584,ENSP00000262982,ENSP00000265100,ENSP00000270625,ENSP00000272317,ENSP00000287038,ENSP00000307889,ENSP00000311028,ENSP00000311430,ENSP00000322419,ENSP00000325827,ENSP00000330074,ENSP00000339795,ENSP00000341730,ENSP00000341885,ENSP00000345957,ENSP00000346015…	CSE1L,HIST1H1B,RPL10,RPL10A,RPL13,RPL13A,RPL17,RPL18,RPL18A,RPL19,RPL23A,RPL24,RPL26L1,RPL27,RPL27A,RPL30,RPL34,RPL35,RPL36,RPL37A,RPL4,RPL5,RPL6,RPL7,RPL7A,RPL8,RPL9,RPLP2,RPS11,RPS12,RPS14,RPS15,RPS16,RPS17,RPS19,RPS2,RPS20,RPS21,RPS24,RPS27A,RPS28,RPS3A,RPS6,RPS8,RPSA,SEC16A,VCP
GO.0010467	gene expression	65	6.12e-25	ENSP00000202773,ENSP00000216727,ENSP00000222247,ENSP00000225792,ENSP00000227378,ENSP00000230050,ENSP00000251453,ENSP00000252543,ENSP00000254108,ENSP00000254480,ENSP00000258962,ENSP00000259469,ENSP00000265100,ENSP00000266022,ENSP00000269305,ENSP00000270625,ENSP00000272317,ENSP00000283179,ENSP00000295470,ENSP00000300413,ENSP00000307889,ENSP00000311028,ENSP00000311430,ENSP00000313007,ENSP00000319690…	DDX17,DDX3X,DDX5,DHX9,EWSR1,FUS,HNRNPA2B1,HNRNPA3,HNRNPC,HNRNPF,HNRNPH1,HNRNPK,HNRNPM,HNRNPR,HNRNPU,HNRNPUL1,HNRPDL,HSPA8,PABPC1,PABPN1,PTRF,RBM6,RPL10,RPL13,RPL17,RPL18,RPL18A,RPL24,RPL26L1,RPL27A,RPL34,RPL35,RPL36,RPL4,RPL5,RPL6,RPL7,RPL7A,RPL9,RPLP2,RPS11,RPS12,RPS14,RPS16,RPS17,RPS19,RPS2,RPS21,RPS24,RPS27A,RPS28,RPS3A,RPS6,RPS8,RPSA,SFPQ,SMARCC1,SNRPD1,SRSF1,SRSF7,TP53,VCP,XRCC5,XRCC6,ZRANB2
GO.0000398	mRNA splicing, via spliceosome	20	1.03e-18	ENSP00000216727,ENSP00000225792,ENSP00000227378,ENSP00000254108,ENSP00000258962,ENSP00000283179,ENSP00000300413,ENSP00000313007,ENSP00000319690,ENSP00000325376,ENSP00000325905,ENSP00000338477,ENSP00000346694,ENSP00000349168,ENSP00000349748,ENSP00000356520,ENSP00000363745,ENSP00000365439,ENSP00000375863,ENSP00000376309	DDX5,DHX9,FUS,HNRNPA2B1,HNRNPA3,HNRNPC,HNRNPF,HNRNPH1,HNRNPK,HNRNPM,HNRNPR,HNRNPU,HNRNPUL1,HSPA8,PABPC1,PABPN1,SFPQ,SNRPD1,SRSF1,SRSF7
GO.0034641	cellular nitrogen compound metabolic process	65	1.21e-18	ENSP00000202773,ENSP00000216727,ENSP00000222247,ENSP00000225792,ENSP00000227378,ENSP00000230050,ENSP00000251453,ENSP00000252543,ENSP00000254108,ENSP00000254480,ENSP00000258962,ENSP00000259469,ENSP00000265100,ENSP00000266022,ENSP00000269305,ENSP00000270625,ENSP00000272317,ENSP00000283179,ENSP00000295470,ENSP00000300413,ENSP00000307889,ENSP00000311028,ENSP00000311430,ENSP00000313007,ENSP00000319690…	DDX17,DDX3X,DDX5,DHX9,EWSR1,FUS,HNRNPA2B1,HNRNPA3,HNRNPC,HNRNPF,HNRNPH1,HNRNPK,HNRNPM,HNRNPR,HNRNPU,HNRNPUL1,HNRPDL,HSPA8,PABPC1,PABPN1,PTRF,RBM6,RPL10,RPL13,RPL17,RPL18,RPL18A,RPL24,RPL26L1,RPL27A,RPL34,RPL35,RPL36,RPL4,RPL5,RPL6,RPL7,RPL7A,RPL9,RPLP2,RPS11,RPS12,RPS14,RPS16,RPS17,RPS19,RPS2,RPS21,RPS24,RPS27A,RPS28,RPS3A,RPS6,RPS8,RPSA,SFPQ,SMARCC1,SNRPD1,SRSF1,SRSF7,TP53,VCP,XRCC5,XRCC6,ZRANB2
GO.0044765	single-organism transport	50	2e-18	ENSP00000202773,ENSP00000216727,ENSP00000222247,ENSP00000225430,ENSP00000227378,ENSP00000230050,ENSP00000251453,ENSP00000252543,ENSP00000253788,ENSP00000258962,ENSP00000259469,ENSP00000262584,ENSP00000262982,ENSP00000265100,ENSP00000270625,ENSP00000272317,ENSP00000287038,ENSP00000301071,ENSP00000307889,ENSP00000311028,ENSP00000311430,ENSP00000322419,ENSP00000325827,ENSP00000325905,ENSP00000339795…	CSE1L,HNRNPA3,HSPA8,PABPN1,RPL10,RPL10A,RPL13,RPL13A,RPL17,RPL18,RPL18A,RPL19,RPL23A,RPL24,RPL26L1,RPL27,RPL27A,RPL30,RPL34,RPL35,RPL36,RPL37A,RPL4,RPL5,RPL6,RPL7,RPL7A,RPL8,RPL9,RPLP2,RPS11,RPS12,RPS14,RPS16,RPS17,RPS19,RPS2,RPS20,RPS21,RPS24,RPS27A,RPS28,RPS3A,RPS6,RPS8,RPSA,SEC16A,SRSF1,SRSF7,TUBA1A
GO.0051234	establishment of localization	53	4.78e-17	ENSP00000202773,ENSP00000216727,ENSP00000222247,ENSP00000225430,ENSP00000230050,ENSP00000251453,ENSP00000252543,ENSP00000253788,ENSP00000258962,ENSP00000259469,ENSP00000262584,ENSP00000262982,ENSP00000265100,ENSP00000270625,ENSP00000272317,ENSP00000287038,ENSP00000301071,ENSP00000307889,ENSP00000311028,ENSP00000311430,ENSP00000318195,ENSP00000322419,ENSP00000325827,ENSP00000325905,ENSP00000330074…	CSE1L,HIST1H1B,HNRNPA1,HNRNPA2B1,HNRNPA3,NCL,PABPN1,RPL10,RPL10A,RPL13,RPL13A,RPL17,RPL18,RPL18A,RPL19,RPL23A,RPL24,RPL26L1,RPL27,RPL27A,RPL30,RPL34,RPL35,RPL36,RPL37A,RPL4,RPL5,RPL6,RPL7,RPL7A,RPL8,RPL9,RPLP2,RPS11,RPS12,RPS14,RPS16,RPS17,RPS19,RPS2,RPS20,RPS21,RPS24,RPS27A,RPS28,RPS3A,RPS6,RPS8,RPSA,SEC16A,SRSF1,SRSF7,TUBA1A
GO.0006810	transport	52	7.79e-17	ENSP00000202773,ENSP00000216727,ENSP00000222247,ENSP00000225430,ENSP00000230050,ENSP00000251453,ENSP00000252543,ENSP00000253788,ENSP00000258962,ENSP00000259469,ENSP00000262584,ENSP00000262982,ENSP00000265100,ENSP00000270625,ENSP00000272317,ENSP00000287038,ENSP00000301071,ENSP00000307889,ENSP00000311028,ENSP00000311430,ENSP00000318195,ENSP00000322419,ENSP00000325827,ENSP00000325905,ENSP00000339795…	CSE1L,HNRNPA1,HNRNPA2B1,HNRNPA3,NCL,PABPN1,RPL10,RPL10A,RPL13,RPL13A,RPL17,RPL18,RPL18A,RPL19,RPL23A,RPL24,RPL26L1,RPL27,RPL27A,RPL30,RPL34,RPL35,RPL36,RPL37A,RPL4,RPL5,RPL6,RPL7,RPL7A,RPL8,RPL9,RPLP2,RPS11,RPS12,RPS14,RPS16,RPS17,RPS19,RPS2,RPS20,RPS21,RPS24,RPS27A,RPS28,RPS3A,RPS6,RPS8,RPSA,SEC16A,SRSF1,SRSF7,TUBA1A
GO.0008380	RNA splicing	21	2.98e-16	ENSP00000216727,ENSP00000225792,ENSP00000227378,ENSP00000254108,ENSP00000258962,ENSP00000283179,ENSP00000300413,ENSP00000313007,ENSP00000319690,ENSP00000325376,ENSP00000325905,ENSP00000338477,ENSP00000346694,ENSP00000349168,ENSP00000349748,ENSP00000356520,ENSP00000359958,ENSP00000363745,ENSP00000365439,ENSP00000375863,ENSP00000376309	DDX5,DHX9,FUS,HNRNPA2B1,HNRNPA3,HNRNPC,HNRNPF,HNRNPH1,HNRNPK,HNRNPM,HNRNPR,HNRNPU,HNRNPUL1,HSPA8,PABPC1,PABPN1,SFPQ,SNRPD1,SRSF1,SRSF7,ZRANB2
GO.0042274	ribosomal small subunit biogenesis	11	2.24e-15	ENSP00000251453,ENSP00000311028,ENSP00000345957,ENSP00000346045,ENSP00000346067,ENSP00000369757,ENSP00000379888,ENSP00000414321,ENSP00000467676,ENSP00000470004,ENSP00000472469	RPS14,RPS15,RPS16,RPS17,RPS19,RPS21,RPS24,RPS28,RPS6,RPS8,RPSA
GO.0006397	mRNA processing	21	9.99e-15	ENSP00000216727,ENSP00000225792,ENSP00000227378,ENSP00000254108,ENSP00000258962,ENSP00000283179,ENSP00000300413,ENSP00000313007,ENSP00000319690,ENSP00000325376,ENSP00000325905,ENSP00000338477,ENSP00000346694,ENSP00000349168,ENSP00000349748,ENSP00000356520,ENSP00000359958,ENSP00000363745,ENSP00000365439,ENSP00000375863,ENSP00000376309	DDX5,DHX9,FUS,HNRNPA2B1,HNRNPA3,HNRNPC,HNRNPF,HNRNPH1,HNRNPK,HNRNPM,HNRNPR,HNRNPU,HNRNPUL1,HSPA8,PABPC1,PABPN1,SFPQ,SNRPD1,SRSF1,SRSF7,ZRANB2
GO.0044271	cellular nitrogen compound biosynthetic process	50	1.55e-14	ENSP00000202773,ENSP00000216727,ENSP00000222247,ENSP00000225792,ENSP00000227378,ENSP00000230050,ENSP00000251453,ENSP00000252543,ENSP00000254480,ENSP00000258962,ENSP00000259469,ENSP00000265100,ENSP00000269305,ENSP00000270625,ENSP00000272317,ENSP00000295470,ENSP00000307889,ENSP00000311028,ENSP00000311430,ENSP00000313007,ENSP00000322419,ENSP00000325905,ENSP00000339795,ENSP00000341730,ENSP00000341885…	DDX17,DDX3X,DDX5,EWSR1,HNRNPK,HNRNPUL1,HNRPDL,HSPA8,PABPC1,PABPN1,PTRF,RPL10,RPL13,RPL17,RPL18,RPL18A,RPL24,RPL26L1,RPL27A,RPL34,RPL35,RPL36,RPL4,RPL5,RPL6,RPL7,RPL7A,RPL9,RPLP2,RPS11,RPS12,RPS14,RPS15,RPS16,RPS17,RPS19,RPS2,RPS24,RPS27A,RPS28,RPS3A,RPSA,SFPQ,SMARCC1,SRSF1,SRSF7,TP53,VCP,XRCC5,XRCC6
GO.0016043	cellular component organization	56	1.09e-13	ENSP00000202773,ENSP00000222247,ENSP00000225430,ENSP00000230050,ENSP00000245121,ENSP00000251453,ENSP00000252543,ENSP00000253788,ENSP00000254480,ENSP00000258962,ENSP00000259469,ENSP00000262584,ENSP00000265100,ENSP00000270625,ENSP00000272317,ENSP00000287038,ENSP00000300413,ENSP00000307889,ENSP00000311028,ENSP00000311430,ENSP00000319690,ENSP00000322419,ENSP00000323967,ENSP00000329662,ENSP00000339566…	DDX3X,DHX9,H1FX,HIST1H1C,HIST1H2BL,HNRNPC,KATNAL2,RPL10,RPL10A,RPL13,RPL13A,RPL17,RPL18,RPL18A,RPL19,RPL23A,RPL26L1,RPL27,RPL27A,RPL30,RPL34,RPL35,RPL36,RPL37A,RPL4,RPL5,RPL6,RPL7,RPL7A,RPL8,RPL9,RPLP2,RPS11,RPS12,RPS14,RPS15,RPS16,RPS17,RPS19,RPS2,RPS20,RPS21,RPS24,RPS27A,RPS28,RPS3A,RPS8,RPSA,SFPQ,SMARCC1,SMARCE1,SNRPD1,SRSF1,VCP,XRCC5,XRCC6
GO.0044260	cellular macromolecule metabolic process	66	1.43e-13	ENSP00000202773,ENSP00000216727,ENSP00000222247,ENSP00000225792,ENSP00000230050,ENSP00000251453,ENSP00000252543,ENSP00000254108,ENSP00000254480,ENSP00000258962,ENSP00000259469,ENSP00000265100,ENSP00000266022,ENSP00000269305,ENSP00000270625,ENSP00000272317,ENSP00000283179,ENSP00000295470,ENSP00000300413,ENSP00000301071,ENSP00000307889,ENSP00000311028,ENSP00000311430,ENSP00000313007,ENSP00000319690…	DDX17,DDX3X,DDX5,DHX9,EWSR1,FUS,HNRNPA2B1,HNRNPA3,HNRNPC,HNRNPF,HNRNPH1,HNRNPK,HNRNPM,HNRNPR,HNRNPU,HNRNPUL1,HNRPDL,PABPC1,PABPN1,PTRF,RBM6,RPL10,RPL13,RPL17,RPL18,RPL18A,RPL24,RPL26L1,RPL27A,RPL34,RPL35,RPL36,RPL4,RPL5,RPL6,RPL7,RPL7A,RPL9,RPLP2,RPS11,RPS12,RPS14,RPS16,RPS17,RPS19,RPS2,RPS21,RPS24,RPS27A,RPS28,RPS3A,RPS6,RPS8,RPSA,SFPQ,SMARCC1,SNRPD1,SRSF1,SRSF7,TP53,TUBA1A,TUBB4B,VCP,XRCC5,XRCC…
GO.0034645	cellular macromolecule biosynthetic process	50	1.43e-13	ENSP00000202773,ENSP00000216727,ENSP00000222247,ENSP00000225792,ENSP00000227378,ENSP00000230050,ENSP00000251453,ENSP00000252543,ENSP00000254480,ENSP00000258962,ENSP00000259469,ENSP00000265100,ENSP00000269305,ENSP00000270625,ENSP00000272317,ENSP00000295470,ENSP00000307889,ENSP00000311028,ENSP00000311430,ENSP00000313007,ENSP00000322419,ENSP00000325905,ENSP00000339795,ENSP00000341730,ENSP00000341885…	DDX17,DDX3X,DDX5,EWSR1,HNRNPK,HNRNPUL1,HNRPDL,HSPA8,PABPC1,PABPN1,PTRF,RPL10,RPL13,RPL17,RPL18,RPL18A,RPL24,RPL26L1,RPL27A,RPL34,RPL35,RPL36,RPL4,RPL5,RPL6,RPL7,RPL7A,RPL9,RPLP2,RPS11,RPS12,RPS14,RPS15,RPS16,RPS17,RPS19,RPS2,RPS24,RPS27A,RPS28,RPS3A,RPSA,SFPQ,SMARCC1,SRSF1,SRSF7,TP53,VCP,XRCC5,XRCC6
GO.1901564	organonitrogen compound metabolic process	34	1.59e-13	ENSP00000202773,ENSP00000222247,ENSP00000227378,ENSP00000230050,ENSP00000251453,ENSP00000252543,ENSP00000259469,ENSP00000265100,ENSP00000270625,ENSP00000272317,ENSP00000307889,ENSP00000311028,ENSP00000311430,ENSP00000313007,ENSP00000322419,ENSP00000339795,ENSP00000341730,ENSP00000341885,ENSP00000346015,ENSP00000346022,ENSP00000346045,ENSP00000346050,ENSP00000346067,ENSP00000359345,ENSP00000361076…	DDX3X,HSPA8,PABPC1,RPL10,RPL13,RPL17,RPL18,RPL18A,RPL24,RPL26L1,RPL27A,RPL34,RPL35,RPL36,RPL4,RPL5,RPL6,RPL7,RPL7A,RPL9,RPLP2,RPS11,RPS12,RPS14,RPS15,RPS16,RPS17,RPS19,RPS2,RPS24,RPS27A,RPS28,RPS3A,RPSA
GO.0042254	ribosome biogenesis	15	1.02e-12	ENSP00000251453,ENSP00000311028,ENSP00000339795,ENSP00000345957,ENSP00000346045,ENSP00000346067,ENSP00000359345,ENSP00000361076,ENSP00000369757,ENSP00000377640,ENSP00000379888,ENSP00000382840,ENSP00000414321,ENSP00000470004,ENSP00000472469	DDX3X,RPL24,RPL5,RPL7,RPL7A,RPS14,RPS16,RPS17,RPS19,RPS21,RPS24,RPS28,RPS6,RPS8,RPSA
GO.0022613	ribonucleoprotein complex biogenesis	17	5.19e-12	ENSP00000251453,ENSP00000258962,ENSP00000300413,ENSP00000311028,ENSP00000339795,ENSP00000345957,ENSP00000346045,ENSP00000346067,ENSP00000359345,ENSP00000361076,ENSP00000369757,ENSP00000377640,ENSP00000379888,ENSP00000382840,ENSP00000414321,ENSP00000470004,ENSP00000472469	DDX3X,RPL24,RPL5,RPL7,RPL7A,RPS14,RPS16,RPS17,RPS19,RPS21,RPS24,RPS28,RPS6,RPS8,RPSA,SNRPD1,SRSF1
GO.0071840	cellular component organization or biogenesis	54	7.84e-12	ENSP00000202773,ENSP00000222247,ENSP00000225430,ENSP00000230050,ENSP00000245121,ENSP00000251453,ENSP00000252543,ENSP00000253788,ENSP00000254480,ENSP00000258962,ENSP00000259469,ENSP00000262584,ENSP00000265100,ENSP00000270625,ENSP00000272317,ENSP00000287038,ENSP00000300413,ENSP00000307889,ENSP00000311028,ENSP00000311430,ENSP00000319690,ENSP00000322419,ENSP00000323967,ENSP00000329662,ENSP00000339566…	DDX3X,DHX9,H1FX,HIST1H1C,HIST1H2BL,HNRNPC,KATNAL2,RPL10,RPL10A,RPL13,RPL13A,RPL17,RPL18,RPL18A,RPL19,RPL23A,RPL26L1,RPL27,RPL27A,RPL30,RPL34,RPL35,RPL36,RPL37A,RPL4,RPL5,RPL6,RPL7,RPL8,RPL9,RPLP2,RPS11,RPS12,RPS14,RPS16,RPS17,RPS19,RPS2,RPS20,RPS21,RPS24,RPS27A,RPS28,RPS3A,RPS8,RPSA,SFPQ,SMARCC1,SMARCE1,SNRPD1,SRSF1,VCP,XRCC5,XRCC6
GO.0006364	rRNA processing	12	1.81e-10	ENSP00000251453,ENSP00000311028,ENSP00000339795,ENSP00000345957,ENSP00000346045,ENSP00000346067,ENSP00000359345,ENSP00000369757,ENSP00000379888,ENSP00000414321,ENSP00000470004,ENSP00000472469	RPL5,RPL7,RPS14,RPS16,RPS17,RPS19,RPS21,RPS24,RPS28,RPS6,RPS8,RPSA
GO.0042255	ribosome assembly	8	2.22e-10	ENSP00000311028,ENSP00000346045,ENSP00000346067,ENSP00000369757,ENSP00000377640,ENSP00000382840,ENSP00000467676,ENSP00000470004	DDX3X,RPL24,RPS14,RPS15,RPS17,RPS19,RPS6,RPSA
GO.0000028	ribosomal small subunit assembly	6	1.94e-09	ENSP00000311028,ENSP00000346045,ENSP00000346067,ENSP00000369757,ENSP00000467676,ENSP00000470004	RPS14,RPS15,RPS17,RPS19,RPS6,RPSA
GO.0044237	cellular metabolic process	67	2.09e-09	ENSP00000202773,ENSP00000216727,ENSP00000222247,ENSP00000225792,ENSP00000227378,ENSP00000230050,ENSP00000251453,ENSP00000252543,ENSP00000254108,ENSP00000254480,ENSP00000258962,ENSP00000259469,ENSP00000265100,ENSP00000266022,ENSP00000269305,ENSP00000270625,ENSP00000272317,ENSP00000283179,ENSP00000295470,ENSP00000300413,ENSP00000301071,ENSP00000307889,ENSP00000311028,ENSP00000311430,ENSP00000313007…	DDX17,DDX3X,DDX5,DHX9,EWSR1,FUS,HNRNPA2B1,HNRNPA3,HNRNPC,HNRNPF,HNRNPH1,HNRNPK,HNRNPM,HNRNPR,HNRNPU,HNRNPUL1,HNRPDL,HSPA8,PABPC1,PABPN1,PTRF,RBM6,RPL10,RPL13,RPL17,RPL18,RPL18A,RPL24,RPL26L1,RPL27A,RPL34,RPL35,RPL36,RPL4,RPL5,RPL6,RPL7,RPL7A,RPL9,RPLP2,RPS11,RPS12,RPS14,RPS16,RPS17,RPS19,RPS2,RPS21,RPS24,RPS27A,RPS28,RPS3A,RPS6,RPS8,RPSA,SFPQ,SMARCC1,SNRPD1,SRSF1,SRSF7,TP53,TUBA1A,TUBB4B,VCP,XRCC…
GO.0044238	primary metabolic process	67	4.39e-09	ENSP00000202773,ENSP00000216727,ENSP00000222247,ENSP00000225792,ENSP00000227378,ENSP00000230050,ENSP00000251453,ENSP00000252543,ENSP00000254108,ENSP00000254480,ENSP00000258962,ENSP00000259469,ENSP00000265100,ENSP00000266022,ENSP00000269305,ENSP00000270625,ENSP00000272317,ENSP00000283179,ENSP00000295470,ENSP00000300413,ENSP00000301071,ENSP00000307889,ENSP00000311028,ENSP00000311430,ENSP00000313007…	DDX17,DDX3X,DDX5,DHX9,EWSR1,FUS,HNRNPA2B1,HNRNPA3,HNRNPC,HNRNPF,HNRNPH1,HNRNPK,HNRNPM,HNRNPR,HNRNPU,HNRNPUL1,HNRPDL,HSPA8,PABPC1,PABPN1,PTRF,RBM6,RPL10,RPL13,RPL17,RPL18,RPL18A,RPL24,RPL26L1,RPL27A,RPL34,RPL35,RPL36,RPL4,RPL5,RPL6,RPL7,RPL7A,RPL9,RPLP2,RPS11,RPS12,RPS14,RPS16,RPS17,RPS19,RPS2,RPS21,RPS24,RPS27A,RPS28,RPS3A,RPS6,RPS8,RPSA,SFPQ,SMARCC1,SNRPD1,SRSF1,SRSF7,TP53,TUBA1A,TUBB4B,VCP,XRCC…
GO.0071704	organic substance metabolic process	67	1.45e-08	ENSP00000202773,ENSP00000216727,ENSP00000222247,ENSP00000225792,ENSP00000227378,ENSP00000230050,ENSP00000251453,ENSP00000252543,ENSP00000254108,ENSP00000254480,ENSP00000258962,ENSP00000259469,ENSP00000265100,ENSP00000266022,ENSP00000269305,ENSP00000270625,ENSP00000272317,ENSP00000283179,ENSP00000295470,ENSP00000300413,ENSP00000301071,ENSP00000307889,ENSP00000311028,ENSP00000311430,ENSP00000313007…	DDX17,DDX3X,DDX5,DHX9,EWSR1,FUS,HNRNPA2B1,HNRNPA3,HNRNPC,HNRNPF,HNRNPH1,HNRNPK,HNRNPM,HNRNPR,HNRNPU,HNRNPUL1,HNRPDL,HSPA8,PABPC1,PABPN1,PTRF,RBM6,RPL10,RPL13,RPL17,RPL18,RPL18A,RPL24,RPL26L1,RPL27A,RPL34,RPL35,RPL36,RPL4,RPL5,RPL6,RPL7,RPL7A,RPL9,RPLP2,RPS11,RPS12,RPS14,RPS16,RPS17,RPS19,RPS2,RPS21,RPS24,RPS27A,RPS28,RPS3A,RPS6,RPS8,RPSA,SFPQ,SMARCC1,SNRPD1,SRSF1,SRSF7,TP53,TUBA1A,TUBB4B,VCP,XRCC…
GO.0022618	ribonucleoprotein complex assembly	10	2.34e-07	ENSP00000258962,ENSP00000300413,ENSP00000311028,ENSP00000346045,ENSP00000346067,ENSP00000369757,ENSP00000377640,ENSP00000382840,ENSP00000467676,ENSP00000470004	DDX3X,RPL24,RPS14,RPS15,RPS17,RPS19,RPS6,RPSA,SNRPD1,SRSF1
GO.0034660	ncRNA metabolic process	14	3.31e-07	ENSP00000251453,ENSP00000269305,ENSP00000300413,ENSP00000311028,ENSP00000339795,ENSP00000345957,ENSP00000346045,ENSP00000346067,ENSP00000359345,ENSP00000369757,ENSP00000379888,ENSP00000414321,ENSP00000470004,ENSP00000472469	RPL5,RPL7,RPS14,RPS16,RPS17,RPS19,RPS21,RPS24,RPS28,RPS6,RPS8,RPSA,SNRPD1,TP53
GO.0030490	maturation of SSU-rRNA	6	3.76e-07	ENSP00000311028,ENSP00000345957,ENSP00000346067,ENSP00000379888,ENSP00000414321,ENSP00000470004	RPS14,RPS19,RPS21,RPS24,RPS8,RPSA
GO.0043484	regulation of RNA splicing	8	6.65e-07	ENSP00000225792,ENSP00000227378,ENSP00000258962,ENSP00000325905,ENSP00000338477,ENSP00000346694,ENSP00000349168,ENSP00000365439	DDX5,HNRNPA2B1,HNRNPF,HNRNPH1,HNRNPK,HSPA8,SRSF1,SRSF7
GO.0034622	cellular macromolecular complex assembly	16	6.83e-07	ENSP00000258962,ENSP00000300413,ENSP00000301071,ENSP00000311028,ENSP00000329662,ENSP00000330074,ENSP00000339566,ENSP00000341289,ENSP00000346045,ENSP00000346067,ENSP00000366618,ENSP00000369757,ENSP00000377640,ENSP00000382840,ENSP00000467676,ENSP00000470004	DDX3X,H1FX,HIST1H1B,HIST1H1C,HIST1H2BL,RPL24,RPS14,RPS15,RPS17,RPS19,RPS6,RPSA,SNRPD1,SRSF1,TUBA1A,TUBB4B
GO.0008152	metabolic process	67	1.09e-06	ENSP00000202773,ENSP00000216727,ENSP00000222247,ENSP00000225792,ENSP00000227378,ENSP00000230050,ENSP00000245121,ENSP00000251453,ENSP00000252543,ENSP00000254108,ENSP00000254480,ENSP00000258962,ENSP00000259469,ENSP00000265100,ENSP00000266022,ENSP00000269305,ENSP00000270625,ENSP00000272317,ENSP00000283179,ENSP00000295470,ENSP00000300413,ENSP00000307889,ENSP00000311028,ENSP00000311430,ENSP00000313007…	DDX17,DDX3X,DDX5,DHX9,EWSR1,FUS,HNRNPA2B1,HNRNPA3,HNRNPC,HNRNPF,HNRNPH1,HNRNPK,HNRNPM,HNRNPR,HNRNPU,HNRNPUL1,HNRPDL,HSPA8,KATNAL2,PABPC1,PABPN1,PTRF,RBM6,RPL10,RPL13,RPL17,RPL18,RPL18A,RPL24,RPL26L1,RPL27A,RPL34,RPL35,RPL36,RPL4,RPL5,RPL6,RPL7,RPL7A,RPL9,RPLP2,RPS11,RPS12,RPS14,RPS16,RPS17,RPS19,RPS2,RPS21,RPS24,RPS27A,RPS28,RPS3A,RPS6,RPS8,RPSA,SFPQ,SMARCC1,SMARCE1,SNRPD1,SRSF1,SRSF7,TP53,VCP,XR…
GO.0044267	cellular protein metabolic process	37	1.38e-06	ENSP00000202773,ENSP00000222247,ENSP00000230050,ENSP00000251453,ENSP00000252543,ENSP00000259469,ENSP00000265100,ENSP00000270625,ENSP00000272317,ENSP00000301071,ENSP00000307889,ENSP00000311028,ENSP00000311430,ENSP00000313007,ENSP00000322419,ENSP00000339795,ENSP00000341289,ENSP00000341730,ENSP00000341885,ENSP00000346015,ENSP00000346022,ENSP00000346045,ENSP00000346050,ENSP00000346067,ENSP00000349748…	DDX3X,PABPC1,RPL10,RPL13,RPL17,RPL18,RPL18A,RPL24,RPL26L1,RPL27A,RPL34,RPL35,RPL36,RPL4,RPL5,RPL6,RPL7,RPL7A,RPL9,RPLP2,RPS11,RPS12,RPS14,RPS15,RPS16,RPS17,RPS19,RPS2,RPS24,RPS27A,RPS28,RPS3A,RPSA,SFPQ,TUBA1A,TUBB4B,VCP
GO.0044085	cellular component biogenesis	27	3.31e-06	ENSP00000251453,ENSP00000258962,ENSP00000269305,ENSP00000272317,ENSP00000300413,ENSP00000301071,ENSP00000311028,ENSP00000325827,ENSP00000329662,ENSP00000330074,ENSP00000339566,ENSP00000339795,ENSP00000341289,ENSP00000345957,ENSP00000346045,ENSP00000346067,ENSP00000351777,ENSP00000359345,ENSP00000361076,ENSP00000366618,ENSP00000369757,ENSP00000377640,ENSP00000379888,ENSP00000382840,ENSP00000414321…	DDX3X,H1FX,HIST1H1B,HIST1H1C,HIST1H2BL,RPL24,RPL5,RPL7,RPL7A,RPS14,RPS16,RPS17,RPS19,RPS21,RPS24,RPS27A,RPS28,RPS6,RPS8,RPSA,SEC16A,SNRPD1,SRSF1,TP53,TUBA1A,TUBB4B,VCP
GO.0000462	maturation of SSU-rRNA from tricistronic rRNA transcript (SSU-rRNA, 5.8S rRNA, LSU-rRNA)	5	5.68e-06	ENSP00000345957,ENSP00000346067,ENSP00000379888,ENSP00000414321,ENSP00000470004	RPS19,RPS21,RPS24,RPS8,RPSA
GO.0050684	regulation of mRNA processing	7	2.43e-05	ENSP00000216727,ENSP00000225792,ENSP00000227378,ENSP00000258962,ENSP00000313007,ENSP00000325905,ENSP00000346694	DDX5,HNRNPA2B1,HSPA8,PABPC1,PABPN1,SRSF1,SRSF7
GO.0050658	RNA transport	8	4.71e-05	ENSP00000216727,ENSP00000258962,ENSP00000325905,ENSP00000341826,ENSP00000346067,ENSP00000346694,ENSP00000376309,ENSP00000472469	HNRNPA1,HNRNPA2B1,HNRNPA3,PABPN1,RPS28,RPSA,SRSF1,SRSF7
GO.0071103	DNA conformation change	9	5.36e-05	ENSP00000269305,ENSP00000329662,ENSP00000330074,ENSP00000339566,ENSP00000352257,ENSP00000356520,ENSP00000366618,ENSP00000375977,ENSP00000382840	DDX3X,DHX9,H1FX,HIST1H1B,HIST1H1C,HIST1H2BL,TP53,XRCC5,XRCC6
GO.0065003	macromolecular complex assembly	19	5.52e-05	ENSP00000258962,ENSP00000269305,ENSP00000300413,ENSP00000301071,ENSP00000311028,ENSP00000325827,ENSP00000329662,ENSP00000330074,ENSP00000339566,ENSP00000341289,ENSP00000346045,ENSP00000346067,ENSP00000351777,ENSP00000366618,ENSP00000369757,ENSP00000377640,ENSP00000382840,ENSP00000467676,ENSP00000470004	DDX3X,H1FX,HIST1H1B,HIST1H1C,HIST1H2BL,RPL24,RPS14,RPS15,RPS17,RPS19,RPS6,RPSA,SEC16A,SNRPD1,SRSF1,TP53,TUBA1A,TUBB4B,VCP
GO.0006403	RNA localization	8	7.2e-05	ENSP00000216727,ENSP00000258962,ENSP00000325905,ENSP00000341826,ENSP00000346067,ENSP00000346694,ENSP00000376309,ENSP00000472469	HNRNPA1,HNRNPA2B1,HNRNPA3,PABPN1,RPS28,RPSA,SRSF1,SRSF7
GO.0051168	nuclear export	7	8.94e-05	ENSP00000216727,ENSP00000258962,ENSP00000262982,ENSP00000325905,ENSP00000341826,ENSP00000346067,ENSP00000472469	CSE1L,HNRNPA1,PABPN1,RPS28,RPSA,SRSF1,SRSF7
GO.0006405	RNA export from nucleus	6	0.000212	ENSP00000216727,ENSP00000258962,ENSP00000325905,ENSP00000341826,ENSP00000346067,ENSP00000472469	HNRNPA1,PABPN1,RPS28,RPSA,SRSF1,SRSF7
GO.0031123	RNA 3 -end processing	6	0.000226	ENSP00000216727,ENSP00000258962,ENSP00000313007,ENSP00000325905,ENSP00000345957,ENSP00000346067	PABPC1,PABPN1,RPS21,RPSA,SRSF1,SRSF7
GO.0010608	posttranscriptional regulation of gene expression	10	0.00032	ENSP00000258962,ENSP00000283179,ENSP00000311028,ENSP00000313007,ENSP00000319690,ENSP00000340329,ENSP00000354346,ENSP00000356520,ENSP00000375730,ENSP00000382840	CAPRIN1,DDX3X,DHX9,HNRNPC,HNRNPU,MATR3,PABPC1,RPL13A,RPS14,SRSF1
GO.0006333	chromatin assembly or disassembly	7	0.000394	ENSP00000254480,ENSP00000269305,ENSP00000323967,ENSP00000329662,ENSP00000330074,ENSP00000339566,ENSP00000366618	H1FX,HIST1H1B,HIST1H1C,HIST1H2BL,SMARCC1,SMARCE1,TP53
GO.0043488	regulation of mRNA stability	5	0.000403	ENSP00000258962,ENSP00000283179,ENSP00000313007,ENSP00000319690,ENSP00000356520	DHX9,HNRNPC,HNRNPU,PABPC1,SRSF1
GO.0048024	regulation of mRNA splicing, via spliceosome	5	0.000528	ENSP00000225792,ENSP00000227378,ENSP00000258962,ENSP00000325905,ENSP00000346694	DDX5,HNRNPA2B1,HSPA8,SRSF1,SRSF7
GO.0006913	nucleocytoplasmic transport	8	0.000901	ENSP00000216727,ENSP00000258962,ENSP00000262982,ENSP00000269305,ENSP00000325905,ENSP00000341826,ENSP00000346067,ENSP00000472469	CSE1L,HNRNPA1,PABPN1,RPS28,RPSA,SRSF1,SRSF7,TP53
GO.0048255	mRNA stabilization	4	0.000947	ENSP00000283179,ENSP00000313007,ENSP00000319690,ENSP00000356520	DHX9,HNRNPC,HNRNPU,PABPC1
GO.0000380	alternative mRNA splicing, via spliceosome	3	0.00152	ENSP00000325376,ENSP00000341826,ENSP00000349748	HNRNPA1,HNRNPM,SFPQ
GO.0044763	single-organism cellular process	62	0.00157	ENSP00000202773,ENSP00000222247,ENSP00000225430,ENSP00000225792,ENSP00000227378,ENSP00000230050,ENSP00000240851,ENSP00000245121,ENSP00000251453,ENSP00000252543,ENSP00000253788,ENSP00000254480,ENSP00000259469,ENSP00000262584,ENSP00000262982,ENSP00000265100,ENSP00000269305,ENSP00000272317,ENSP00000283179,ENSP00000287038,ENSP00000301071,ENSP00000307889,ENSP00000311028,ENSP00000311430,ENSP00000313007…	CAPRIN1,CSE1L,DDX3X,DDX5,DHX9,HNRNPA3,HNRNPC,HNRNPK,HNRNPU,HSPA8,KATNAL2,PABPC1,RPL10,RPL10A,RPL13,RPL13A,RPL17,RPL18,RPL18A,RPL19,RPL23A,RPL26L1,RPL27,RPL27A,RPL30,RPL34,RPL35,RPL36,RPL37A,RPL4,RPL5,RPL6,RPL7,RPL7A,RPL8,RPL9,RPLP2,RPS12,RPS14,RPS16,RPS17,RPS19,RPS2,RPS20,RPS21,RPS24,RPS27A,RPS28,RPS3A,RPS8,RPSA,SEC16A,SFPQ,SMARCC1,SMARCE1,TFG,TP53,TUBA1A,UBAP2L,VCP,XRCC5,XRCC6
GO.0000461	endonucleolytic cleavage to generate mature 3 -end of SSU-rRNA from (SSU-rRNA, 5.8S rRNA, LSU-rRNA)	2	0.00203	ENSP00000345957,ENSP00000346067	RPS21,RPSA
GO.0034101	erythrocyte homeostasis	5	0.00269	ENSP00000311028,ENSP00000346045,ENSP00000369757,ENSP00000414321,ENSP00000470004	RPS14,RPS17,RPS19,RPS24,RPS6
GO.0010629	negative regulation of gene expression	18	0.00296	ENSP00000225792,ENSP00000227378,ENSP00000269305,ENSP00000272317,ENSP00000311028,ENSP00000313007,ENSP00000323967,ENSP00000325905,ENSP00000330074,ENSP00000339566,ENSP00000340329,ENSP00000346694,ENSP00000349748,ENSP00000352257,ENSP00000365439,ENSP00000375730,ENSP00000375977,ENSP00000382840	CAPRIN1,DDX3X,DDX5,HIST1H1B,HIST1H1C,HNRNPA2B1,HNRNPK,HSPA8,PABPC1,RPL13A,RPS14,RPS27A,SFPQ,SMARCE1,SRSF7,TP53,XRCC5,XRCC6
GO.0009987	cellular process	70	0.00305	ENSP00000202773,ENSP00000216727,ENSP00000222247,ENSP00000225792,ENSP00000227378,ENSP00000230050,ENSP00000240851,ENSP00000245121,ENSP00000251453,ENSP00000252543,ENSP00000254480,ENSP00000258962,ENSP00000259469,ENSP00000262982,ENSP00000265100,ENSP00000266022,ENSP00000269305,ENSP00000272317,ENSP00000283179,ENSP00000295470,ENSP00000300413,ENSP00000301071,ENSP00000307889,ENSP00000311028,ENSP00000311430…	CAPRIN1,CSE1L,DDX17,DDX3X,DDX5,EWSR1,H1FX,HIST1H1C,HIST1H2BL,HNRNPA2B1,HNRNPC,HNRNPF,HNRNPH1,HNRNPK,HNRNPM,HNRNPR,HNRNPU,HNRNPUL1,HNRPDL,HSPA8,KATNAL2,NCL,PABPC1,PABPN1,PTRF,RBM6,RPL10,RPL13,RPL17,RPL18,RPL18A,RPL26L1,RPL27A,RPL34,RPL35,RPL36,RPL4,RPL5,RPL6,RPL7,RPL7A,RPL9,RPLP2,RPS12,RPS14,RPS16,RPS17,RPS19,RPS2,RPS21,RPS24,RPS27A,RPS28,RPS3A,RPS8,RPSA,SFPQ,SMARCC1,SMARCE1,SNRPD1,SRSF1,SRSF7,TFG…
GO.0034728	nucleosome organization	6	0.00309	ENSP00000254480,ENSP00000323967,ENSP00000329662,ENSP00000330074,ENSP00000339566,ENSP00000366618	H1FX,HIST1H1B,HIST1H1C,HIST1H2BL,SMARCC1,SMARCE1
GO.0032481	positive regulation of type I interferon production	5	0.00334	ENSP00000272317,ENSP00000352257,ENSP00000356520,ENSP00000375977,ENSP00000382840	DDX3X,DHX9,RPS27A,XRCC5,XRCC6
GO.0071426	ribonucleoprotein complex export from nucleus	5	0.00334	ENSP00000216727,ENSP00000258962,ENSP00000325905,ENSP00000346067,ENSP00000472469	PABPN1,RPS28,RPSA,SRSF1,SRSF7
GO.0010468	regulation of gene expression	33	0.00369	ENSP00000202773,ENSP00000216727,ENSP00000225792,ENSP00000254480,ENSP00000258962,ENSP00000269305,ENSP00000272317,ENSP00000283179,ENSP00000295470,ENSP00000311028,ENSP00000313007,ENSP00000319690,ENSP00000323967,ENSP00000325905,ENSP00000330074,ENSP00000338477,ENSP00000339566,ENSP00000340329,ENSP00000346694,ENSP00000349168,ENSP00000349541,ENSP00000349748,ENSP00000352257,ENSP00000354346,ENSP00000356520…	CAPRIN1,DDX17,DDX3X,DDX5,DHX9,EWSR1,HIST1H1B,HIST1H1C,HNRNPA2B1,HNRNPC,HNRNPF,HNRNPH1,HNRNPK,HNRNPU,HNRNPUL1,HNRPDL,MATR3,PABPC1,PABPN1,PTRF,RPL13A,RPL6,RPS14,RPS27A,SFPQ,SMARCC1,SMARCE1,SRSF1,SRSF7,TP53,XRCC5,XRCC6,ZRANB2
GO.0071166	ribonucleoprotein complex localization	5	0.00371	ENSP00000216727,ENSP00000258962,ENSP00000325905,ENSP00000346067,ENSP00000472469	PABPN1,RPS28,RPSA,SRSF1,SRSF7
GO.0022607	cellular component assembly	20	0.00526	ENSP00000258962,ENSP00000269305,ENSP00000272317,ENSP00000300413,ENSP00000301071,ENSP00000311028,ENSP00000325827,ENSP00000329662,ENSP00000330074,ENSP00000339566,ENSP00000341289,ENSP00000346045,ENSP00000346067,ENSP00000351777,ENSP00000366618,ENSP00000369757,ENSP00000377640,ENSP00000382840,ENSP00000467676,ENSP00000470004	DDX3X,H1FX,HIST1H1B,HIST1H1C,HIST1H2BL,RPL24,RPS14,RPS15,RPS17,RPS19,RPS27A,RPS6,RPSA,SEC16A,SNRPD1,SRSF1,TP53,TUBA1A,TUBB4B,VCP
GO.0006407	rRNA export from nucleus	2	0.00569	ENSP00000346067,ENSP00000472469	RPS28,RPSA
GO.0042273	ribosomal large subunit biogenesis	3	0.00787	ENSP00000339795,ENSP00000359345,ENSP00000377640	RPL24,RPL5,RPL7
GO.0032508	DNA duplex unwinding	4	0.00818	ENSP00000352257,ENSP00000356520,ENSP00000375977,ENSP00000382840	DDX3X,DHX9,XRCC5,XRCC6
GO.0051172	negative regulation of nitrogen compound metabolic process	17	0.00875	ENSP00000225792,ENSP00000227378,ENSP00000272317,ENSP00000311028,ENSP00000313007,ENSP00000323967,ENSP00000325905,ENSP00000330074,ENSP00000339566,ENSP00000340329,ENSP00000346694,ENSP00000349748,ENSP00000352257,ENSP00000365439,ENSP00000375730,ENSP00000375977,ENSP00000382840	CAPRIN1,DDX3X,DDX5,HIST1H1B,HIST1H1C,HNRNPA2B1,HNRNPK,HSPA8,PABPC1,RPL13A,RPS14,RPS27A,SFPQ,SMARCE1,SRSF7,XRCC5,XRCC6
GO.0031124	mRNA 3 -end processing	4	0.0142	ENSP00000216727,ENSP00000258962,ENSP00000313007,ENSP00000325905	PABPC1,PABPN1,SRSF1,SRSF7
GO.0051253	negative regulation of RNA metabolic process	15	0.0145	ENSP00000225792,ENSP00000227378,ENSP00000269305,ENSP00000272317,ENSP00000311028,ENSP00000313007,ENSP00000323967,ENSP00000325905,ENSP00000330074,ENSP00000339566,ENSP00000346694,ENSP00000349748,ENSP00000352257,ENSP00000365439,ENSP00000375977	DDX5,HIST1H1B,HIST1H1C,HNRNPA2B1,HNRNPK,HSPA8,PABPC1,RPS14,RPS27A,SFPQ,SMARCE1,SRSF7,TP53,XRCC5,XRCC6
GO.0048872	homeostasis of number of cells	6	0.016	ENSP00000311028,ENSP00000346045,ENSP00000355343,ENSP00000369757,ENSP00000414321,ENSP00000470004	RPS14,RPS17,RPS19,RPS24,RPS6,UBAP2L
GO.0044699	single-organism process	61	0.017	ENSP00000202773,ENSP00000216727,ENSP00000222247,ENSP00000225430,ENSP00000227378,ENSP00000230050,ENSP00000240851,ENSP00000245121,ENSP00000251453,ENSP00000252543,ENSP00000253788,ENSP00000254480,ENSP00000259469,ENSP00000262584,ENSP00000262982,ENSP00000265100,ENSP00000269305,ENSP00000272317,ENSP00000283179,ENSP00000287038,ENSP00000301071,ENSP00000307889,ENSP00000311028,ENSP00000311430,ENSP00000313007…	CAPRIN1,CSE1L,DDX3X,DHX9,HNRNPA3,HNRNPC,HNRNPK,HNRNPU,HSPA8,KATNAL2,PABPC1,PABPN1,RPL10,RPL10A,RPL13,RPL13A,RPL17,RPL18,RPL18A,RPL19,RPL23A,RPL26L1,RPL27,RPL27A,RPL30,RPL34,RPL35,RPL36,RPL37A,RPL4,RPL5,RPL6,RPL7,RPL7A,RPL8,RPL9,RPLP2,RPS12,RPS14,RPS16,RPS17,RPS19,RPS2,RPS20,RPS21,RPS24,RPS27A,RPS28,RPS3A,RPS8,RPSA,SFPQ,SMARCC1,SMARCE1,SRSF7,TFG,TP53,TUBA1A,UBAP2L,XRCC5,XRCC6
GO.0000447	endonucleolytic cleavage in ITS1 to separate SSU-rRNA from 5.8S rRNA and LSU-rRNA from tricistronic rRNA transcript (SSU-rRNA, 5.8S rRNA, LSU-rRNA)	2	0.0174	ENSP00000345957,ENSP00000346067	RPS21,RPSA
GO.0070934	CRD-mediated mRNA stabilization	2	0.0174	ENSP00000283179,ENSP00000356520	DHX9,HNRNPU
GO.0031497	chromatin assembly	5	0.0197	ENSP00000269305,ENSP00000329662,ENSP00000330074,ENSP00000339566,ENSP00000366618	H1FX,HIST1H1B,HIST1H1C,HIST1H2BL,TP53
GO.0051028	mRNA transport	5	0.0237	ENSP00000216727,ENSP00000258962,ENSP00000325905,ENSP00000341826,ENSP00000376309	HNRNPA1,HNRNPA3,PABPN1,SRSF1,SRSF7
GO.0002309	T cell proliferation involved in immune response	2	0.0254	ENSP00000269305,ENSP00000369757	RPS6,TP53
GO.0051252	regulation of RNA metabolic process	28	0.0273	ENSP00000202773,ENSP00000216727,ENSP00000225792,ENSP00000254108,ENSP00000254480,ENSP00000258962,ENSP00000269305,ENSP00000272317,ENSP00000295470,ENSP00000311028,ENSP00000313007,ENSP00000323967,ENSP00000325905,ENSP00000330074,ENSP00000338477,ENSP00000339566,ENSP00000346694,ENSP00000349168,ENSP00000349541,ENSP00000349748,ENSP00000352257,ENSP00000359958,ENSP00000365439,ENSP00000375863,ENSP00000375977…	DDX17,DDX3X,DDX5,EWSR1,FUS,HIST1H1B,HIST1H1C,HNRNPA2B1,HNRNPF,HNRNPH1,HNRNPK,HNRNPUL1,HNRPDL,PABPC1,PABPN1,PTRF,RPL6,RPS14,RPS27A,SFPQ,SMARCC1,SMARCE1,SRSF1,SRSF7,TP53,XRCC5,XRCC6,ZRANB2
GO.2000113	negative regulation of cellular macromolecule biosynthetic process	15	0.0275	ENSP00000225792,ENSP00000227378,ENSP00000272317,ENSP00000311028,ENSP00000323967,ENSP00000330074,ENSP00000339566,ENSP00000340329,ENSP00000346694,ENSP00000349748,ENSP00000352257,ENSP00000365439,ENSP00000375730,ENSP00000375977,ENSP00000382840	CAPRIN1,DDX3X,DDX5,HIST1H1B,HIST1H1C,HNRNPA2B1,HNRNPK,HSPA8,RPL13A,RPS14,RPS27A,SFPQ,SMARCE1,XRCC5,XRCC6
GO.0048511	rhythmic process	7	0.0275	ENSP00000225792,ENSP00000269305,ENSP00000272317,ENSP00000283179,ENSP00000349748,ENSP00000356520,ENSP00000365439	DDX5,DHX9,HNRNPK,HNRNPU,RPS27A,SFPQ,TP53
GO.0006302	double-strand break repair	5	0.0295	ENSP00000269305,ENSP00000349748,ENSP00000351777,ENSP00000352257,ENSP00000375977	SFPQ,TP53,VCP,XRCC5,XRCC6
GO.0051276	chromosome organization	12	0.0313	ENSP00000254480,ENSP00000269305,ENSP00000319690,ENSP00000323967,ENSP00000329662,ENSP00000339566,ENSP00000349748,ENSP00000352257,ENSP00000356520,ENSP00000366618,ENSP00000375977,ENSP00000382840	DDX3X,DHX9,H1FX,HIST1H1C,HIST1H2BL,HNRNPC,SFPQ,SMARCC1,SMARCE1,TP53,XRCC5,XRCC6
GO.0033148	positive regulation of intracellular estrogen receptor signaling pathway	2	0.0343	ENSP00000225792,ENSP00000380033	DDX17,DDX5
GO.0007623	circadian rhythm	5	0.038	ENSP00000225792,ENSP00000269305,ENSP00000272317,ENSP00000283179,ENSP00000356520	DDX5,DHX9,HNRNPU,RPS27A,TP53
GO.0008150	biological_process	68	0.0392	ENSP00000202773,ENSP00000216727,ENSP00000222247,ENSP00000225792,ENSP00000227378,ENSP00000230050,ENSP00000240851,ENSP00000245121,ENSP00000251453,ENSP00000252543,ENSP00000254108,ENSP00000254480,ENSP00000259469,ENSP00000262982,ENSP00000265100,ENSP00000266022,ENSP00000269305,ENSP00000272317,ENSP00000283179,ENSP00000295470,ENSP00000300413,ENSP00000301071,ENSP00000307889,ENSP00000311028,ENSP00000311430…	CAPRIN1,CSE1L,DDX17,DDX3X,DDX5,EWSR1,FUS,H1FX,HIST1H1C,HIST1H2BL,HNRNPC,HNRNPF,HNRNPH1,HNRNPK,HNRNPM,HNRNPR,HNRNPU,HNRNPUL1,HNRPDL,HSPA8,KATNAL2,MATR3,PABPC1,PABPN1,PTRF,RBM6,RPL10,RPL13,RPL17,RPL18,RPL18A,RPL26L1,RPL27A,RPL34,RPL35,RPL36,RPL4,RPL5,RPL6,RPL7,RPL9,RPLP2,RPS12,RPS14,RPS16,RPS17,RPS19,RPS2,RPS21,RPS24,RPS27A,RPS28,RPS3A,RPS8,RPSA,SFPQ,SMARCC1,SMARCE1,SNRPD1,SRSF7,TFG,TP53,TUBA1A,UBA…
GO.1903312	negative regulation of mRNA metabolic process	3	0.0404	ENSP00000313007,ENSP00000325905,ENSP00000346694	HNRNPA2B1,PABPC1,SRSF7
GO.0071428	rRNA-containing ribonucleoprotein complex export from nucleus	2	0.0435	ENSP00000346067,ENSP00000472469	RPS28,RPSA
GO.0075713	establishment of integrated proviral latency	2	0.0435	ENSP00000352257,ENSP00000375977	XRCC5,XRCC6
GO.0006353	DNA-templated transcription, termination	4	0.0476	ENSP00000216727,ENSP00000258962,ENSP00000325905,ENSP00000349541	PABPN1,PTRF,SRSF1,SRSF7
GO.0006323	DNA packaging	5	0.0494	ENSP00000269305,ENSP00000329662,ENSP00000330074,ENSP00000339566,ENSP00000366618	H1FX,HIST1H1B,HIST1H1C,HIST1H2BL,TP53

## Sheet: Both
#pathway ID	pathway description	observed gene count	false discovery rate	matching proteins in your network (IDs)	matching proteins in your network (labels)
GO.0016071	mRNA metabolic process	60	1.36e-70	ENSP00000202773,ENSP00000216727,ENSP00000222247,ENSP00000225430,ENSP00000225792,ENSP00000227378,ENSP00000230050,ENSP00000251453,ENSP00000252543,ENSP00000253788,ENSP00000254108,ENSP00000258962,ENSP00000259469,ENSP00000262584,ENSP00000265100,ENSP00000272317,ENSP00000283179,ENSP00000287038,ENSP00000300413,ENSP00000307889,ENSP00000311028,ENSP00000311430,ENSP00000313007,ENSP00000319690,ENSP00000322419…	DDX5,DHX9,FUS,HNRNPA2B1,HNRNPA3,HNRNPC,HNRNPF,HNRNPH1,HNRNPK,HNRNPM,HNRNPR,HNRNPU,HNRNPUL1,HSPA8,PABPC1,PABPN1,RPL10,RPL10A,RPL13,RPL13A,RPL17,RPL18,RPL18A,RPL19,RPL23A,RPL24,RPL26L1,RPL27,RPL27A,RPL30,RPL35,RPL36,RPL37A,RPL4,RPL5,RPL6,RPL7,RPL7A,RPL8,RPLP2,RPS12,RPS14,RPS15,RPS16,RPS17,RPS19,RPS2,RPS20,RPS21,RPS24,RPS27A,RPS28,RPS3A,RPS6,RPS8,RPSA,SFPQ,SNRPD1,SRSF1,SRSF7
GO.0000184	nuclear-transcribed mRNA catabolic process, nonsense-mediated decay	41	1.72e-67	ENSP00000202773,ENSP00000222247,ENSP00000225430,ENSP00000230050,ENSP00000251453,ENSP00000252543,ENSP00000253788,ENSP00000259469,ENSP00000262584,ENSP00000265100,ENSP00000272317,ENSP00000287038,ENSP00000307889,ENSP00000311028,ENSP00000311430,ENSP00000313007,ENSP00000322419,ENSP00000339795,ENSP00000341730,ENSP00000341885,ENSP00000345957,ENSP00000346015,ENSP00000346045,ENSP00000346050,ENSP00000346067…	PABPC1,RPL10,RPL10A,RPL13,RPL13A,RPL17,RPL18,RPL18A,RPL19,RPL23A,RPL24,RPL26L1,RPL27,RPL27A,RPL30,RPL35,RPL36,RPL37A,RPL4,RPL5,RPL6,RPL7,RPL7A,RPL8,RPLP2,RPS12,RPS14,RPS15,RPS16,RPS17,RPS19,RPS2,RPS20,RPS21,RPS24,RPS27A,RPS28,RPS3A,RPS6,RPS8,RPSA
GO.0006614	SRP-dependent cotranslational protein targeting to membrane	40	5.08e-67	ENSP00000202773,ENSP00000222247,ENSP00000225430,ENSP00000230050,ENSP00000251453,ENSP00000252543,ENSP00000253788,ENSP00000259469,ENSP00000262584,ENSP00000265100,ENSP00000272317,ENSP00000287038,ENSP00000307889,ENSP00000311028,ENSP00000311430,ENSP00000322419,ENSP00000339795,ENSP00000341730,ENSP00000341885,ENSP00000345957,ENSP00000346015,ENSP00000346045,ENSP00000346050,ENSP00000346067,ENSP00000359345…	RPL10,RPL10A,RPL13,RPL13A,RPL17,RPL18,RPL18A,RPL19,RPL23A,RPL24,RPL26L1,RPL27,RPL27A,RPL30,RPL35,RPL36,RPL37A,RPL4,RPL5,RPL6,RPL7,RPL7A,RPL8,RPLP2,RPS12,RPS14,RPS15,RPS16,RPS17,RPS19,RPS2,RPS20,RPS21,RPS24,RPS27A,RPS28,RPS3A,RPS6,RPS8,RPSA
GO.0019083	viral transcription	40	2.41e-66	ENSP00000202773,ENSP00000222247,ENSP00000225430,ENSP00000230050,ENSP00000251453,ENSP00000252543,ENSP00000253788,ENSP00000259469,ENSP00000262584,ENSP00000265100,ENSP00000272317,ENSP00000287038,ENSP00000307889,ENSP00000311028,ENSP00000311430,ENSP00000322419,ENSP00000339795,ENSP00000341730,ENSP00000341885,ENSP00000345957,ENSP00000346015,ENSP00000346045,ENSP00000346050,ENSP00000346067,ENSP00000359345…	RPL10,RPL10A,RPL13,RPL13A,RPL17,RPL18,RPL18A,RPL19,RPL23A,RPL24,RPL26L1,RPL27,RPL27A,RPL30,RPL35,RPL36,RPL37A,RPL4,RPL5,RPL6,RPL7,RPL7A,RPL8,RPLP2,RPS12,RPS14,RPS15,RPS16,RPS17,RPS19,RPS2,RPS20,RPS21,RPS24,RPS27A,RPS28,RPS3A,RPS6,RPS8,RPSA
GO.0019080	viral gene expression	40	7.67e-65	ENSP00000202773,ENSP00000222247,ENSP00000225430,ENSP00000230050,ENSP00000251453,ENSP00000252543,ENSP00000253788,ENSP00000259469,ENSP00000262584,ENSP00000265100,ENSP00000272317,ENSP00000287038,ENSP00000307889,ENSP00000311028,ENSP00000311430,ENSP00000322419,ENSP00000339795,ENSP00000341730,ENSP00000341885,ENSP00000345957,ENSP00000346015,ENSP00000346045,ENSP00000346050,ENSP00000346067,ENSP00000359345…	RPL10,RPL10A,RPL13,RPL13A,RPL17,RPL18,RPL18A,RPL19,RPL23A,RPL24,RPL26L1,RPL27,RPL27A,RPL30,RPL35,RPL36,RPL37A,RPL4,RPL5,RPL6,RPL7,RPL7A,RPL8,RPLP2,RPS12,RPS14,RPS15,RPS16,RPS17,RPS19,RPS2,RPS20,RPS21,RPS24,RPS27A,RPS28,RPS3A,RPS6,RPS8,RPSA
GO.0043241	protein complex disassembly	43	2.45e-59	ENSP00000202773,ENSP00000222247,ENSP00000225430,ENSP00000227378,ENSP00000230050,ENSP00000251453,ENSP00000252543,ENSP00000253788,ENSP00000254480,ENSP00000259469,ENSP00000262584,ENSP00000265100,ENSP00000272317,ENSP00000287038,ENSP00000307889,ENSP00000311028,ENSP00000311430,ENSP00000322419,ENSP00000323967,ENSP00000339795,ENSP00000341730,ENSP00000341885,ENSP00000345957,ENSP00000346015,ENSP00000346045…	HSPA8,RPL10,RPL10A,RPL13,RPL13A,RPL17,RPL18,RPL18A,RPL19,RPL23A,RPL24,RPL26L1,RPL27,RPL27A,RPL30,RPL35,RPL36,RPL37A,RPL4,RPL5,RPL6,RPL7,RPL7A,RPL8,RPLP2,RPS12,RPS14,RPS15,RPS16,RPS17,RPS19,RPS2,RPS20,RPS21,RPS24,RPS27A,RPS28,RPS3A,RPS6,RPS8,RPSA,SMARCC1,SMARCE1
GO.0006415	translational termination	40	2.76e-58	ENSP00000202773,ENSP00000222247,ENSP00000225430,ENSP00000230050,ENSP00000251453,ENSP00000252543,ENSP00000253788,ENSP00000259469,ENSP00000262584,ENSP00000265100,ENSP00000272317,ENSP00000287038,ENSP00000307889,ENSP00000311028,ENSP00000311430,ENSP00000322419,ENSP00000339795,ENSP00000341730,ENSP00000341885,ENSP00000345957,ENSP00000346015,ENSP00000346045,ENSP00000346050,ENSP00000346067,ENSP00000359345…	RPL10,RPL10A,RPL13,RPL13A,RPL17,RPL18,RPL18A,RPL19,RPL23A,RPL24,RPL26L1,RPL27,RPL27A,RPL30,RPL35,RPL36,RPL37A,RPL4,RPL5,RPL6,RPL7,RPL7A,RPL8,RPLP2,RPS12,RPS14,RPS15,RPS16,RPS17,RPS19,RPS2,RPS20,RPS21,RPS24,RPS27A,RPS28,RPS3A,RPS6,RPS8,RPSA
GO.0043624	cellular protein complex disassembly	41	2.61e-57	ENSP00000202773,ENSP00000222247,ENSP00000225430,ENSP00000227378,ENSP00000230050,ENSP00000251453,ENSP00000252543,ENSP00000253788,ENSP00000259469,ENSP00000262584,ENSP00000265100,ENSP00000272317,ENSP00000287038,ENSP00000307889,ENSP00000311028,ENSP00000311430,ENSP00000322419,ENSP00000339795,ENSP00000341730,ENSP00000341885,ENSP00000345957,ENSP00000346015,ENSP00000346045,ENSP00000346050,ENSP00000346067…	HSPA8,RPL10,RPL10A,RPL13,RPL13A,RPL17,RPL18,RPL18A,RPL19,RPL23A,RPL24,RPL26L1,RPL27,RPL27A,RPL30,RPL35,RPL36,RPL37A,RPL4,RPL5,RPL6,RPL7,RPL7A,RPL8,RPLP2,RPS12,RPS14,RPS15,RPS16,RPS17,RPS19,RPS2,RPS20,RPS21,RPS24,RPS27A,RPS28,RPS3A,RPS6,RPS8,RPSA
GO.0006413	translational initiation	42	2.71e-57	ENSP00000202773,ENSP00000222247,ENSP00000225430,ENSP00000230050,ENSP00000251453,ENSP00000252543,ENSP00000253788,ENSP00000259469,ENSP00000262584,ENSP00000265100,ENSP00000272317,ENSP00000287038,ENSP00000307889,ENSP00000311028,ENSP00000311430,ENSP00000313007,ENSP00000322419,ENSP00000339795,ENSP00000341730,ENSP00000341885,ENSP00000345957,ENSP00000346015,ENSP00000346045,ENSP00000346050,ENSP00000346067…	DDX3X,PABPC1,RPL10,RPL10A,RPL13,RPL13A,RPL17,RPL18,RPL18A,RPL19,RPL23A,RPL24,RPL26L1,RPL27,RPL27A,RPL30,RPL35,RPL36,RPL37A,RPL4,RPL5,RPL6,RPL7,RPL7A,RPL8,RPLP2,RPS12,RPS14,RPS15,RPS16,RPS17,RPS19,RPS2,RPS20,RPS21,RPS24,RPS27A,RPS28,RPS3A,RPS6,RPS8,RPSA
GO.0006414	translational elongation	40	1.3e-56	ENSP00000202773,ENSP00000222247,ENSP00000225430,ENSP00000230050,ENSP00000251453,ENSP00000252543,ENSP00000253788,ENSP00000259469,ENSP00000262584,ENSP00000265100,ENSP00000272317,ENSP00000287038,ENSP00000307889,ENSP00000311028,ENSP00000311430,ENSP00000322419,ENSP00000339795,ENSP00000341730,ENSP00000341885,ENSP00000345957,ENSP00000346015,ENSP00000346045,ENSP00000346050,ENSP00000346067,ENSP00000359345…	RPL10,RPL10A,RPL13,RPL13A,RPL17,RPL18,RPL18A,RPL19,RPL23A,RPL24,RPL26L1,RPL27,RPL27A,RPL30,RPL35,RPL36,RPL37A,RPL4,RPL5,RPL6,RPL7,RPL7A,RPL8,RPLP2,RPS12,RPS14,RPS15,RPS16,RPS17,RPS19,RPS2,RPS20,RPS21,RPS24,RPS27A,RPS28,RPS3A,RPS6,RPS8,RPSA
GO.0019058	viral life cycle	42	6.91e-56	ENSP00000202773,ENSP00000216727,ENSP00000222247,ENSP00000225430,ENSP00000230050,ENSP00000251453,ENSP00000252543,ENSP00000253788,ENSP00000259469,ENSP00000262584,ENSP00000265100,ENSP00000272317,ENSP00000287038,ENSP00000307889,ENSP00000311028,ENSP00000311430,ENSP00000322419,ENSP00000339795,ENSP00000341730,ENSP00000341885,ENSP00000345957,ENSP00000346015,ENSP00000346045,ENSP00000346050,ENSP00000346067…	PABPN1,RPL10,RPL10A,RPL13,RPL13A,RPL17,RPL18,RPL18A,RPL19,RPL23A,RPL24,RPL26L1,RPL27,RPL27A,RPL30,RPL35,RPL36,RPL37A,RPL4,RPL5,RPL6,RPL7,RPL7A,RPL8,RPLP2,RPS12,RPS14,RPS15,RPS16,RPS17,RPS19,RPS2,RPS20,RPS21,RPS24,RPS27A,RPS28,RPS3A,RPS6,RPS8,RPSA,VCP
GO.0072594	establishment of protein localization to organelle	41	2.17e-47	ENSP00000202773,ENSP00000222247,ENSP00000225430,ENSP00000230050,ENSP00000251453,ENSP00000252543,ENSP00000253788,ENSP00000259469,ENSP00000262584,ENSP00000265100,ENSP00000269305,ENSP00000272317,ENSP00000287038,ENSP00000307889,ENSP00000311028,ENSP00000311430,ENSP00000322419,ENSP00000339795,ENSP00000341730,ENSP00000341885,ENSP00000345957,ENSP00000346015,ENSP00000346045,ENSP00000346050,ENSP00000346067…	RPL10,RPL10A,RPL13,RPL13A,RPL17,RPL18,RPL18A,RPL19,RPL23A,RPL24,RPL26L1,RPL27,RPL27A,RPL30,RPL35,RPL36,RPL37A,RPL4,RPL5,RPL6,RPL7,RPL7A,RPL8,RPLP2,RPS12,RPS14,RPS15,RPS16,RPS17,RPS19,RPS2,RPS20,RPS21,RPS24,RPS27A,RPS28,RPS3A,RPS6,RPS8,RPSA,TP53
GO.0016032	viral process	49	2.86e-47	ENSP00000202773,ENSP00000216727,ENSP00000222247,ENSP00000225430,ENSP00000227378,ENSP00000230050,ENSP00000251453,ENSP00000252543,ENSP00000253788,ENSP00000259469,ENSP00000262584,ENSP00000265100,ENSP00000269305,ENSP00000272317,ENSP00000287038,ENSP00000307889,ENSP00000311028,ENSP00000311430,ENSP00000322419,ENSP00000339795,ENSP00000341730,ENSP00000341826,ENSP00000341885,ENSP00000345957,ENSP00000346015…	DDX3X,HNRNPA1,HNRNPK,HSPA8,PABPN1,RPL10,RPL10A,RPL13,RPL13A,RPL17,RPL18,RPL18A,RPL19,RPL23A,RPL24,RPL26L1,RPL27,RPL27A,RPL30,RPL35,RPL36,RPL37A,RPL4,RPL5,RPL6,RPL7,RPL7A,RPL8,RPLP2,RPS12,RPS14,RPS15,RPS16,RPS17,RPS19,RPS2,RPS20,RPS21,RPS24,RPS27A,RPS28,RPS3A,RPS6,RPS8,RPSA,TP53,VCP,XRCC5,XRCC6
GO.0006605	protein targeting	41	1.37e-44	ENSP00000202773,ENSP00000222247,ENSP00000225430,ENSP00000230050,ENSP00000251453,ENSP00000252543,ENSP00000253788,ENSP00000259469,ENSP00000262584,ENSP00000265100,ENSP00000269305,ENSP00000272317,ENSP00000287038,ENSP00000307889,ENSP00000311028,ENSP00000311430,ENSP00000322419,ENSP00000339795,ENSP00000341730,ENSP00000341885,ENSP00000345957,ENSP00000346015,ENSP00000346045,ENSP00000346050,ENSP00000346067…	RPL10,RPL10A,RPL13,RPL13A,RPL17,RPL18,RPL18A,RPL19,RPL23A,RPL24,RPL26L1,RPL27,RPL27A,RPL30,RPL35,RPL36,RPL37A,RPL4,RPL5,RPL6,RPL7,RPL7A,RPL8,RPLP2,RPS12,RPS14,RPS15,RPS16,RPS17,RPS19,RPS2,RPS20,RPS21,RPS24,RPS27A,RPS28,RPS3A,RPS6,RPS8,RPSA,TP53
GO.0016482	cytoplasmic transport	45	3.39e-41	ENSP00000202773,ENSP00000216727,ENSP00000222247,ENSP00000225430,ENSP00000230050,ENSP00000251453,ENSP00000252543,ENSP00000253788,ENSP00000258962,ENSP00000259469,ENSP00000262584,ENSP00000265100,ENSP00000269305,ENSP00000272317,ENSP00000287038,ENSP00000307889,ENSP00000311028,ENSP00000311430,ENSP00000322419,ENSP00000325827,ENSP00000325905,ENSP00000339795,ENSP00000341730,ENSP00000341826,ENSP00000341885…	HNRNPA1,PABPN1,RPL10,RPL10A,RPL13,RPL13A,RPL17,RPL18,RPL18A,RPL19,RPL23A,RPL24,RPL26L1,RPL27,RPL27A,RPL30,RPL35,RPL36,RPL37A,RPL4,RPL5,RPL6,RPL7,RPL7A,RPL8,RPLP2,RPS12,RPS14,RPS16,RPS17,RPS19,RPS2,RPS20,RPS21,RPS24,RPS27A,RPS28,RPS3A,RPS6,RPS8,RPSA,SEC16A,SRSF1,SRSF7,TP53
GO.0033365	protein localization to organelle	41	2.43e-40	ENSP00000202773,ENSP00000222247,ENSP00000225430,ENSP00000230050,ENSP00000251453,ENSP00000252543,ENSP00000253788,ENSP00000259469,ENSP00000262584,ENSP00000265100,ENSP00000269305,ENSP00000272317,ENSP00000287038,ENSP00000307889,ENSP00000311028,ENSP00000311430,ENSP00000322419,ENSP00000339795,ENSP00000341730,ENSP00000341885,ENSP00000345957,ENSP00000346015,ENSP00000346045,ENSP00000346050,ENSP00000346067…	RPL10,RPL10A,RPL13,RPL13A,RPL17,RPL18,RPL18A,RPL19,RPL23A,RPL24,RPL26L1,RPL27,RPL27A,RPL30,RPL35,RPL36,RPL37A,RPL4,RPL5,RPL6,RPL7,RPL7A,RPL8,RPLP2,RPS12,RPS14,RPS15,RPS16,RPS17,RPS19,RPS2,RPS20,RPS21,RPS24,RPS27A,RPS28,RPS3A,RPS6,RPS8,RPSA,TP53
GO.0006886	intracellular protein transport	42	2.05e-36	ENSP00000202773,ENSP00000222247,ENSP00000225430,ENSP00000230050,ENSP00000251453,ENSP00000252543,ENSP00000253788,ENSP00000259469,ENSP00000262584,ENSP00000265100,ENSP00000269305,ENSP00000272317,ENSP00000287038,ENSP00000307889,ENSP00000311028,ENSP00000311430,ENSP00000322419,ENSP00000339795,ENSP00000341730,ENSP00000341885,ENSP00000345957,ENSP00000346015,ENSP00000346045,ENSP00000346050,ENSP00000346067…	RPL10,RPL10A,RPL13,RPL13A,RPL17,RPL18,RPL18A,RPL19,RPL23A,RPL24,RPL26L1,RPL27,RPL27A,RPL30,RPL35,RPL36,RPL37A,RPL4,RPL5,RPL6,RPL7,RPL7A,RPL8,RPLP2,RPS12,RPS14,RPS15,RPS16,RPS17,RPS19,RPS2,RPS20,RPS21,RPS24,RPS27A,RPS28,RPS3A,RPS6,RPS8,RPSA,TP53,VCP
GO.0044802	single-organism membrane organization	41	8.91e-36	ENSP00000202773,ENSP00000222247,ENSP00000225430,ENSP00000230050,ENSP00000251453,ENSP00000252543,ENSP00000253788,ENSP00000259469,ENSP00000262584,ENSP00000265100,ENSP00000272317,ENSP00000287038,ENSP00000307889,ENSP00000311028,ENSP00000311430,ENSP00000322419,ENSP00000325827,ENSP00000339795,ENSP00000341730,ENSP00000341885,ENSP00000345957,ENSP00000346015,ENSP00000346045,ENSP00000346050,ENSP00000346067…	RPL10,RPL10A,RPL13,RPL13A,RPL17,RPL18,RPL18A,RPL19,RPL23A,RPL24,RPL26L1,RPL27,RPL27A,RPL30,RPL35,RPL36,RPL37A,RPL4,RPL5,RPL6,RPL7,RPL7A,RPL8,RPLP2,RPS12,RPS14,RPS15,RPS16,RPS17,RPS19,RPS2,RPS20,RPS21,RPS24,RPS27A,RPS28,RPS3A,RPS6,RPS8,RPSA,SEC16A
GO.0016070	RNA metabolic process	68	9.88e-36	ENSP00000202773,ENSP00000216727,ENSP00000222247,ENSP00000225430,ENSP00000225792,ENSP00000227378,ENSP00000230050,ENSP00000251453,ENSP00000252543,ENSP00000253788,ENSP00000254108,ENSP00000254480,ENSP00000258962,ENSP00000259469,ENSP00000262584,ENSP00000265100,ENSP00000269305,ENSP00000272317,ENSP00000283179,ENSP00000287038,ENSP00000295470,ENSP00000300413,ENSP00000307889,ENSP00000311028,ENSP00000311430…	DDX17,DDX3X,DDX5,DHX9,EWSR1,FUS,HNRNPA2B1,HNRNPA3,HNRNPC,HNRNPF,HNRNPH1,HNRNPK,HNRNPM,HNRNPR,HNRNPU,HNRNPUL1,HNRPDL,HSPA8,PABPC1,PABPN1,PTRF,RPL10,RPL10A,RPL13,RPL13A,RPL17,RPL18,RPL18A,RPL19,RPL23A,RPL24,RPL26L1,RPL27,RPL27A,RPL30,RPL35,RPL36,RPL37A,RPL4,RPL5,RPL6,RPL7,RPL7A,RPL8,RPLP2,RPS12,RPS14,RPS16,RPS17,RPS19,RPS2,RPS20,RPS21,RPS24,RPS27A,RPS28,RPS3A,RPS6,RPS8,RPSA,SFPQ,SMARCC1,SNRPD1,SRSF…
GO.0044265	cellular macromolecule catabolic process	42	2.8e-35	ENSP00000202773,ENSP00000222247,ENSP00000225430,ENSP00000230050,ENSP00000251453,ENSP00000252543,ENSP00000253788,ENSP00000259469,ENSP00000262584,ENSP00000265100,ENSP00000272317,ENSP00000287038,ENSP00000307889,ENSP00000311028,ENSP00000311430,ENSP00000313007,ENSP00000322419,ENSP00000339795,ENSP00000341730,ENSP00000341885,ENSP00000345957,ENSP00000346015,ENSP00000346045,ENSP00000346050,ENSP00000346067…	PABPC1,RPL10,RPL10A,RPL13,RPL13A,RPL17,RPL18,RPL18A,RPL19,RPL23A,RPL24,RPL26L1,RPL27,RPL27A,RPL30,RPL35,RPL36,RPL37A,RPL4,RPL5,RPL6,RPL7,RPL7A,RPL8,RPLP2,RPS12,RPS14,RPS15,RPS16,RPS17,RPS19,RPS2,RPS20,RPS21,RPS24,RPS27A,RPS28,RPS3A,RPS6,RPS8,RPSA,VCP
GO.0071822	protein complex subunit organization	50	1.18e-34	ENSP00000202773,ENSP00000222247,ENSP00000225430,ENSP00000227378,ENSP00000230050,ENSP00000251453,ENSP00000252543,ENSP00000253788,ENSP00000254480,ENSP00000259469,ENSP00000262584,ENSP00000265100,ENSP00000269305,ENSP00000272317,ENSP00000287038,ENSP00000301071,ENSP00000307889,ENSP00000311028,ENSP00000311430,ENSP00000322419,ENSP00000323967,ENSP00000325827,ENSP00000339566,ENSP00000339795,ENSP00000341289…	HIST1H1C,HIST1H2BL,HSPA8,RPL10,RPL10A,RPL13,RPL13A,RPL17,RPL18,RPL18A,RPL19,RPL23A,RPL24,RPL26L1,RPL27,RPL27A,RPL30,RPL35,RPL36,RPL37A,RPL4,RPL5,RPL6,RPL7,RPL7A,RPL8,RPLP2,RPS12,RPS14,RPS15,RPS16,RPS17,RPS19,RPS2,RPS20,RPS21,RPS24,RPS27A,RPS28,RPS3A,RPS6,RPS8,RPSA,SEC16A,SMARCC1,SMARCE1,TP53,TUBA1A,TUBB4B,VCP
GO.0090304	nucleic acid metabolic process	69	1.63e-33	ENSP00000202773,ENSP00000216727,ENSP00000222247,ENSP00000225430,ENSP00000225792,ENSP00000227378,ENSP00000230050,ENSP00000251453,ENSP00000252543,ENSP00000253788,ENSP00000254108,ENSP00000254480,ENSP00000258962,ENSP00000259469,ENSP00000262584,ENSP00000265100,ENSP00000269305,ENSP00000272317,ENSP00000283179,ENSP00000287038,ENSP00000295470,ENSP00000300413,ENSP00000307889,ENSP00000311028,ENSP00000311430…	DDX17,DDX3X,DDX5,DHX9,EWSR1,FUS,HNRNPA2B1,HNRNPA3,HNRNPC,HNRNPF,HNRNPH1,HNRNPK,HNRNPM,HNRNPR,HNRNPU,HNRNPUL1,HNRPDL,HSPA8,PABPC1,PABPN1,PTRF,RPL10,RPL10A,RPL13,RPL13A,RPL17,RPL18,RPL18A,RPL19,RPL23A,RPL24,RPL26L1,RPL27,RPL27A,RPL30,RPL35,RPL36,RPL37A,RPL4,RPL5,RPL6,RPL7,RPL7A,RPL8,RPLP2,RPS12,RPS14,RPS16,RPS17,RPS19,RPS2,RPS20,RPS21,RPS24,RPS27A,RPS28,RPS3A,RPS6,RPS8,RPSA,SFPQ,SMARCC1,SNRPD1,SRSF…
GO.0061024	membrane organization	42	2.52e-33	ENSP00000202773,ENSP00000222247,ENSP00000225430,ENSP00000227378,ENSP00000230050,ENSP00000251453,ENSP00000252543,ENSP00000253788,ENSP00000259469,ENSP00000262584,ENSP00000265100,ENSP00000272317,ENSP00000287038,ENSP00000307889,ENSP00000311028,ENSP00000311430,ENSP00000322419,ENSP00000325827,ENSP00000339795,ENSP00000341730,ENSP00000341885,ENSP00000345957,ENSP00000346015,ENSP00000346045,ENSP00000346050…	HSPA8,RPL10,RPL10A,RPL13,RPL13A,RPL17,RPL18,RPL18A,RPL19,RPL23A,RPL24,RPL26L1,RPL27,RPL27A,RPL30,RPL35,RPL36,RPL37A,RPL4,RPL5,RPL6,RPL7,RPL7A,RPL8,RPLP2,RPS12,RPS14,RPS15,RPS16,RPS17,RPS19,RPS2,RPS20,RPS21,RPS24,RPS27A,RPS28,RPS3A,RPS6,RPS8,RPSA,SEC16A
GO.1902580	single-organism cellular localization	41	1.39e-32	ENSP00000202773,ENSP00000222247,ENSP00000225430,ENSP00000230050,ENSP00000251453,ENSP00000252543,ENSP00000253788,ENSP00000259469,ENSP00000262584,ENSP00000265100,ENSP00000269305,ENSP00000272317,ENSP00000287038,ENSP00000307889,ENSP00000311028,ENSP00000311430,ENSP00000322419,ENSP00000325827,ENSP00000339795,ENSP00000341730,ENSP00000341885,ENSP00000345957,ENSP00000346015,ENSP00000346045,ENSP00000346050…	RPL10,RPL10A,RPL13,RPL13A,RPL17,RPL18,RPL18A,RPL19,RPL23A,RPL24,RPL26L1,RPL27,RPL27A,RPL30,RPL35,RPL36,RPL37A,RPL4,RPL5,RPL6,RPL7,RPL7A,RPL8,RPLP2,RPS12,RPS14,RPS16,RPS17,RPS19,RPS2,RPS20,RPS21,RPS24,RPS27A,RPS28,RPS3A,RPS6,RPS8,RPSA,SEC16A,TP53
GO.1902582	single-organism intracellular transport	45	1.49e-32	ENSP00000202773,ENSP00000216727,ENSP00000222247,ENSP00000225430,ENSP00000227378,ENSP00000230050,ENSP00000251453,ENSP00000252543,ENSP00000253788,ENSP00000258962,ENSP00000259469,ENSP00000262584,ENSP00000265100,ENSP00000272317,ENSP00000287038,ENSP00000301071,ENSP00000307889,ENSP00000311028,ENSP00000311430,ENSP00000322419,ENSP00000325827,ENSP00000325905,ENSP00000339795,ENSP00000341730,ENSP00000341885…	HSPA8,PABPN1,RPL10,RPL10A,RPL13,RPL13A,RPL17,RPL18,RPL18A,RPL19,RPL23A,RPL24,RPL26L1,RPL27,RPL27A,RPL30,RPL35,RPL36,RPL37A,RPL4,RPL5,RPL6,RPL7,RPL7A,RPL8,RPLP2,RPS12,RPS14,RPS16,RPS17,RPS19,RPS2,RPS20,RPS21,RPS24,RPS27A,RPS28,RPS3A,RPS6,RPS8,RPSA,SEC16A,SRSF1,SRSF7,TUBA1A
GO.0043933	macromolecular complex subunit organization	54	2.06e-31	ENSP00000202773,ENSP00000222247,ENSP00000225430,ENSP00000227378,ENSP00000230050,ENSP00000251453,ENSP00000252543,ENSP00000253788,ENSP00000254480,ENSP00000258962,ENSP00000259469,ENSP00000262584,ENSP00000265100,ENSP00000269305,ENSP00000272317,ENSP00000287038,ENSP00000300413,ENSP00000301071,ENSP00000307889,ENSP00000311028,ENSP00000311430,ENSP00000319690,ENSP00000322419,ENSP00000323967,ENSP00000325827…	DDX3X,HIST1H1C,HIST1H2BL,HNRNPC,HSPA8,RPL10,RPL10A,RPL13,RPL13A,RPL17,RPL18,RPL18A,RPL19,RPL23A,RPL26L1,RPL27,RPL27A,RPL30,RPL35,RPL36,RPL37A,RPL4,RPL5,RPL6,RPL7,RPL7A,RPL8,RPLP2,RPS12,RPS14,RPS15,RPS16,RPS17,RPS19,RPS2,RPS20,RPS21,RPS24,RPS27A,RPS28,RPS3A,RPS6,RPS8,RPSA,SEC16A,SFPQ,SMARCC1,SMARCE1,SNRPD1,SRSF1,TP53,TUBA1A,TUBB4B,VCP
GO.0046907	intracellular transport	46	2.7e-31	ENSP00000202773,ENSP00000216727,ENSP00000222247,ENSP00000225430,ENSP00000227378,ENSP00000230050,ENSP00000251453,ENSP00000252543,ENSP00000253788,ENSP00000258962,ENSP00000259469,ENSP00000262584,ENSP00000265100,ENSP00000272317,ENSP00000287038,ENSP00000301071,ENSP00000307889,ENSP00000311028,ENSP00000311430,ENSP00000322419,ENSP00000325827,ENSP00000325905,ENSP00000339795,ENSP00000341730,ENSP00000341826…	HNRNPA1,HSPA8,PABPN1,RPL10,RPL10A,RPL13,RPL13A,RPL17,RPL18,RPL18A,RPL19,RPL23A,RPL24,RPL26L1,RPL27,RPL27A,RPL30,RPL35,RPL36,RPL37A,RPL4,RPL5,RPL6,RPL7,RPL7A,RPL8,RPLP2,RPS12,RPS14,RPS16,RPS17,RPS19,RPS2,RPS20,RPS21,RPS24,RPS27A,RPS28,RPS3A,RPS6,RPS8,RPSA,SEC16A,SRSF1,SRSF7,TUBA1A
GO.0006412	translation	30	5.96e-30	ENSP00000202773,ENSP00000222247,ENSP00000230050,ENSP00000251453,ENSP00000252543,ENSP00000259469,ENSP00000265100,ENSP00000272317,ENSP00000307889,ENSP00000311028,ENSP00000311430,ENSP00000313007,ENSP00000322419,ENSP00000339795,ENSP00000341730,ENSP00000341885,ENSP00000346015,ENSP00000346045,ENSP00000346050,ENSP00000346067,ENSP00000359345,ENSP00000361076,ENSP00000377640,ENSP00000382840,ENSP00000414321…	DDX3X,PABPC1,RPL10,RPL13,RPL17,RPL18,RPL18A,RPL24,RPL26L1,RPL27A,RPL35,RPL36,RPL4,RPL5,RPL6,RPL7,RPL7A,RPLP2,RPS12,RPS14,RPS15,RPS16,RPS17,RPS19,RPS2,RPS24,RPS27A,RPS28,RPS3A,RPSA
GO.0015031	protein transport	43	1e-28	ENSP00000202773,ENSP00000222247,ENSP00000225430,ENSP00000230050,ENSP00000251453,ENSP00000252543,ENSP00000253788,ENSP00000259469,ENSP00000262584,ENSP00000265100,ENSP00000269305,ENSP00000272317,ENSP00000287038,ENSP00000307889,ENSP00000311028,ENSP00000311430,ENSP00000322419,ENSP00000325827,ENSP00000339795,ENSP00000341730,ENSP00000341885,ENSP00000345957,ENSP00000346015,ENSP00000346045,ENSP00000346050…	RPL10,RPL10A,RPL13,RPL13A,RPL17,RPL18,RPL18A,RPL19,RPL23A,RPL24,RPL26L1,RPL27,RPL27A,RPL30,RPL35,RPL36,RPL37A,RPL4,RPL5,RPL6,RPL7,RPL7A,RPL8,RPLP2,RPS12,RPS14,RPS15,RPS16,RPS17,RPS19,RPS2,RPS20,RPS21,RPS24,RPS27A,RPS28,RPS3A,RPS6,RPS8,RPSA,SEC16A,TP53,VCP
GO.0032774	RNA biosynthetic process	57	2.7e-28	ENSP00000202773,ENSP00000216727,ENSP00000222247,ENSP00000225430,ENSP00000225792,ENSP00000227378,ENSP00000230050,ENSP00000251453,ENSP00000252543,ENSP00000253788,ENSP00000254480,ENSP00000258962,ENSP00000259469,ENSP00000262584,ENSP00000265100,ENSP00000269305,ENSP00000272317,ENSP00000287038,ENSP00000295470,ENSP00000307889,ENSP00000311028,ENSP00000311430,ENSP00000322419,ENSP00000325905,ENSP00000339795…	DDX17,DDX3X,DDX5,EWSR1,HNRNPK,HNRNPUL1,HNRPDL,HSPA8,PABPN1,PTRF,RPL10,RPL10A,RPL13,RPL13A,RPL17,RPL18,RPL18A,RPL19,RPL23A,RPL24,RPL26L1,RPL27,RPL27A,RPL30,RPL35,RPL36,RPL37A,RPL4,RPL5,RPL6,RPL7,RPL7A,RPL8,RPLP2,RPS12,RPS14,RPS15,RPS16,RPS17,RPS19,RPS2,RPS20,RPS21,RPS24,RPS27A,RPS28,RPS3A,RPS6,RPS8,RPSA,SFPQ,SMARCC1,SRSF1,SRSF7,TP53,XRCC5,XRCC6
GO.0071702	organic substance transport	49	5.57e-28	ENSP00000202773,ENSP00000216727,ENSP00000222247,ENSP00000225430,ENSP00000230050,ENSP00000251453,ENSP00000252543,ENSP00000253788,ENSP00000258962,ENSP00000259469,ENSP00000262584,ENSP00000265100,ENSP00000269305,ENSP00000272317,ENSP00000287038,ENSP00000307889,ENSP00000311028,ENSP00000311430,ENSP00000322419,ENSP00000325827,ENSP00000325905,ENSP00000339795,ENSP00000341730,ENSP00000341826,ENSP00000341885…	HNRNPA1,HNRNPA2B1,HNRNPA3,PABPN1,RPL10,RPL10A,RPL13,RPL13A,RPL17,RPL18,RPL18A,RPL19,RPL23A,RPL24,RPL26L1,RPL27,RPL27A,RPL30,RPL35,RPL36,RPL37A,RPL4,RPL5,RPL6,RPL7,RPL7A,RPL8,RPLP2,RPS12,RPS14,RPS15,RPS16,RPS17,RPS19,RPS2,RPS20,RPS21,RPS24,RPS27A,RPS28,RPS3A,RPS6,RPS8,RPSA,SEC16A,SRSF1,SRSF7,TP53,VCP
GO.0034613	cellular protein localization	41	1.18e-27	ENSP00000202773,ENSP00000222247,ENSP00000225430,ENSP00000230050,ENSP00000251453,ENSP00000252543,ENSP00000253788,ENSP00000259469,ENSP00000262584,ENSP00000265100,ENSP00000272317,ENSP00000287038,ENSP00000307889,ENSP00000311028,ENSP00000311430,ENSP00000322419,ENSP00000339795,ENSP00000341730,ENSP00000341885,ENSP00000345957,ENSP00000346015,ENSP00000346045,ENSP00000346050,ENSP00000346067,ENSP00000351777…	RPL10,RPL10A,RPL13,RPL13A,RPL17,RPL18,RPL18A,RPL19,RPL23A,RPL24,RPL26L1,RPL27,RPL27A,RPL30,RPL35,RPL36,RPL37A,RPL4,RPL5,RPL6,RPL7,RPL7A,RPL8,RPLP2,RPS12,RPS14,RPS15,RPS16,RPS17,RPS19,RPS2,RPS20,RPS21,RPS24,RPS27A,RPS28,RPS3A,RPS6,RPS8,RPSA,VCP
GO.0034654	nucleobase-containing compound biosynthetic process	58	3.71e-27	ENSP00000202773,ENSP00000216727,ENSP00000222247,ENSP00000225430,ENSP00000225792,ENSP00000227378,ENSP00000230050,ENSP00000251453,ENSP00000252543,ENSP00000253788,ENSP00000254480,ENSP00000258962,ENSP00000259469,ENSP00000262584,ENSP00000265100,ENSP00000269305,ENSP00000272317,ENSP00000287038,ENSP00000295470,ENSP00000307889,ENSP00000311028,ENSP00000311430,ENSP00000322419,ENSP00000325905,ENSP00000339795…	DDX17,DDX3X,DDX5,EWSR1,HNRNPK,HNRNPUL1,HNRPDL,HSPA8,PABPN1,PTRF,RPL10,RPL10A,RPL13,RPL13A,RPL17,RPL18,RPL18A,RPL19,RPL23A,RPL24,RPL26L1,RPL27,RPL27A,RPL30,RPL35,RPL36,RPL37A,RPL4,RPL5,RPL6,RPL7,RPL7A,RPL8,RPLP2,RPS12,RPS14,RPS15,RPS16,RPS17,RPS19,RPS2,RPS20,RPS21,RPS24,RPS27A,RPS28,RPS3A,RPS6,RPS8,RPSA,SFPQ,SMARCC1,SRSF1,SRSF7,TP53,VCP,XRCC5,XRCC6
GO.0051704	multi-organism process	51	5e-27	ENSP00000202773,ENSP00000216727,ENSP00000222247,ENSP00000225430,ENSP00000227378,ENSP00000230050,ENSP00000251453,ENSP00000252543,ENSP00000253788,ENSP00000259469,ENSP00000262584,ENSP00000265100,ENSP00000269305,ENSP00000272317,ENSP00000287038,ENSP00000307889,ENSP00000311028,ENSP00000311430,ENSP00000318195,ENSP00000322419,ENSP00000339795,ENSP00000341730,ENSP00000341826,ENSP00000341885,ENSP00000345957…	DDX3X,HNRNPA1,HNRNPK,HNRNPUL1,HSPA8,NCL,PABPN1,RPL10,RPL10A,RPL13,RPL13A,RPL17,RPL18,RPL18A,RPL19,RPL23A,RPL24,RPL26L1,RPL27,RPL27A,RPL30,RPL35,RPL36,RPL37A,RPL4,RPL5,RPL6,RPL7,RPL7A,RPL8,RPLP2,RPS12,RPS14,RPS15,RPS16,RPS17,RPS19,RPS2,RPS20,RPS21,RPS24,RPS27A,RPS28,RPS3A,RPS8,RPSA,TP53,UBAP2L,VCP,XRCC5,XRCC6
GO.0006396	RNA processing	34	7.38e-26	ENSP00000216727,ENSP00000225792,ENSP00000227378,ENSP00000251453,ENSP00000254108,ENSP00000258962,ENSP00000283179,ENSP00000295470,ENSP00000300413,ENSP00000311028,ENSP00000313007,ENSP00000319690,ENSP00000325376,ENSP00000325905,ENSP00000338477,ENSP00000339795,ENSP00000345957,ENSP00000346045,ENSP00000346067,ENSP00000346694,ENSP00000349168,ENSP00000349748,ENSP00000356520,ENSP00000359345,ENSP00000363745…	DDX17,DDX5,DHX9,FUS,HNRNPA2B1,HNRNPA3,HNRNPC,HNRNPF,HNRNPH1,HNRNPK,HNRNPM,HNRNPR,HNRNPU,HNRNPUL1,HNRPDL,HSPA8,PABPC1,PABPN1,RPL5,RPL7,RPS14,RPS16,RPS17,RPS19,RPS21,RPS24,RPS28,RPS6,RPS8,RPSA,SFPQ,SNRPD1,SRSF1,SRSF7
GO.0033036	macromolecule localization	48	2.02e-25	ENSP00000202773,ENSP00000216727,ENSP00000222247,ENSP00000225430,ENSP00000230050,ENSP00000251453,ENSP00000252543,ENSP00000253788,ENSP00000258962,ENSP00000259469,ENSP00000262584,ENSP00000265100,ENSP00000272317,ENSP00000287038,ENSP00000307889,ENSP00000311028,ENSP00000311430,ENSP00000322419,ENSP00000325827,ENSP00000325905,ENSP00000339795,ENSP00000341730,ENSP00000341826,ENSP00000341885,ENSP00000345957…	HNRNPA1,HNRNPA2B1,HNRNPA3,PABPN1,RPL10,RPL10A,RPL13,RPL13A,RPL17,RPL18,RPL18A,RPL19,RPL23A,RPL24,RPL26L1,RPL27,RPL27A,RPL30,RPL35,RPL36,RPL37A,RPL4,RPL5,RPL6,RPL7,RPL7A,RPL8,RPLP2,RPS12,RPS14,RPS15,RPS16,RPS17,RPS19,RPS2,RPS20,RPS21,RPS24,RPS27A,RPS28,RPS3A,RPS6,RPS8,RPSA,SEC16A,SRSF1,SRSF7,VCP
GO.0010467	gene expression	60	1.33e-23	ENSP00000202773,ENSP00000216727,ENSP00000222247,ENSP00000225792,ENSP00000227378,ENSP00000230050,ENSP00000251453,ENSP00000252543,ENSP00000254108,ENSP00000254480,ENSP00000258962,ENSP00000259469,ENSP00000265100,ENSP00000269305,ENSP00000272317,ENSP00000283179,ENSP00000295470,ENSP00000300413,ENSP00000307889,ENSP00000311028,ENSP00000311430,ENSP00000313007,ENSP00000319690,ENSP00000322419,ENSP00000325376…	DDX17,DDX3X,DDX5,DHX9,EWSR1,FUS,HNRNPA2B1,HNRNPA3,HNRNPC,HNRNPF,HNRNPH1,HNRNPK,HNRNPM,HNRNPR,HNRNPU,HNRNPUL1,HNRPDL,HSPA8,PABPC1,PABPN1,PTRF,RPL10,RPL13,RPL17,RPL18,RPL18A,RPL24,RPL26L1,RPL27A,RPL35,RPL36,RPL4,RPL5,RPL6,RPL7,RPL7A,RPLP2,RPS12,RPS14,RPS16,RPS17,RPS19,RPS2,RPS21,RPS24,RPS27A,RPS28,RPS3A,RPS6,RPS8,RPSA,SFPQ,SMARCC1,SNRPD1,SRSF1,SRSF7,TP53,VCP,XRCC5,XRCC6
GO.0051641	cellular localization	46	1.16e-22	ENSP00000202773,ENSP00000216727,ENSP00000222247,ENSP00000225430,ENSP00000227378,ENSP00000230050,ENSP00000251453,ENSP00000252543,ENSP00000253788,ENSP00000258962,ENSP00000259469,ENSP00000262584,ENSP00000265100,ENSP00000272317,ENSP00000287038,ENSP00000301071,ENSP00000307889,ENSP00000311028,ENSP00000311430,ENSP00000322419,ENSP00000325827,ENSP00000325905,ENSP00000339795,ENSP00000341730,ENSP00000341826…	HNRNPA1,HSPA8,PABPN1,RPL10,RPL10A,RPL13,RPL13A,RPL17,RPL18,RPL18A,RPL19,RPL23A,RPL24,RPL26L1,RPL27,RPL27A,RPL30,RPL35,RPL36,RPL37A,RPL4,RPL5,RPL6,RPL7,RPL7A,RPL8,RPLP2,RPS12,RPS14,RPS16,RPS17,RPS19,RPS2,RPS20,RPS21,RPS24,RPS27A,RPS28,RPS3A,RPS6,RPS8,RPSA,SEC16A,SRSF1,SRSF7,TUBA1A
GO.0008104	protein localization	42	3.1e-22	ENSP00000202773,ENSP00000222247,ENSP00000225430,ENSP00000230050,ENSP00000251453,ENSP00000252543,ENSP00000253788,ENSP00000259469,ENSP00000262584,ENSP00000265100,ENSP00000272317,ENSP00000287038,ENSP00000307889,ENSP00000311028,ENSP00000311430,ENSP00000322419,ENSP00000325827,ENSP00000339795,ENSP00000341730,ENSP00000341885,ENSP00000345957,ENSP00000346015,ENSP00000346045,ENSP00000346050,ENSP00000346067…	RPL10,RPL10A,RPL13,RPL13A,RPL17,RPL18,RPL18A,RPL19,RPL23A,RPL24,RPL26L1,RPL27,RPL27A,RPL30,RPL35,RPL36,RPL37A,RPL4,RPL5,RPL6,RPL7,RPL7A,RPL8,RPLP2,RPS12,RPS14,RPS15,RPS16,RPS17,RPS19,RPS2,RPS20,RPS21,RPS24,RPS27A,RPS28,RPS3A,RPS6,RPS8,RPSA,SEC16A,VCP
GO.0000398	mRNA splicing, via spliceosome	20	1.24e-19	ENSP00000216727,ENSP00000225792,ENSP00000227378,ENSP00000254108,ENSP00000258962,ENSP00000283179,ENSP00000300413,ENSP00000313007,ENSP00000319690,ENSP00000325376,ENSP00000325905,ENSP00000338477,ENSP00000346694,ENSP00000349168,ENSP00000349748,ENSP00000356520,ENSP00000363745,ENSP00000365439,ENSP00000375863,ENSP00000376309	DDX5,DHX9,FUS,HNRNPA2B1,HNRNPA3,HNRNPC,HNRNPF,HNRNPH1,HNRNPK,HNRNPM,HNRNPR,HNRNPU,HNRNPUL1,HSPA8,PABPC1,PABPN1,SFPQ,SNRPD1,SRSF1,SRSF7
GO.0034641	cellular nitrogen compound metabolic process	60	9.08e-18	ENSP00000202773,ENSP00000216727,ENSP00000222247,ENSP00000225792,ENSP00000227378,ENSP00000230050,ENSP00000251453,ENSP00000252543,ENSP00000254108,ENSP00000254480,ENSP00000258962,ENSP00000259469,ENSP00000265100,ENSP00000269305,ENSP00000272317,ENSP00000283179,ENSP00000295470,ENSP00000300413,ENSP00000307889,ENSP00000311028,ENSP00000311430,ENSP00000313007,ENSP00000319690,ENSP00000322419,ENSP00000325376…	DDX17,DDX3X,DDX5,DHX9,EWSR1,FUS,HNRNPA2B1,HNRNPA3,HNRNPC,HNRNPF,HNRNPH1,HNRNPK,HNRNPM,HNRNPR,HNRNPU,HNRNPUL1,HNRPDL,HSPA8,PABPC1,PABPN1,PTRF,RPL10,RPL13,RPL17,RPL18,RPL18A,RPL24,RPL26L1,RPL27A,RPL35,RPL36,RPL4,RPL5,RPL6,RPL7,RPL7A,RPLP2,RPS12,RPS14,RPS16,RPS17,RPS19,RPS2,RPS21,RPS24,RPS27A,RPS28,RPS3A,RPS6,RPS8,RPSA,SFPQ,SMARCC1,SNRPD1,SRSF1,SRSF7,TP53,VCP,XRCC5,XRCC6
GO.0044765	single-organism transport	46	3.1e-17	ENSP00000202773,ENSP00000216727,ENSP00000222247,ENSP00000225430,ENSP00000227378,ENSP00000230050,ENSP00000251453,ENSP00000252543,ENSP00000253788,ENSP00000258962,ENSP00000259469,ENSP00000262584,ENSP00000265100,ENSP00000272317,ENSP00000287038,ENSP00000301071,ENSP00000307889,ENSP00000311028,ENSP00000311430,ENSP00000322419,ENSP00000325827,ENSP00000325905,ENSP00000339795,ENSP00000341730,ENSP00000341885…	HNRNPA3,HSPA8,PABPN1,RPL10,RPL10A,RPL13,RPL13A,RPL17,RPL18,RPL18A,RPL19,RPL23A,RPL24,RPL26L1,RPL27,RPL27A,RPL30,RPL35,RPL36,RPL37A,RPL4,RPL5,RPL6,RPL7,RPL7A,RPL8,RPLP2,RPS12,RPS14,RPS16,RPS17,RPS19,RPS2,RPS20,RPS21,RPS24,RPS27A,RPS28,RPS3A,RPS6,RPS8,RPSA,SEC16A,SRSF1,SRSF7,TUBA1A
GO.0006810	transport	48	6.47e-16	ENSP00000202773,ENSP00000216727,ENSP00000222247,ENSP00000225430,ENSP00000230050,ENSP00000251453,ENSP00000252543,ENSP00000253788,ENSP00000258962,ENSP00000259469,ENSP00000262584,ENSP00000265100,ENSP00000272317,ENSP00000287038,ENSP00000301071,ENSP00000307889,ENSP00000311028,ENSP00000311430,ENSP00000318195,ENSP00000322419,ENSP00000325827,ENSP00000325905,ENSP00000339795,ENSP00000341730,ENSP00000341826…	HNRNPA1,HNRNPA2B1,HNRNPA3,NCL,PABPN1,RPL10,RPL10A,RPL13,RPL13A,RPL17,RPL18,RPL18A,RPL19,RPL23A,RPL24,RPL26L1,RPL27,RPL27A,RPL30,RPL35,RPL36,RPL37A,RPL4,RPL5,RPL6,RPL7,RPL7A,RPL8,RPLP2,RPS12,RPS14,RPS16,RPS17,RPS19,RPS2,RPS20,RPS21,RPS24,RPS27A,RPS28,RPS3A,RPS6,RPS8,RPSA,SEC16A,SRSF1,SRSF7,TUBA1A
GO.0042274	ribosomal small subunit biogenesis	11	7.26e-16	ENSP00000251453,ENSP00000311028,ENSP00000345957,ENSP00000346045,ENSP00000346067,ENSP00000369757,ENSP00000379888,ENSP00000414321,ENSP00000467676,ENSP00000470004,ENSP00000472469	RPS14,RPS15,RPS16,RPS17,RPS19,RPS21,RPS24,RPS28,RPS6,RPS8,RPSA
GO.0044271	cellular nitrogen compound biosynthetic process	47	1.93e-14	ENSP00000202773,ENSP00000216727,ENSP00000222247,ENSP00000225792,ENSP00000227378,ENSP00000230050,ENSP00000251453,ENSP00000252543,ENSP00000254480,ENSP00000258962,ENSP00000259469,ENSP00000265100,ENSP00000269305,ENSP00000272317,ENSP00000295470,ENSP00000307889,ENSP00000311028,ENSP00000311430,ENSP00000313007,ENSP00000322419,ENSP00000325905,ENSP00000339795,ENSP00000341730,ENSP00000341885,ENSP00000346015…	DDX17,DDX3X,DDX5,EWSR1,HNRNPK,HNRNPUL1,HNRPDL,HSPA8,PABPC1,PABPN1,PTRF,RPL10,RPL13,RPL17,RPL18,RPL18A,RPL24,RPL26L1,RPL27A,RPL35,RPL36,RPL4,RPL5,RPL6,RPL7,RPL7A,RPLP2,RPS12,RPS14,RPS15,RPS16,RPS17,RPS19,RPS2,RPS24,RPS27A,RPS28,RPS3A,RPSA,SFPQ,SMARCC1,SRSF1,SRSF7,TP53,VCP,XRCC5,XRCC6
GO.0034645	cellular macromolecule biosynthetic process	47	1.61e-13	ENSP00000202773,ENSP00000216727,ENSP00000222247,ENSP00000225792,ENSP00000227378,ENSP00000230050,ENSP00000251453,ENSP00000252543,ENSP00000254480,ENSP00000258962,ENSP00000259469,ENSP00000265100,ENSP00000269305,ENSP00000272317,ENSP00000295470,ENSP00000307889,ENSP00000311028,ENSP00000311430,ENSP00000313007,ENSP00000322419,ENSP00000325905,ENSP00000339795,ENSP00000341730,ENSP00000341885,ENSP00000346015…	DDX17,DDX3X,DDX5,EWSR1,HNRNPK,HNRNPUL1,HNRPDL,HSPA8,PABPC1,PABPN1,PTRF,RPL10,RPL13,RPL17,RPL18,RPL18A,RPL24,RPL26L1,RPL27A,RPL35,RPL36,RPL4,RPL5,RPL6,RPL7,RPL7A,RPLP2,RPS12,RPS14,RPS15,RPS16,RPS17,RPS19,RPS2,RPS24,RPS27A,RPS28,RPS3A,RPSA,SFPQ,SMARCC1,SRSF1,SRSF7,TP53,VCP,XRCC5,XRCC6
GO.0042254	ribosome biogenesis	15	2.32e-13	ENSP00000251453,ENSP00000311028,ENSP00000339795,ENSP00000345957,ENSP00000346045,ENSP00000346067,ENSP00000359345,ENSP00000361076,ENSP00000369757,ENSP00000377640,ENSP00000379888,ENSP00000382840,ENSP00000414321,ENSP00000470004,ENSP00000472469	DDX3X,RPL24,RPL5,RPL7,RPL7A,RPS14,RPS16,RPS17,RPS19,RPS21,RPS24,RPS28,RPS6,RPS8,RPSA
GO.0044260	cellular macromolecule metabolic process	61	4.05e-13	ENSP00000202773,ENSP00000216727,ENSP00000222247,ENSP00000225792,ENSP00000230050,ENSP00000251453,ENSP00000252543,ENSP00000254108,ENSP00000254480,ENSP00000258962,ENSP00000259469,ENSP00000265100,ENSP00000269305,ENSP00000272317,ENSP00000283179,ENSP00000295470,ENSP00000300413,ENSP00000301071,ENSP00000307889,ENSP00000311028,ENSP00000311430,ENSP00000313007,ENSP00000319690,ENSP00000322419,ENSP00000325376…	DDX17,DDX3X,DDX5,DHX9,EWSR1,FUS,HNRNPA2B1,HNRNPA3,HNRNPC,HNRNPF,HNRNPH1,HNRNPK,HNRNPM,HNRNPR,HNRNPU,HNRNPUL1,HNRPDL,PABPC1,PABPN1,PTRF,RPL10,RPL13,RPL17,RPL18,RPL18A,RPL24,RPL26L1,RPL27A,RPL35,RPL36,RPL4,RPL5,RPL6,RPL7,RPL7A,RPLP2,RPS12,RPS14,RPS16,RPS17,RPS19,RPS2,RPS21,RPS24,RPS27A,RPS28,RPS3A,RPS6,RPS8,RPSA,SFPQ,SMARCC1,SNRPD1,SRSF1,SRSF7,TP53,TUBA1A,TUBB4B,VCP,XRCC5,XRCC6
GO.0022613	ribonucleoprotein complex biogenesis	17	9.55e-13	ENSP00000251453,ENSP00000258962,ENSP00000300413,ENSP00000311028,ENSP00000339795,ENSP00000345957,ENSP00000346045,ENSP00000346067,ENSP00000359345,ENSP00000361076,ENSP00000369757,ENSP00000377640,ENSP00000379888,ENSP00000382840,ENSP00000414321,ENSP00000470004,ENSP00000472469	DDX3X,RPL24,RPL5,RPL7,RPL7A,RPS14,RPS16,RPS17,RPS19,RPS21,RPS24,RPS28,RPS6,RPS8,RPSA,SNRPD1,SRSF1
GO.0016043	cellular component organization	51	1.52e-12	ENSP00000202773,ENSP00000222247,ENSP00000225430,ENSP00000230050,ENSP00000251453,ENSP00000252543,ENSP00000253788,ENSP00000254480,ENSP00000258962,ENSP00000259469,ENSP00000262584,ENSP00000265100,ENSP00000272317,ENSP00000287038,ENSP00000300413,ENSP00000307889,ENSP00000311028,ENSP00000311430,ENSP00000319690,ENSP00000322419,ENSP00000323967,ENSP00000339566,ENSP00000339795,ENSP00000341730,ENSP00000341885…	DDX3X,DHX9,HIST1H1C,HIST1H2BL,HNRNPC,RPL10,RPL10A,RPL13,RPL13A,RPL17,RPL18,RPL18A,RPL19,RPL23A,RPL26L1,RPL27,RPL27A,RPL30,RPL35,RPL36,RPL37A,RPL4,RPL5,RPL6,RPL7,RPL7A,RPL8,RPLP2,RPS12,RPS14,RPS15,RPS16,RPS17,RPS19,RPS2,RPS20,RPS21,RPS24,RPS27A,RPS28,RPS3A,RPS8,RPSA,SFPQ,SMARCC1,SMARCE1,SNRPD1,SRSF1,VCP,XRCC5,XRCC6
GO.1901564	organonitrogen compound metabolic process	31	2.32e-12	ENSP00000202773,ENSP00000222247,ENSP00000227378,ENSP00000230050,ENSP00000251453,ENSP00000252543,ENSP00000259469,ENSP00000265100,ENSP00000272317,ENSP00000307889,ENSP00000311028,ENSP00000311430,ENSP00000313007,ENSP00000322419,ENSP00000339795,ENSP00000341730,ENSP00000341885,ENSP00000346015,ENSP00000346045,ENSP00000346050,ENSP00000346067,ENSP00000359345,ENSP00000361076,ENSP00000377640,ENSP00000382840…	DDX3X,HSPA8,PABPC1,RPL10,RPL13,RPL17,RPL18,RPL18A,RPL24,RPL26L1,RPL27A,RPL35,RPL36,RPL4,RPL5,RPL6,RPL7,RPL7A,RPLP2,RPS12,RPS14,RPS15,RPS16,RPS17,RPS19,RPS2,RPS24,RPS27A,RPS28,RPS3A,RPSA
GO.0006364	rRNA processing	12	5.46e-11	ENSP00000251453,ENSP00000311028,ENSP00000339795,ENSP00000345957,ENSP00000346045,ENSP00000346067,ENSP00000359345,ENSP00000369757,ENSP00000379888,ENSP00000414321,ENSP00000470004,ENSP00000472469	RPL5,RPL7,RPS14,RPS16,RPS17,RPS19,RPS21,RPS24,RPS28,RPS6,RPS8,RPSA
GO.0042255	ribosome assembly	8	9.88e-11	ENSP00000311028,ENSP00000346045,ENSP00000346067,ENSP00000369757,ENSP00000377640,ENSP00000382840,ENSP00000467676,ENSP00000470004	DDX3X,RPL24,RPS14,RPS15,RPS17,RPS19,RPS6,RPSA
GO.0071840	cellular component organization or biogenesis	49	1.02e-10	ENSP00000202773,ENSP00000222247,ENSP00000225430,ENSP00000230050,ENSP00000251453,ENSP00000252543,ENSP00000253788,ENSP00000254480,ENSP00000258962,ENSP00000259469,ENSP00000262584,ENSP00000265100,ENSP00000272317,ENSP00000287038,ENSP00000300413,ENSP00000307889,ENSP00000311028,ENSP00000311430,ENSP00000319690,ENSP00000322419,ENSP00000323967,ENSP00000339566,ENSP00000339795,ENSP00000341730,ENSP00000341885…	DDX3X,DHX9,HIST1H1C,HIST1H2BL,HNRNPC,RPL10,RPL10A,RPL13,RPL13A,RPL17,RPL18,RPL18A,RPL19,RPL23A,RPL26L1,RPL27,RPL27A,RPL30,RPL35,RPL36,RPL37A,RPL4,RPL5,RPL6,RPL7,RPL8,RPLP2,RPS12,RPS14,RPS16,RPS17,RPS19,RPS2,RPS20,RPS21,RPS24,RPS27A,RPS28,RPS3A,RPS8,RPSA,SFPQ,SMARCC1,SMARCE1,SNRPD1,SRSF1,VCP,XRCC5,XRCC6
GO.0000028	ribosomal small subunit assembly	6	1.06e-09	ENSP00000311028,ENSP00000346045,ENSP00000346067,ENSP00000369757,ENSP00000467676,ENSP00000470004	RPS14,RPS15,RPS17,RPS19,RPS6,RPSA
GO.0044237	cellular metabolic process	62	2.84e-09	ENSP00000202773,ENSP00000216727,ENSP00000222247,ENSP00000225792,ENSP00000227378,ENSP00000230050,ENSP00000251453,ENSP00000252543,ENSP00000254108,ENSP00000254480,ENSP00000258962,ENSP00000259469,ENSP00000265100,ENSP00000269305,ENSP00000272317,ENSP00000283179,ENSP00000295470,ENSP00000300413,ENSP00000301071,ENSP00000307889,ENSP00000311028,ENSP00000311430,ENSP00000313007,ENSP00000319690,ENSP00000322419…	DDX17,DDX3X,DDX5,DHX9,EWSR1,FUS,HNRNPA2B1,HNRNPA3,HNRNPC,HNRNPF,HNRNPH1,HNRNPK,HNRNPM,HNRNPR,HNRNPU,HNRNPUL1,HNRPDL,HSPA8,PABPC1,PABPN1,PTRF,RPL10,RPL13,RPL17,RPL18,RPL18A,RPL24,RPL26L1,RPL27A,RPL35,RPL36,RPL4,RPL5,RPL6,RPL7,RPL7A,RPLP2,RPS12,RPS14,RPS16,RPS17,RPS19,RPS2,RPS21,RPS24,RPS27A,RPS28,RPS3A,RPS6,RPS8,RPSA,SFPQ,SMARCC1,SNRPD1,SRSF1,SRSF7,TP53,TUBA1A,TUBB4B,VCP,XRCC5,XRCC6
GO.0044238	primary metabolic process	62	5.77e-09	ENSP00000202773,ENSP00000216727,ENSP00000222247,ENSP00000225792,ENSP00000227378,ENSP00000230050,ENSP00000251453,ENSP00000252543,ENSP00000254108,ENSP00000254480,ENSP00000258962,ENSP00000259469,ENSP00000265100,ENSP00000269305,ENSP00000272317,ENSP00000283179,ENSP00000295470,ENSP00000300413,ENSP00000301071,ENSP00000307889,ENSP00000311028,ENSP00000311430,ENSP00000313007,ENSP00000319690,ENSP00000322419…	DDX17,DDX3X,DDX5,DHX9,EWSR1,FUS,HNRNPA2B1,HNRNPA3,HNRNPC,HNRNPF,HNRNPH1,HNRNPK,HNRNPM,HNRNPR,HNRNPU,HNRNPUL1,HNRPDL,HSPA8,PABPC1,PABPN1,PTRF,RPL10,RPL13,RPL17,RPL18,RPL18A,RPL24,RPL26L1,RPL27A,RPL35,RPL36,RPL4,RPL5,RPL6,RPL7,RPL7A,RPLP2,RPS12,RPS14,RPS16,RPS17,RPS19,RPS2,RPS21,RPS24,RPS27A,RPS28,RPS3A,RPS6,RPS8,RPSA,SFPQ,SMARCC1,SNRPD1,SRSF1,SRSF7,TP53,TUBA1A,TUBB4B,VCP,XRCC5,XRCC6
GO.0071704	organic substance metabolic process	62	1.78e-08	ENSP00000202773,ENSP00000216727,ENSP00000222247,ENSP00000225792,ENSP00000227378,ENSP00000230050,ENSP00000251453,ENSP00000252543,ENSP00000254108,ENSP00000254480,ENSP00000258962,ENSP00000259469,ENSP00000265100,ENSP00000269305,ENSP00000272317,ENSP00000283179,ENSP00000295470,ENSP00000300413,ENSP00000301071,ENSP00000307889,ENSP00000311028,ENSP00000311430,ENSP00000313007,ENSP00000319690,ENSP00000322419…	DDX17,DDX3X,DDX5,DHX9,EWSR1,FUS,HNRNPA2B1,HNRNPA3,HNRNPC,HNRNPF,HNRNPH1,HNRNPK,HNRNPM,HNRNPR,HNRNPU,HNRNPUL1,HNRPDL,HSPA8,PABPC1,PABPN1,PTRF,RPL10,RPL13,RPL17,RPL18,RPL18A,RPL24,RPL26L1,RPL27A,RPL35,RPL36,RPL4,RPL5,RPL6,RPL7,RPL7A,RPLP2,RPS12,RPS14,RPS16,RPS17,RPS19,RPS2,RPS21,RPS24,RPS27A,RPS28,RPS3A,RPS6,RPS8,RPSA,SFPQ,SMARCC1,SNRPD1,SRSF1,SRSF7,TP53,TUBA1A,TUBB4B,VCP,XRCC5,XRCC6
GO.0022618	ribonucleoprotein complex assembly	10	8.77e-08	ENSP00000258962,ENSP00000300413,ENSP00000311028,ENSP00000346045,ENSP00000346067,ENSP00000369757,ENSP00000377640,ENSP00000382840,ENSP00000467676,ENSP00000470004	DDX3X,RPL24,RPS14,RPS15,RPS17,RPS19,RPS6,RPSA,SNRPD1,SRSF1
GO.0034660	ncRNA metabolic process	14	8.79e-08	ENSP00000251453,ENSP00000269305,ENSP00000300413,ENSP00000311028,ENSP00000339795,ENSP00000345957,ENSP00000346045,ENSP00000346067,ENSP00000359345,ENSP00000369757,ENSP00000379888,ENSP00000414321,ENSP00000470004,ENSP00000472469	RPL5,RPL7,RPS14,RPS16,RPS17,RPS19,RPS21,RPS24,RPS28,RPS6,RPS8,RPSA,SNRPD1,TP53
GO.0030490	maturation of SSU-rRNA	6	2.05e-07	ENSP00000311028,ENSP00000345957,ENSP00000346067,ENSP00000379888,ENSP00000414321,ENSP00000470004	RPS14,RPS19,RPS21,RPS24,RPS8,RPSA
GO.0043484	regulation of RNA splicing	8	3.02e-07	ENSP00000225792,ENSP00000227378,ENSP00000258962,ENSP00000325905,ENSP00000338477,ENSP00000346694,ENSP00000349168,ENSP00000365439	DDX5,HNRNPA2B1,HNRNPF,HNRNPH1,HNRNPK,HSPA8,SRSF1,SRSF7
GO.0000462	maturation of SSU-rRNA from tricistronic rRNA transcript (SSU-rRNA, 5.8S rRNA, LSU-rRNA)	5	3.57e-06	ENSP00000345957,ENSP00000346067,ENSP00000379888,ENSP00000414321,ENSP00000470004	RPS19,RPS21,RPS24,RPS8,RPSA
GO.0044267	cellular protein metabolic process	34	3.57e-06	ENSP00000202773,ENSP00000222247,ENSP00000230050,ENSP00000251453,ENSP00000252543,ENSP00000259469,ENSP00000265100,ENSP00000272317,ENSP00000301071,ENSP00000307889,ENSP00000311028,ENSP00000311430,ENSP00000313007,ENSP00000322419,ENSP00000339795,ENSP00000341289,ENSP00000341730,ENSP00000341885,ENSP00000346015,ENSP00000346045,ENSP00000346050,ENSP00000346067,ENSP00000349748,ENSP00000351777,ENSP00000359345…	DDX3X,PABPC1,RPL10,RPL13,RPL17,RPL18,RPL18A,RPL24,RPL26L1,RPL27A,RPL35,RPL36,RPL4,RPL5,RPL6,RPL7,RPL7A,RPLP2,RPS12,RPS14,RPS15,RPS16,RPS17,RPS19,RPS2,RPS24,RPS27A,RPS28,RPS3A,RPSA,SFPQ,TUBA1A,TUBB4B,VCP
GO.0008152	metabolic process	61	3.75e-06	ENSP00000202773,ENSP00000216727,ENSP00000222247,ENSP00000225792,ENSP00000227378,ENSP00000230050,ENSP00000251453,ENSP00000252543,ENSP00000254108,ENSP00000254480,ENSP00000258962,ENSP00000259469,ENSP00000265100,ENSP00000269305,ENSP00000272317,ENSP00000283179,ENSP00000295470,ENSP00000300413,ENSP00000307889,ENSP00000311028,ENSP00000311430,ENSP00000313007,ENSP00000319690,ENSP00000322419,ENSP00000323967…	DDX17,DDX3X,DDX5,DHX9,EWSR1,FUS,HNRNPA2B1,HNRNPA3,HNRNPC,HNRNPF,HNRNPH1,HNRNPK,HNRNPM,HNRNPR,HNRNPU,HNRNPUL1,HNRPDL,HSPA8,PABPC1,PABPN1,PTRF,RPL10,RPL13,RPL17,RPL18,RPL18A,RPL24,RPL26L1,RPL27A,RPL35,RPL36,RPL4,RPL5,RPL6,RPL7,RPL7A,RPLP2,RPS12,RPS14,RPS16,RPS17,RPS19,RPS2,RPS21,RPS24,RPS27A,RPS28,RPS3A,RPS6,RPS8,RPSA,SFPQ,SMARCC1,SMARCE1,SNRPD1,SRSF1,SRSF7,TP53,VCP,XRCC5,XRCC6
GO.0044085	cellular component biogenesis	25	6.7e-06	ENSP00000251453,ENSP00000258962,ENSP00000269305,ENSP00000272317,ENSP00000300413,ENSP00000301071,ENSP00000311028,ENSP00000325827,ENSP00000339566,ENSP00000339795,ENSP00000341289,ENSP00000345957,ENSP00000346045,ENSP00000346067,ENSP00000351777,ENSP00000359345,ENSP00000361076,ENSP00000366618,ENSP00000369757,ENSP00000377640,ENSP00000379888,ENSP00000382840,ENSP00000414321,ENSP00000470004,ENSP00000472469	DDX3X,HIST1H1C,HIST1H2BL,RPL24,RPL5,RPL7,RPL7A,RPS14,RPS16,RPS17,RPS19,RPS21,RPS24,RPS27A,RPS28,RPS6,RPS8,RPSA,SEC16A,SNRPD1,SRSF1,TP53,TUBA1A,TUBB4B,VCP
GO.0034622	cellular macromolecular complex assembly	14	9.36e-06	ENSP00000258962,ENSP00000300413,ENSP00000301071,ENSP00000311028,ENSP00000339566,ENSP00000341289,ENSP00000346045,ENSP00000346067,ENSP00000366618,ENSP00000369757,ENSP00000377640,ENSP00000382840,ENSP00000467676,ENSP00000470004	DDX3X,HIST1H1C,HIST1H2BL,RPL24,RPS14,RPS15,RPS17,RPS19,RPS6,RPSA,SNRPD1,SRSF1,TUBA1A,TUBB4B
GO.0050684	regulation of mRNA processing	7	1.23e-05	ENSP00000216727,ENSP00000225792,ENSP00000227378,ENSP00000258962,ENSP00000313007,ENSP00000325905,ENSP00000346694	DDX5,HNRNPA2B1,HSPA8,PABPC1,PABPN1,SRSF1,SRSF7
GO.0050658	RNA transport	8	2.19e-05	ENSP00000216727,ENSP00000258962,ENSP00000325905,ENSP00000341826,ENSP00000346067,ENSP00000346694,ENSP00000376309,ENSP00000472469	HNRNPA1,HNRNPA2B1,HNRNPA3,PABPN1,RPS28,RPSA,SRSF1,SRSF7
GO.0006403	RNA localization	8	3.41e-05	ENSP00000216727,ENSP00000258962,ENSP00000325905,ENSP00000341826,ENSP00000346067,ENSP00000346694,ENSP00000376309,ENSP00000472469	HNRNPA1,HNRNPA2B1,HNRNPA3,PABPN1,RPS28,RPSA,SRSF1,SRSF7
GO.0006405	RNA export from nucleus	6	0.000122	ENSP00000216727,ENSP00000258962,ENSP00000325905,ENSP00000341826,ENSP00000346067,ENSP00000472469	HNRNPA1,PABPN1,RPS28,RPSA,SRSF1,SRSF7
GO.0031123	RNA 3 -end processing	6	0.00013	ENSP00000216727,ENSP00000258962,ENSP00000313007,ENSP00000325905,ENSP00000345957,ENSP00000346067	PABPC1,PABPN1,RPS21,RPSA,SRSF1,SRSF7
GO.0010608	posttranscriptional regulation of gene expression	10	0.000133	ENSP00000258962,ENSP00000283179,ENSP00000311028,ENSP00000313007,ENSP00000319690,ENSP00000340329,ENSP00000354346,ENSP00000356520,ENSP00000375730,ENSP00000382840	CAPRIN1,DDX3X,DHX9,HNRNPC,HNRNPU,MATR3,PABPC1,RPL13A,RPS14,SRSF1
GO.0065003	macromolecular complex assembly	17	0.000252	ENSP00000258962,ENSP00000269305,ENSP00000300413,ENSP00000301071,ENSP00000311028,ENSP00000325827,ENSP00000339566,ENSP00000341289,ENSP00000346045,ENSP00000346067,ENSP00000351777,ENSP00000366618,ENSP00000369757,ENSP00000377640,ENSP00000382840,ENSP00000467676,ENSP00000470004	DDX3X,HIST1H1C,HIST1H2BL,RPL24,RPS14,RPS15,RPS17,RPS19,RPS6,RPSA,SEC16A,SNRPD1,SRSF1,TP53,TUBA1A,TUBB4B,VCP
GO.0043488	regulation of mRNA stability	5	0.000253	ENSP00000258962,ENSP00000283179,ENSP00000313007,ENSP00000319690,ENSP00000356520	DHX9,HNRNPC,HNRNPU,PABPC1,SRSF1
GO.0048024	regulation of mRNA splicing, via spliceosome	5	0.000332	ENSP00000225792,ENSP00000227378,ENSP00000258962,ENSP00000325905,ENSP00000346694	DDX5,HNRNPA2B1,HSPA8,SRSF1,SRSF7
GO.0048255	mRNA stabilization	4	0.000658	ENSP00000283179,ENSP00000313007,ENSP00000319690,ENSP00000356520	DHX9,HNRNPC,HNRNPU,PABPC1
GO.0044763	single-organism cellular process	58	0.000713	ENSP00000202773,ENSP00000222247,ENSP00000225430,ENSP00000225792,ENSP00000227378,ENSP00000230050,ENSP00000240851,ENSP00000251453,ENSP00000252543,ENSP00000253788,ENSP00000254480,ENSP00000259469,ENSP00000262584,ENSP00000265100,ENSP00000269305,ENSP00000272317,ENSP00000283179,ENSP00000287038,ENSP00000301071,ENSP00000307889,ENSP00000311028,ENSP00000311430,ENSP00000313007,ENSP00000319690,ENSP00000322419…	CAPRIN1,DDX3X,DDX5,DHX9,HNRNPA3,HNRNPC,HNRNPK,HNRNPU,HSPA8,PABPC1,RPL10,RPL10A,RPL13,RPL13A,RPL17,RPL18,RPL18A,RPL19,RPL23A,RPL26L1,RPL27,RPL27A,RPL30,RPL35,RPL36,RPL37A,RPL4,RPL5,RPL6,RPL7,RPL7A,RPL8,RPLP2,RPS12,RPS14,RPS16,RPS17,RPS19,RPS2,RPS20,RPS21,RPS24,RPS27A,RPS28,RPS3A,RPS8,RPSA,SEC16A,SFPQ,SMARCC1,SMARCE1,TFG,TP53,TUBA1A,UBAP2L,VCP,XRCC5,XRCC6
GO.0000380	alternative mRNA splicing, via spliceosome	3	0.00115	ENSP00000325376,ENSP00000341826,ENSP00000349748	HNRNPA1,HNRNPM,SFPQ
GO.0000461	endonucleolytic cleavage to generate mature 3 -end of SSU-rRNA from (SSU-rRNA, 5.8S rRNA, LSU-rRNA)	2	0.00171	ENSP00000345957,ENSP00000346067	RPS21,RPSA
GO.0034101	erythrocyte homeostasis	5	0.00172	ENSP00000311028,ENSP00000346045,ENSP00000369757,ENSP00000414321,ENSP00000470004	RPS14,RPS17,RPS19,RPS24,RPS6
GO.0032481	positive regulation of type I interferon production	5	0.00217	ENSP00000272317,ENSP00000352257,ENSP00000356520,ENSP00000375977,ENSP00000382840	DDX3X,DHX9,RPS27A,XRCC5,XRCC6
GO.0071426	ribonucleoprotein complex export from nucleus	5	0.00217	ENSP00000216727,ENSP00000258962,ENSP00000325905,ENSP00000346067,ENSP00000472469	PABPN1,RPS28,RPSA,SRSF1,SRSF7
GO.0071166	ribonucleoprotein complex localization	5	0.00243	ENSP00000216727,ENSP00000258962,ENSP00000325905,ENSP00000346067,ENSP00000472469	PABPN1,RPS28,RPSA,SRSF1,SRSF7
GO.0071103	DNA conformation change	7	0.00244	ENSP00000269305,ENSP00000339566,ENSP00000352257,ENSP00000356520,ENSP00000366618,ENSP00000375977,ENSP00000382840	DDX3X,DHX9,HIST1H1C,HIST1H2BL,TP53,XRCC5,XRCC6
GO.0010629	negative regulation of gene expression	17	0.0028	ENSP00000225792,ENSP00000227378,ENSP00000269305,ENSP00000272317,ENSP00000311028,ENSP00000313007,ENSP00000323967,ENSP00000325905,ENSP00000339566,ENSP00000340329,ENSP00000346694,ENSP00000349748,ENSP00000352257,ENSP00000365439,ENSP00000375730,ENSP00000375977,ENSP00000382840	CAPRIN1,DDX3X,DDX5,HIST1H1C,HNRNPA2B1,HNRNPK,HSPA8,PABPC1,RPL13A,RPS14,RPS27A,SFPQ,SMARCE1,SRSF7,TP53,XRCC5,XRCC6
GO.0010468	regulation of gene expression	31	0.0029	ENSP00000202773,ENSP00000216727,ENSP00000225792,ENSP00000254480,ENSP00000258962,ENSP00000269305,ENSP00000272317,ENSP00000283179,ENSP00000295470,ENSP00000311028,ENSP00000313007,ENSP00000319690,ENSP00000323967,ENSP00000325905,ENSP00000338477,ENSP00000339566,ENSP00000340329,ENSP00000346694,ENSP00000349168,ENSP00000349541,ENSP00000349748,ENSP00000352257,ENSP00000354346,ENSP00000356520,ENSP00000365439…	CAPRIN1,DDX17,DDX3X,DDX5,DHX9,EWSR1,HIST1H1C,HNRNPA2B1,HNRNPC,HNRNPF,HNRNPH1,HNRNPK,HNRNPU,HNRNPUL1,HNRPDL,MATR3,PABPC1,PABPN1,PTRF,RPL13A,RPL6,RPS14,RPS27A,SFPQ,SMARCC1,SMARCE1,SRSF1,SRSF7,TP53,XRCC5,XRCC6
GO.0006913	nucleocytoplasmic transport	7	0.00384	ENSP00000216727,ENSP00000258962,ENSP00000269305,ENSP00000325905,ENSP00000341826,ENSP00000346067,ENSP00000472469	HNRNPA1,PABPN1,RPS28,RPSA,SRSF1,SRSF7,TP53
GO.0006407	rRNA export from nucleus	2	0.00476	ENSP00000346067,ENSP00000472469	RPS28,RPSA
GO.0032508	DNA duplex unwinding	4	0.00579	ENSP00000352257,ENSP00000356520,ENSP00000375977,ENSP00000382840	DDX3X,DHX9,XRCC5,XRCC6
GO.0042273	ribosomal large subunit biogenesis	3	0.00602	ENSP00000339795,ENSP00000359345,ENSP00000377640	RPL24,RPL5,RPL7
GO.0044699	single-organism process	57	0.00851	ENSP00000202773,ENSP00000216727,ENSP00000222247,ENSP00000225430,ENSP00000227378,ENSP00000230050,ENSP00000240851,ENSP00000251453,ENSP00000252543,ENSP00000253788,ENSP00000254480,ENSP00000259469,ENSP00000262584,ENSP00000265100,ENSP00000269305,ENSP00000272317,ENSP00000283179,ENSP00000287038,ENSP00000301071,ENSP00000307889,ENSP00000311028,ENSP00000311430,ENSP00000313007,ENSP00000319690,ENSP00000322419…	CAPRIN1,DDX3X,DHX9,HNRNPA3,HNRNPC,HNRNPK,HNRNPU,HSPA8,PABPC1,PABPN1,RPL10,RPL10A,RPL13,RPL13A,RPL17,RPL18,RPL18A,RPL19,RPL23A,RPL26L1,RPL27,RPL27A,RPL30,RPL35,RPL36,RPL37A,RPL4,RPL5,RPL6,RPL7,RPL7A,RPL8,RPLP2,RPS12,RPS14,RPS16,RPS17,RPS19,RPS2,RPS20,RPS21,RPS24,RPS27A,RPS28,RPS3A,RPS8,RPSA,SFPQ,SMARCC1,SMARCE1,SRSF7,TFG,TP53,TUBA1A,UBAP2L,XRCC5,XRCC6
GO.0051172	negative regulation of nitrogen compound metabolic process	16	0.00888	ENSP00000225792,ENSP00000227378,ENSP00000272317,ENSP00000311028,ENSP00000313007,ENSP00000323967,ENSP00000325905,ENSP00000339566,ENSP00000340329,ENSP00000346694,ENSP00000349748,ENSP00000352257,ENSP00000365439,ENSP00000375730,ENSP00000375977,ENSP00000382840	CAPRIN1,DDX3X,DDX5,HIST1H1C,HNRNPA2B1,HNRNPK,HSPA8,PABPC1,RPL13A,RPS14,RPS27A,SFPQ,SMARCE1,SRSF7,XRCC5,XRCC6
GO.0048872	homeostasis of number of cells	6	0.00963	ENSP00000311028,ENSP00000346045,ENSP00000355343,ENSP00000369757,ENSP00000414321,ENSP00000470004	RPS14,RPS17,RPS19,RPS24,RPS6,UBAP2L
GO.0009987	cellular process	63	0.00977	ENSP00000202773,ENSP00000216727,ENSP00000222247,ENSP00000225792,ENSP00000227378,ENSP00000230050,ENSP00000240851,ENSP00000251453,ENSP00000252543,ENSP00000254480,ENSP00000258962,ENSP00000259469,ENSP00000265100,ENSP00000269305,ENSP00000272317,ENSP00000283179,ENSP00000295470,ENSP00000300413,ENSP00000301071,ENSP00000307889,ENSP00000311028,ENSP00000311430,ENSP00000313007,ENSP00000318195,ENSP00000319690…	CAPRIN1,DDX17,DDX3X,DDX5,EWSR1,HIST1H1C,HIST1H2BL,HNRNPA2B1,HNRNPC,HNRNPF,HNRNPH1,HNRNPK,HNRNPM,HNRNPR,HNRNPU,HNRNPUL1,HNRPDL,HSPA8,NCL,PABPC1,PABPN1,PTRF,RPL10,RPL13,RPL17,RPL18,RPL18A,RPL26L1,RPL27A,RPL35,RPL36,RPL4,RPL5,RPL6,RPL7,RPL7A,RPLP2,RPS12,RPS14,RPS16,RPS17,RPS19,RPS2,RPS21,RPS24,RPS27A,RPS28,RPS3A,RPS8,RPSA,SFPQ,SMARCC1,SMARCE1,SNRPD1,SRSF1,SRSF7,TFG,TP53,TUBA1A,UBAP2L,VCP,XRCC5,XRCC6
GO.0031124	mRNA 3 -end processing	4	0.00983	ENSP00000216727,ENSP00000258962,ENSP00000313007,ENSP00000325905	PABPC1,PABPN1,SRSF1,SRSF7
GO.0022607	cellular component assembly	18	0.0126	ENSP00000258962,ENSP00000269305,ENSP00000272317,ENSP00000300413,ENSP00000301071,ENSP00000311028,ENSP00000325827,ENSP00000339566,ENSP00000341289,ENSP00000346045,ENSP00000346067,ENSP00000351777,ENSP00000366618,ENSP00000369757,ENSP00000377640,ENSP00000382840,ENSP00000467676,ENSP00000470004	DDX3X,HIST1H1C,HIST1H2BL,RPL24,RPS14,RPS15,RPS17,RPS19,RPS27A,RPS6,RPSA,SEC16A,SNRPD1,SRSF1,TP53,TUBA1A,TUBB4B,VCP
GO.0000447	endonucleolytic cleavage in ITS1 to separate SSU-rRNA from 5.8S rRNA and LSU-rRNA from tricistronic rRNA transcript (SSU-rRNA, 5.8S rRNA, LSU-rRNA)	2	0.0146	ENSP00000345957,ENSP00000346067	RPS21,RPSA
GO.0070934	CRD-mediated mRNA stabilization	2	0.0146	ENSP00000283179,ENSP00000356520	DHX9,HNRNPU
GO.0051028	mRNA transport	5	0.0154	ENSP00000216727,ENSP00000258962,ENSP00000325905,ENSP00000341826,ENSP00000376309	HNRNPA1,HNRNPA3,PABPN1,SRSF1,SRSF7
GO.0048511	rhythmic process	7	0.0156	ENSP00000225792,ENSP00000269305,ENSP00000272317,ENSP00000283179,ENSP00000349748,ENSP00000356520,ENSP00000365439	DDX5,DHX9,HNRNPK,HNRNPU,RPS27A,SFPQ,TP53
GO.0051253	negative regulation of RNA metabolic process	14	0.0168	ENSP00000225792,ENSP00000227378,ENSP00000269305,ENSP00000272317,ENSP00000311028,ENSP00000313007,ENSP00000323967,ENSP00000325905,ENSP00000339566,ENSP00000346694,ENSP00000349748,ENSP00000352257,ENSP00000365439,ENSP00000375977	DDX5,HIST1H1C,HNRNPA2B1,HNRNPK,HSPA8,PABPC1,RPS14,RPS27A,SFPQ,SMARCE1,SRSF7,TP53,XRCC5,XRCC6
GO.0006302	double-strand break repair	5	0.0195	ENSP00000269305,ENSP00000349748,ENSP00000351777,ENSP00000352257,ENSP00000375977	SFPQ,TP53,VCP,XRCC5,XRCC6
GO.0002309	T cell proliferation involved in immune response	2	0.0211	ENSP00000269305,ENSP00000369757	RPS6,TP53
GO.0006333	chromatin assembly or disassembly	5	0.0243	ENSP00000254480,ENSP00000269305,ENSP00000323967,ENSP00000339566,ENSP00000366618	HIST1H1C,HIST1H2BL,SMARCC1,SMARCE1,TP53
GO.0007623	circadian rhythm	5	0.025	ENSP00000225792,ENSP00000269305,ENSP00000272317,ENSP00000283179,ENSP00000356520	DDX5,DHX9,HNRNPU,RPS27A,TP53
GO.0033148	positive regulation of intracellular estrogen receptor signaling pathway	2	0.0287	ENSP00000225792,ENSP00000380033	DDX17,DDX5
GO.0051252	regulation of RNA metabolic process	26	0.0287	ENSP00000202773,ENSP00000216727,ENSP00000225792,ENSP00000254108,ENSP00000254480,ENSP00000258962,ENSP00000269305,ENSP00000272317,ENSP00000295470,ENSP00000311028,ENSP00000313007,ENSP00000323967,ENSP00000325905,ENSP00000338477,ENSP00000339566,ENSP00000346694,ENSP00000349168,ENSP00000349541,ENSP00000349748,ENSP00000352257,ENSP00000365439,ENSP00000375863,ENSP00000375977,ENSP00000380033,ENSP00000382840…	DDX17,DDX3X,DDX5,EWSR1,FUS,HIST1H1C,HNRNPA2B1,HNRNPF,HNRNPH1,HNRNPK,HNRNPUL1,HNRPDL,PABPC1,PABPN1,PTRF,RPL6,RPS14,RPS27A,SFPQ,SMARCC1,SMARCE1,SRSF1,SRSF7,TP53,XRCC5,XRCC6
GO.1903312	negative regulation of mRNA metabolic process	3	0.0311	ENSP00000313007,ENSP00000325905,ENSP00000346694	HNRNPA2B1,PABPC1,SRSF7
GO.2000113	negative regulation of cellular macromolecule biosynthetic process	14	0.0311	ENSP00000225792,ENSP00000227378,ENSP00000272317,ENSP00000311028,ENSP00000323967,ENSP00000339566,ENSP00000340329,ENSP00000346694,ENSP00000349748,ENSP00000352257,ENSP00000365439,ENSP00000375730,ENSP00000375977,ENSP00000382840	CAPRIN1,DDX3X,DDX5,HIST1H1C,HNRNPA2B1,HNRNPK,HSPA8,RPL13A,RPS14,RPS27A,SFPQ,SMARCE1,XRCC5,XRCC6
GO.0006353	DNA-templated transcription, termination	4	0.0346	ENSP00000216727,ENSP00000258962,ENSP00000325905,ENSP00000349541	PABPN1,PTRF,SRSF1,SRSF7
GO.0071428	rRNA-containing ribonucleoprotein complex export from nucleus	2	0.0367	ENSP00000346067,ENSP00000472469	RPS28,RPSA
GO.0075713	establishment of integrated proviral latency	2	0.0367	ENSP00000352257,ENSP00000375977	XRCC5,XRCC6
GO.0051276	chromosome organization	11	0.0468	ENSP00000254480,ENSP00000269305,ENSP00000319690,ENSP00000323967,ENSP00000339566,ENSP00000349748,ENSP00000352257,ENSP00000356520,ENSP00000366618,ENSP00000375977,ENSP00000382840	DDX3X,DHX9,HIST1H1C,HIST1H2BL,HNRNPC,SFPQ,SMARCC1,SMARCE1,TP53,XRCC5,XRCC6
